# Supplementary material for: Synthesis of Novel Phosphorus-Containing Derivatives of 1,3,4-Trimethylglycoluril via the Birum–Oleksyszyn Reaction
Source: Int J Mol Sci. 2023 Dec 3;24(23):17082. doi: 10.3390/ijms242317082 (PMC10707106; doi:10.3390/ijms242317082)
Supplement: Supplementary file 1 [file ijms-24-17082-s001.zip]

Archive with 5 entries (5 files):
- 4a'_CheckCIF.pdf
- 4aí».cif
- 4aí»í».cif
- 4aí»í»_CheckCIF.pdf
- Supplemetary_mat_Synthesis_of_novel_phosphorous_containing_derivatives_re.docx
