# Supplementary material for: Synthesis of Novel Phosphorus-Containing Derivatives of 1,3,4-Trimethylglycoluril via the Birum–Oleksyszyn Reaction
Source: Int J Mol Sci. 2023 Dec 3;24(23):17082. doi: 10.3390/ijms242317082 (PMC10707106; doi:10.3390/ijms242317082)
Supplement: Supplementary file 1 [file ijms-24-17082-s001.zip › 4aí».cif]

 
data_284A_a

_audit_creation_method           SHELXL-2018/3
_shelx_SHELXL_version_number     2018/3
_chemical_name_systematic        ?
_chemical_name_common            ?
_chemical_melting_point          ?
_chemical_formula_moiety         ?
_chemical_formula_sum            'C29 H31.50 N5.50 O5 P'
_chemical_formula_weight         568.07

loop_
_atom_type_symbol
_atom_type_description
_atom_type_scat_dispersion_real
_atom_type_scat_dispersion_imag
_atom_type_scat_source
C C 0.0033 0.0016 'International Tables Vol C Tables 4.2.6.8 and 6.1.1.4'
H H 0.0000 0.0000 'International Tables Vol C Tables 4.2.6.8 and 6.1.1.4'
N N 0.0061 0.0033 'International Tables Vol C Tables 4.2.6.8 and 6.1.1.4'
O O 0.0106 0.0060 'International Tables Vol C Tables 4.2.6.8 and 6.1.1.4'
P P 0.1023 0.0942 'International Tables Vol C Tables 4.2.6.8 and 6.1.1.4'

_space_group_crystal_system      monoclinic
_space_group_IT_number           15
_space_group_name_H-M_alt        'C 2/c'
_space_group_name_Hall           '-C 2yc'

_shelx_space_group_comment       
;
The symmetry employed for this shelxl refinement is uniquely defined
by the following loop, which should always be used as a source of
symmetry information in preference to the above space-group names.
They are only intended as comments.
;

loop_
_space_group_symop_operation_xyz
'x, y, z'
'-x, y, -z+1/2'
'x+1/2, y+1/2, z'
'-x+1/2, y+1/2, -z+1/2'
'-x, -y, -z'
'x, -y, z-1/2'
'-x+1/2, -y+1/2, -z'
'x+1/2, -y+1/2, z-1/2'

_cell_length_a                   23.3403(5)
_cell_length_b                   10.3182(2)
_cell_length_c                   24.6303(5)
_cell_angle_alpha                90
_cell_angle_beta                 109.6260(10)
_cell_angle_gamma                90
_cell_volume                     5587.1(2)
_cell_formula_units_Z            8
_cell_measurement_temperature    150(2)
_cell_measurement_reflns_used    9968
_cell_measurement_theta_min      2.1804
_cell_measurement_theta_max      30.9738

_exptl_crystal_description       block
_exptl_crystal_colour            colourless
_exptl_crystal_density_meas      ?
_exptl_crystal_density_method    ?
_exptl_crystal_density_diffrn    1.351
_exptl_crystal_F_000             2392
_exptl_transmission_factor_min   0.6922
_exptl_transmission_factor_max   0.7462
_exptl_crystal_size_max          0.300
_exptl_crystal_size_mid          0.150
_exptl_crystal_size_min          0.040
_exptl_absorpt_coefficient_mu    0.148
_shelx_estimated_absorpt_T_min   ?
_shelx_estimated_absorpt_T_max   ?
_exptl_absorpt_correction_type   ?
_exptl_absorpt_correction_T_min  ?
_exptl_absorpt_correction_T_max  ?
_exptl_absorpt_process_details   ?
_exptl_absorpt_special_details   ?
_diffrn_ambient_temperature      150(2)
_diffrn_radiation_wavelength     0.71073
_diffrn_radiation_type           MoK\a
_diffrn_source                   ?
_diffrn_measurement_device_type  ?
_diffrn_measurement_method       ?
_diffrn_detector_area_resol_mean ?
_diffrn_reflns_number            44831
_diffrn_reflns_av_unetI/netI     0.0269
_diffrn_reflns_av_R_equivalents  0.0361
_diffrn_reflns_limit_h_min       -29
_diffrn_reflns_limit_h_max       32
_diffrn_reflns_limit_k_min       -14
_diffrn_reflns_limit_k_max       14
_diffrn_reflns_limit_l_min       -32
_diffrn_reflns_limit_l_max       35
_diffrn_reflns_theta_min         2.180
_diffrn_reflns_theta_max         31.000
_diffrn_reflns_theta_full        25.242
_diffrn_measured_fraction_theta_max 0.922
_diffrn_measured_fraction_theta_full 0.998
_diffrn_reflns_Laue_measured_fraction_max 0.922
_diffrn_reflns_Laue_measured_fraction_full 0.998
_diffrn_reflns_point_group_measured_fraction_max 0.922
_diffrn_reflns_point_group_measured_fraction_full 0.998
_reflns_number_total             8204
_reflns_number_gt                6752
_reflns_threshold_expression     'I > 2\s(I)'
_reflns_Friedel_coverage         0.000
_reflns_Friedel_fraction_max     .
_reflns_Friedel_fraction_full    .

_reflns_special_details          
;
 Reflections were merged by SHELXL according to the crystal
 class for the calculation of statistics and refinement.
 
 _reflns_Friedel_fraction is defined as the number of unique
 Friedel pairs measured divided by the number that would be
 possible theoretically, ignoring centric projections and
 systematic absences.
;

_computing_data_collection       ?
_computing_cell_refinement       ?
_computing_data_reduction        ?
_computing_structure_solution    'SHELXT 2018/2 (Sheldrick, 2018)'
_computing_structure_refinement  'SHELXL-2018/3 (Sheldrick, 2018)'
_computing_molecular_graphics    ?
_computing_publication_material  ?
_refine_special_details          ?
_refine_ls_structure_factor_coef Fsqd
_refine_ls_matrix_type           full
_refine_ls_weighting_scheme      calc
_refine_ls_weighting_details     
'w=1/[\s^2^(Fo^2^)+(0.0622P)^2^+3.2847P] where P=(Fo^2^+2Fc^2^)/3'
_atom_sites_solution_primary     ?
_atom_sites_solution_secondary   ?
_atom_sites_solution_hydrogens   geom
_refine_ls_hydrogen_treatment    constr
_refine_ls_extinction_method     none
_refine_ls_extinction_coef       .
_refine_ls_number_reflns         8204
_refine_ls_number_parameters     372
_refine_ls_number_restraints     0
_refine_ls_R_factor_all          0.0517
_refine_ls_R_factor_gt           0.0417
_refine_ls_wR_factor_ref         0.1208
_refine_ls_wR_factor_gt          0.1133
_refine_ls_goodness_of_fit_ref   1.039
_refine_ls_restrained_S_all      1.039
_refine_ls_shift/su_max          0.001
_refine_ls_shift/su_mean         0.000

loop_
_atom_site_label
_atom_site_type_symbol
_atom_site_fract_x
_atom_site_fract_y
_atom_site_fract_z
_atom_site_U_iso_or_equiv
_atom_site_adp_type
_atom_site_occupancy
_atom_site_site_symmetry_order
_atom_site_calc_flag
_atom_site_refinement_flags_posn
_atom_site_refinement_flags_adp
_atom_site_refinement_flags_occupancy
_atom_site_disorder_assembly
_atom_site_disorder_group
P1 P 0.78579(2) 0.80445(3) 0.34090(2) 0.02126(8) Uani 1 1 d . . . . .
O1 O 0.76848(4) 0.91192(8) 0.37956(3) 0.02812(19) Uani 1 1 d . . . . .
O2 O 0.80369(4) 0.68060(8) 0.37084(4) 0.02490(18) Uani 1 1 d . . . . .
O3 O 0.83399(4) 0.87488(9) 0.31850(4) 0.02729(18) Uani 1 1 d . . . . .
O4 O 0.79923(4) 0.63845(9) 0.24519(4) 0.02915(19) Uani 1 1 d . . . . .
O5 O 0.57337(5) 0.79538(11) 0.05150(4) 0.0411(2) Uani 1 1 d . . . . .
N1 N 0.63339(5) 0.85468(13) 0.14319(5) 0.0339(2) Uani 1 1 d . . . . .
N2 N 0.72586(5) 0.79864(10) 0.22195(4) 0.0249(2) Uani 1 1 d . . . . .
N3 N 0.76775(5) 0.74177(11) 0.15687(5) 0.0309(2) Uani 1 1 d . . . . .
N4 N 0.67758(6) 0.81318(13) 0.07870(5) 0.0363(3) Uani 1 1 d . . . . .
N5 N 0.42321(7) 0.97662(18) 0.08495(9) 0.0628(4) Uani 1 1 d . . . . .
N7 N 1.000000 0.5459(4) 0.250000 0.171(2) Uani 1 2 d S T P . .
C1 C 0.78135(6) 0.90397(11) 0.43942(5) 0.0239(2) Uani 1 1 d . . . . .
C2 C 0.84055(6) 0.89520(12) 0.47668(5) 0.0276(2) Uani 1 1 d . . . . .
H2 H 0.873516 0.890542 0.462320 0.033 Uiso 1 1 calc R U . . .
C3 C 0.85090(6) 0.89333(13) 0.53577(5) 0.0287(3) Uani 1 1 d . . . . .
H3 H 0.891289 0.886161 0.562012 0.034 Uiso 1 1 calc R U . . .
C4 C 0.80267(6) 0.90186(12) 0.55658(5) 0.0274(2) Uani 1 1 d . . . . .
H4 H 0.809993 0.900863 0.596919 0.033 Uiso 1 1 calc R U . . .
C5 C 0.74373(6) 0.91185(12) 0.51822(5) 0.0270(2) Uani 1 1 d . . . . .
H5 H 0.710696 0.918405 0.532427 0.032 Uiso 1 1 calc R U . . .
C6 C 0.73265(6) 0.91233(11) 0.45915(5) 0.0251(2) Uani 1 1 d . . . . .
H6 H 0.692265 0.918308 0.432794 0.030 Uiso 1 1 calc R U . . .
C7 C 0.71714(5) 0.81702(11) 0.27727(5) 0.0229(2) Uani 1 1 d . . . . .
H7 H 0.703011 0.908597 0.276946 0.027 Uiso 1 1 calc R U . . .
C8 C 0.76745(6) 0.71780(11) 0.21127(5) 0.0241(2) Uani 1 1 d . . . . .
C9 C 0.72789(6) 0.84800(12) 0.12941(5) 0.0255(2) Uani 1 1 d . . . . .
H9 H 0.751326 0.922744 0.121691 0.031 Uiso 1 1 calc R U . . .
C10 C 0.69650(6) 0.88429(11) 0.17364(5) 0.0246(2) Uani 1 1 d . . . . .
H10 H 0.702565 0.977678 0.184971 0.030 Uiso 1 1 calc R U . . .
C11 C 0.89533(6) 0.88351(12) 0.35430(5) 0.0257(2) Uani 1 1 d . . . . .
C12 C 0.93242(7) 0.77697(15) 0.36133(8) 0.0443(4) Uani 1 1 d . . . . .
H12 H 0.917291 0.697990 0.342001 0.053 Uiso 1 1 calc R U . . .
C13 C 0.99257(8) 0.78722(18) 0.39732(11) 0.0613(5) Uani 1 1 d . . . . .
H13 H 1.018906 0.714539 0.402883 0.074 Uiso 1 1 calc R U . . .
C14 C 1.01410(7) 0.90207(19) 0.42489(9) 0.0546(5) Uani 1 1 d . . . . .
H14 H 1.055029 0.907801 0.450064 0.066 Uiso 1 1 calc R U . . .
C15 C 0.97677(7) 1.00881(17) 0.41626(7) 0.0449(4) Uani 1 1 d . . . . .
H15 H 0.992149 1.088477 0.434774 0.054 Uiso 1 1 calc R U . . .
C16 C 0.91649(6) 0.99986(13) 0.38040(6) 0.0337(3) Uani 1 1 d . . . . .
H16 H 0.890374 1.073061 0.374059 0.040 Uiso 1 1 calc R U . . .
C17 C 0.66727(5) 0.73415(12) 0.28656(5) 0.0242(2) Uani 1 1 d . . . . .
C18 C 0.62677(6) 0.78888(13) 0.31051(5) 0.0299(3) Uani 1 1 d . . . . .
H18 H 0.630720 0.877532 0.321566 0.036 Uiso 1 1 calc R U . . .
C19 C 0.58043(6) 0.71418(16) 0.31833(6) 0.0355(3) Uani 1 1 d . . . . .
H19 H 0.552847 0.752135 0.334631 0.043 Uiso 1 1 calc R U . . .
C20 C 0.57442(6) 0.58482(16) 0.30244(6) 0.0371(3) Uani 1 1 d . . . . .
H20 H 0.542673 0.534070 0.307583 0.045 Uiso 1 1 calc R U . . .
C21 C 0.61514(6) 0.52965(14) 0.27891(6) 0.0348(3) Uani 1 1 d . . . . .
H21 H 0.611242 0.440842 0.268105 0.042 Uiso 1 1 calc R U . . .
C22 C 0.66142(6) 0.60355(13) 0.27111(5) 0.0289(3) Uani 1 1 d . . . . .
H22 H 0.689207 0.565069 0.255199 0.035 Uiso 1 1 calc R U . . .
C23 C 0.81717(7) 0.69887(14) 0.13804(6) 0.0354(3) Uani 1 1 d . . . . .
H23A H 0.800588 0.651624 0.101580 0.053 Uiso 1 1 calc R U . . .
H23B H 0.844204 0.641701 0.167316 0.053 Uiso 1 1 calc R U . . .
H23C H 0.840130 0.774275 0.132494 0.053 Uiso 1 1 calc R U . . .
C24 C 0.62318(6) 0.81783(12) 0.08756(5) 0.0306(3) Uani 1 1 d . . . . .
C25 C 0.68366(8) 0.76941(15) 0.02522(6) 0.0373(3) Uani 1 1 d . . . . .
H25A H 0.644862 0.780772 -0.006131 0.056 Uiso 1 1 calc R U . . .
H25B H 0.694997 0.677553 0.028517 0.056 Uiso 1 1 calc R U . . .
H25C H 0.715261 0.820191 0.016969 0.056 Uiso 1 1 calc R U . . .
C26 C 0.58473(7) 0.89434(18) 0.16368(7) 0.0443(4) Uani 1 1 d . . . . .
H26A H 0.548960 0.918325 0.130782 0.066 Uiso 1 1 calc R U . . .
H26B H 0.598017 0.968999 0.189450 0.066 Uiso 1 1 calc R U . . .
H26C H 0.574287 0.822523 0.184667 0.066 Uiso 1 1 calc R U . . .
C27 C 0.43241(7) 0.89344(17) -0.01087(8) 0.0489(4) Uani 1 1 d . . . . .
H27A H 0.392965 0.860439 -0.035769 0.073 Uiso 1 1 calc R U . . .
H27B H 0.462615 0.823660 -0.002672 0.073 Uiso 1 1 calc R U . . .
H27C H 0.445357 0.964684 -0.030394 0.073 Uiso 1 1 calc R U . . .
C28 C 0.42696(7) 0.93992(17) 0.04252(9) 0.0489(4) Uani 1 1 d . . . . .
C29 C 1.000000 0.6835(3) 0.250000 0.0615(7) Uani 1 2 d S T P . .
C30 C 1.000000 0.7914(4) 0.250000 0.126(2) Uani 1 2 d S T P . .
H30A H 1.025541 0.823074 0.228339 0.189 Uiso 0.5 1 calc R U P . .
H30B H 1.016134 0.823074 0.289774 0.189 Uiso 0.5 1 calc R U P . .
H30C H 0.958325 0.823074 0.231888 0.189 Uiso 0.5 1 calc R U P . .

loop_
_atom_site_aniso_label
_atom_site_aniso_U_11
_atom_site_aniso_U_22
_atom_site_aniso_U_33
_atom_site_aniso_U_23
_atom_site_aniso_U_13
_atom_site_aniso_U_12
P1 0.02640(15) 0.02089(14) 0.01462(13) 0.00050(10) 0.00442(11) -0.00038(10)
O1 0.0408(5) 0.0262(4) 0.0146(4) -0.0001(3) 0.0057(3) 0.0053(4)
O2 0.0300(4) 0.0237(4) 0.0186(4) 0.0021(3) 0.0051(3) 0.0004(3)
O3 0.0296(4) 0.0296(4) 0.0206(4) 0.0031(3) 0.0057(3) -0.0045(3)
O4 0.0383(5) 0.0259(4) 0.0222(4) 0.0035(3) 0.0087(4) 0.0053(4)
O5 0.0373(5) 0.0451(6) 0.0287(5) 0.0046(4) -0.0049(4) -0.0071(4)
N1 0.0287(5) 0.0504(7) 0.0195(5) 0.0025(5) 0.0038(4) 0.0016(5)
N2 0.0338(5) 0.0253(5) 0.0142(4) 0.0025(3) 0.0062(4) 0.0037(4)
N3 0.0402(6) 0.0328(6) 0.0225(5) 0.0059(4) 0.0142(4) 0.0060(5)
N4 0.0368(6) 0.0508(7) 0.0179(5) -0.0072(5) 0.0047(4) -0.0058(5)
N5 0.0472(9) 0.0644(11) 0.0725(12) 0.0054(9) 0.0143(8) -0.0118(7)
N7 0.289(7) 0.067(2) 0.215(6) 0.000 0.163(6) 0.000
C1 0.0342(6) 0.0200(5) 0.0152(5) -0.0020(4) 0.0053(4) -0.0001(4)
C2 0.0291(6) 0.0313(6) 0.0219(5) -0.0002(5) 0.0077(5) -0.0002(5)
C3 0.0301(6) 0.0325(6) 0.0196(5) -0.0004(5) 0.0032(5) -0.0011(5)
C4 0.0376(7) 0.0260(6) 0.0178(5) -0.0012(4) 0.0082(5) -0.0001(5)
C5 0.0341(6) 0.0237(5) 0.0249(6) -0.0003(4) 0.0122(5) 0.0005(4)
C6 0.0277(6) 0.0220(5) 0.0225(5) -0.0006(4) 0.0043(4) 0.0007(4)
C7 0.0290(6) 0.0229(5) 0.0146(5) 0.0001(4) 0.0043(4) 0.0022(4)
C8 0.0310(6) 0.0210(5) 0.0192(5) -0.0009(4) 0.0071(4) -0.0028(4)
C9 0.0322(6) 0.0252(5) 0.0174(5) 0.0021(4) 0.0061(4) -0.0041(4)
C10 0.0312(6) 0.0229(5) 0.0168(5) 0.0025(4) 0.0042(4) -0.0012(4)
C11 0.0277(6) 0.0269(6) 0.0229(5) 0.0021(4) 0.0090(4) -0.0019(4)
C12 0.0386(8) 0.0274(6) 0.0677(11) -0.0037(7) 0.0189(7) 0.0007(5)
C13 0.0334(8) 0.0413(9) 0.1028(16) 0.0148(10) 0.0145(9) 0.0082(7)
C14 0.0293(7) 0.0576(10) 0.0649(11) 0.0178(9) -0.0001(7) -0.0063(7)
C15 0.0388(8) 0.0453(8) 0.0446(8) -0.0043(7) 0.0062(6) -0.0128(6)
C16 0.0351(7) 0.0295(6) 0.0355(7) -0.0038(5) 0.0106(6) -0.0033(5)
C17 0.0268(5) 0.0285(6) 0.0141(5) 0.0011(4) 0.0026(4) 0.0008(4)
C18 0.0308(6) 0.0351(6) 0.0217(5) 0.0011(5) 0.0060(5) 0.0050(5)
C19 0.0283(6) 0.0518(8) 0.0259(6) 0.0031(6) 0.0085(5) 0.0043(6)
C20 0.0306(7) 0.0525(8) 0.0251(6) 0.0029(6) 0.0051(5) -0.0094(6)
C21 0.0392(7) 0.0366(7) 0.0253(6) -0.0032(5) 0.0065(5) -0.0101(6)
C22 0.0329(6) 0.0304(6) 0.0219(5) -0.0028(5) 0.0074(5) -0.0028(5)
C23 0.0419(8) 0.0395(7) 0.0294(6) 0.0015(5) 0.0182(6) 0.0039(6)
C24 0.0361(7) 0.0277(6) 0.0220(6) 0.0043(5) 0.0018(5) -0.0038(5)
C25 0.0545(9) 0.0361(7) 0.0186(5) -0.0032(5) 0.0087(6) -0.0003(6)
C26 0.0342(7) 0.0646(10) 0.0315(7) 0.0117(7) 0.0076(6) 0.0147(7)
C27 0.0325(7) 0.0435(8) 0.0620(11) 0.0073(8) 0.0041(7) -0.0034(6)
C28 0.0309(7) 0.0422(8) 0.0650(11) 0.0106(8) 0.0048(7) -0.0075(6)
C29 0.0674(18) 0.0582(17) 0.0675(18) 0.000 0.0341(15) 0.000
C30 0.216(6) 0.055(2) 0.143(4) 0.000 0.108(5) 0.000

_geom_special_details            
;
 All esds (except the esd in the dihedral angle between two l.s. planes)
 are estimated using the full covariance matrix.  The cell esds are taken
 into account individually in the estimation of esds in distances, angles
 and torsion angles; correlations between esds in cell parameters are only
 used when they are defined by crystal symmetry.  An approximate (isotropic)
 treatment of cell esds is used for estimating esds involving l.s. planes.
;

loop_
_geom_bond_atom_site_label_1
_geom_bond_atom_site_label_2
_geom_bond_distance
_geom_bond_site_symmetry_2
_geom_bond_publ_flag
P1 O2 1.4644(9) . ?
P1 O3 1.5860(9) . ?
P1 O1 1.5993(9) . ?
P1 C7 1.8313(12) . ?
O1 C1 1.4047(13) . ?
O3 C11 1.4097(15) . ?
O4 C8 1.2256(15) . ?
O5 C24 1.2250(16) . ?
N1 C24 1.3635(17) . ?
N1 C10 1.4435(16) . ?
N1 C26 1.4480(19) . ?
N2 C8 1.3707(16) . ?
N2 C10 1.4557(14) . ?
N2 C7 1.4558(14) . ?
N3 C8 1.3649(15) . ?
N3 C23 1.4495(17) . ?
N3 C9 1.4497(16) . ?
N4 C24 1.3595(19) . ?
N4 C9 1.4432(16) . ?
N4 C25 1.4440(17) . ?
N5 C28 1.142(3) . ?
N7 C29 1.420(5) . ?
C1 C6 1.3810(17) . ?
C1 C2 1.3812(17) . ?
C2 C3 1.3929(17) . ?
C3 C4 1.3877(18) . ?
C4 C5 1.3865(18) . ?
C5 C6 1.3897(17) . ?
C7 C17 1.5223(17) . ?
C9 C10 1.5490(17) . ?
C11 C16 1.3730(18) . ?
C11 C12 1.3738(19) . ?
C12 C13 1.390(2) . ?
C13 C14 1.374(3) . ?
C14 C15 1.376(3) . ?
C15 C16 1.390(2) . ?
C17 C18 1.3910(17) . ?
C17 C22 1.3945(17) . ?
C18 C19 1.393(2) . ?
C19 C20 1.385(2) . ?
C20 C21 1.390(2) . ?
C21 C22 1.3873(18) . ?
C27 C28 1.445(3) . ?
C29 C30 1.113(5) . ?

loop_
_geom_angle_atom_site_label_1
_geom_angle_atom_site_label_2
_geom_angle_atom_site_label_3
_geom_angle
_geom_angle_site_symmetry_1
_geom_angle_site_symmetry_3
_geom_angle_publ_flag
O2 P1 O3 117.34(5) . . ?
O2 P1 O1 113.06(5) . . ?
O3 P1 O1 103.88(5) . . ?
O2 P1 C7 120.83(5) . . ?
O3 P1 C7 100.88(5) . . ?
O1 P1 C7 97.88(5) . . ?
C1 O1 P1 125.21(7) . . ?
C11 O3 P1 120.09(7) . . ?
C24 N1 C10 112.61(11) . . ?
C24 N1 C26 122.43(12) . . ?
C10 N1 C26 122.82(12) . . ?
C8 N2 C10 112.44(10) . . ?
C8 N2 C7 126.12(10) . . ?
C10 N2 C7 120.70(10) . . ?
C8 N3 C23 121.72(11) . . ?
C8 N3 C9 112.39(10) . . ?
C23 N3 C9 122.45(10) . . ?
C24 N4 C9 112.61(11) . . ?
C24 N4 C25 122.74(12) . . ?
C9 N4 C25 124.52(12) . . ?
C6 C1 C2 121.88(11) . . ?
C6 C1 O1 117.03(11) . . ?
C2 C1 O1 121.00(11) . . ?
C1 C2 C3 118.63(12) . . ?
C4 C3 C2 120.49(12) . . ?
C5 C4 C3 119.70(11) . . ?
C4 C5 C6 120.45(11) . . ?
C1 C6 C5 118.85(11) . . ?
N2 C7 C17 114.95(9) . . ?
N2 C7 P1 115.76(8) . . ?
C17 C7 P1 108.95(7) . . ?
O4 C8 N3 126.06(12) . . ?
O4 C8 N2 125.54(11) . . ?
N3 C8 N2 108.40(10) . . ?
N4 C9 N3 115.06(11) . . ?
N4 C9 C10 103.25(10) . . ?
N3 C9 C10 103.63(9) . . ?
N1 C10 N2 114.47(10) . . ?
N1 C10 C9 102.98(9) . . ?
N2 C10 C9 102.96(10) . . ?
C16 C11 C12 121.89(13) . . ?
C16 C11 O3 118.56(11) . . ?
C12 C11 O3 119.54(12) . . ?
C11 C12 C13 118.57(15) . . ?
C14 C13 C12 120.28(16) . . ?
C13 C14 C15 120.42(15) . . ?
C14 C15 C16 119.88(15) . . ?
C11 C16 C15 118.92(13) . . ?
C18 C17 C22 119.33(12) . . ?
C18 C17 C7 119.91(11) . . ?
C22 C17 C7 120.76(11) . . ?
C17 C18 C19 120.25(13) . . ?
C20 C19 C18 120.24(13) . . ?
C19 C20 C21 119.61(13) . . ?
C22 C21 C20 120.38(13) . . ?
C21 C22 C17 120.18(12) . . ?
O5 C24 N4 125.94(13) . . ?
O5 C24 N1 125.75(14) . . ?
N4 C24 N1 108.29(11) . . ?
N5 C28 C27 179.39(19) . . ?
C30 C29 N7 180.0 . . ?

_refine_diff_density_max         0.418
_refine_diff_density_min         -0.561
_refine_diff_density_rms         0.048

_shelx_res_file                  
;
TITL 284A_a.res in C2/c
    284A_a.res
    created by SHELXL-2018/3 at 15:24:00 on 20-Jun-2023
REM Old TITL 284A in C2/c
REM SHELXT solution in C2/c: R1 0.133, Rweak 0.003, Alpha 0.034
REM <I/s>   0.498 for  329 systematic absences,  Orientation as input
REM Formula found by SHELXT:  C60 N9 O10 P2
CELL  0.71073  23.3403  10.3182  24.6303   90.000  109.626   90.000
ZERR   8   0.0005   0.0002   0.0005    0.000    0.001    0.000
LATT  7
SYMM -X, Y, 1/2-Z
SFAC C H N O P
UNIT 232 252 44 40 8
OMIT -7 3 7
OMIT -3 3 6
OMIT -3 3 4
OMIT 2 0 0
OMIT -2 0 2
OMIT 0 0 2
ACTA
TEMP -123.150
L.S. 10
BOND
LIST 4
FMAP 2
PLAN 20
WGHT    0.062200    3.284700
FVAR       0.27664
P1    5    0.785787    0.804450    0.340902    11.00000    0.02640    0.02089 =
         0.01462    0.00050    0.00442   -0.00038
O1    4    0.768479    0.911923    0.379556    11.00000    0.04084    0.02620 =
         0.01455   -0.00009    0.00566    0.00532
O2    4    0.803688    0.680602    0.370843    11.00000    0.03005    0.02374 =
         0.01855    0.00214    0.00506    0.00038
O3    4    0.833989    0.874885    0.318502    11.00000    0.02956    0.02963 =
         0.02061    0.00308    0.00570   -0.00454
O4    4    0.799225    0.638447    0.245186    11.00000    0.03826    0.02587 =
         0.02219    0.00350    0.00867    0.00527
O5    4    0.573373    0.795378    0.051499    11.00000    0.03734    0.04510 =
         0.02870    0.00459   -0.00490   -0.00711
N1    3    0.633387    0.854676    0.143188    11.00000    0.02868    0.05042 =
         0.01952    0.00252    0.00384    0.00157
N2    3    0.725859    0.798641    0.221955    11.00000    0.03381    0.02532 =
         0.01416    0.00252    0.00622    0.00368
N3    3    0.767748    0.741771    0.156870    11.00000    0.04019    0.03277 =
         0.02254    0.00588    0.01420    0.00599
N4    3    0.677580    0.813175    0.078701    11.00000    0.03682    0.05080 =
         0.01793   -0.00716    0.00472   -0.00584
N5    3    0.423209    0.976620    0.084948    11.00000    0.04716    0.06441 =
         0.07246    0.00537    0.01426   -0.01177
N7    3    1.000000    0.545921    0.250000    10.50000    0.28945    0.06711 =
         0.21470    0.00000    0.16302    0.00000
C1    1    0.781354    0.903969    0.439416    11.00000    0.03417    0.01999 =
         0.01515   -0.00203    0.00528   -0.00006
C2    1    0.840547    0.895201    0.476684    11.00000    0.02907    0.03127 =
         0.02194   -0.00024    0.00772   -0.00021
AFIX  43
H2    2    0.873516    0.890542    0.462320    11.00000   -1.20000
AFIX   0
C3    1    0.850904    0.893330    0.535768    11.00000    0.03014    0.03253 =
         0.01965   -0.00040    0.00325   -0.00114
AFIX  43
H3    2    0.891289    0.886161    0.562012    11.00000   -1.20000
AFIX   0
C4    1    0.802666    0.901861    0.556577    11.00000    0.03757    0.02603 =
         0.01777   -0.00118    0.00821   -0.00014
AFIX  43
H4    2    0.809993    0.900863    0.596919    11.00000   -1.20000
AFIX   0
C5    1    0.743728    0.911848    0.518225    11.00000    0.03408    0.02372 =
         0.02490   -0.00031    0.01221    0.00049
AFIX  43
H5    2    0.710696    0.918405    0.532427    11.00000   -1.20000
AFIX   0
C6    1    0.732646    0.912330    0.459148    11.00000    0.02769    0.02202 =
         0.02249   -0.00057    0.00429    0.00072
AFIX  43
H6    2    0.692265    0.918308    0.432794    11.00000   -1.20000
AFIX   0
C7    1    0.717143    0.817018    0.277266    11.00000    0.02900    0.02285 =
         0.01455    0.00009    0.00432    0.00218
AFIX  13
H7    2    0.703011    0.908597    0.276946    11.00000   -1.20000
AFIX   0
C8    1    0.767448    0.717795    0.211273    11.00000    0.03100    0.02102 =
         0.01915   -0.00088    0.00708   -0.00280
C9    1    0.727889    0.848005    0.129412    11.00000    0.03219    0.02519 =
         0.01742    0.00210    0.00613   -0.00411
AFIX  13
H9    2    0.751326    0.922744    0.121691    11.00000   -1.20000
AFIX   0
C10   1    0.696498    0.884288    0.173636    11.00000    0.03121    0.02286 =
         0.01677    0.00248    0.00417   -0.00123
AFIX  13
H10   2    0.702565    0.977678    0.184971    11.00000   -1.20000
AFIX   0
C11   1    0.895330    0.883505    0.354304    11.00000    0.02769    0.02695 =
         0.02291    0.00210    0.00903   -0.00191
C12   1    0.932424    0.776969    0.361328    11.00000    0.03865    0.02744 =
         0.06772   -0.00366    0.01887    0.00074
AFIX  43
H12   2    0.917291    0.697990    0.342001    11.00000   -1.20000
AFIX   0
C13   1    0.992570    0.787224    0.397318    11.00000    0.03344    0.04131 =
         0.10282    0.01481    0.01455    0.00817
AFIX  43
H13   2    1.018906    0.714539    0.402883    11.00000   -1.20000
AFIX   0
C14   1    1.014104    0.902074    0.424889    11.00000    0.02929    0.05764 =
         0.06488    0.01784   -0.00010   -0.00631
AFIX  43
H14   2    1.055029    0.907801    0.450064    11.00000   -1.20000
AFIX   0
C15   1    0.976771    1.008810    0.416263    11.00000    0.03880    0.04528 =
         0.04458   -0.00429    0.00620   -0.01281
AFIX  43
H15   2    0.992149    1.088477    0.434774    11.00000   -1.20000
AFIX   0
C16   1    0.916492    0.999861    0.380401    11.00000    0.03513    0.02947 =
         0.03546   -0.00381    0.01058   -0.00326
AFIX  43
H16   2    0.890374    1.073061    0.374059    11.00000   -1.20000
AFIX   0
C17   1    0.667275    0.734151    0.286565    11.00000    0.02676    0.02848 =
         0.01407    0.00108    0.00263    0.00083
C18   1    0.626769    0.788882    0.310507    11.00000    0.03082    0.03511 =
         0.02175    0.00115    0.00603    0.00498
AFIX  43
H18   2    0.630720    0.877532    0.321566    11.00000   -1.20000
AFIX   0
C19   1    0.580428    0.714185    0.318332    11.00000    0.02833    0.05178 =
         0.02591    0.00310    0.00848    0.00433
AFIX  43
H19   2    0.552847    0.752135    0.334631    11.00000   -1.20000
AFIX   0
C20   1    0.574424    0.584817    0.302438    11.00000    0.03058    0.05248 =
         0.02505    0.00285    0.00512   -0.00938
AFIX  43
H20   2    0.542673    0.534070    0.307583    11.00000   -1.20000
AFIX   0
C21   1    0.615138    0.529651    0.278907    11.00000    0.03922    0.03661 =
         0.02534   -0.00323    0.00646   -0.01013
AFIX  43
H21   2    0.611242    0.440842    0.268105    11.00000   -1.20000
AFIX   0
C22   1    0.661422    0.603547    0.271110    11.00000    0.03289    0.03043 =
         0.02194   -0.00283    0.00738   -0.00283
AFIX  43
H22   2    0.689207    0.565069    0.255199    11.00000   -1.20000
AFIX   0
C23   1    0.817169    0.698869    0.138040    11.00000    0.04190    0.03950 =
         0.02940    0.00149    0.01819    0.00392
AFIX 137
H23A  2    0.800588    0.651624    0.101580    11.00000   -1.50000
H23B  2    0.844204    0.641701    0.167316    11.00000   -1.50000
H23C  2    0.840130    0.774275    0.132494    11.00000   -1.50000
AFIX   0
C24   1    0.623183    0.817830    0.087563    11.00000    0.03614    0.02772 =
         0.02198    0.00433    0.00177   -0.00378
C25   1    0.683664    0.769407    0.025218    11.00000    0.05452    0.03610 =
         0.01861   -0.00318    0.00872   -0.00028
AFIX 137
H25A  2    0.644862    0.780772   -0.006131    11.00000   -1.50000
H25B  2    0.694997    0.677553    0.028517    11.00000   -1.50000
H25C  2    0.715261    0.820191    0.016969    11.00000   -1.50000
AFIX   0
C26   1    0.584731    0.894335    0.163678    11.00000    0.03418    0.06460 =
         0.03151    0.01173    0.00762    0.01473
AFIX 137
H26A  2    0.548960    0.918325    0.130782    11.00000   -1.50000
H26B  2    0.598017    0.968999    0.189450    11.00000   -1.50000
H26C  2    0.574287    0.822523    0.184667    11.00000   -1.50000
AFIX   0
C27   1    0.432414    0.893436   -0.010875    11.00000    0.03245    0.04346 =
         0.06195    0.00728    0.00406   -0.00342
AFIX 137
H27A  2    0.392965    0.860439   -0.035769    11.00000   -1.50000
H27B  2    0.462615    0.823660   -0.002672    11.00000   -1.50000
H27C  2    0.445357    0.964684   -0.030394    11.00000   -1.50000
AFIX   0
C28   1    0.426964    0.939921    0.042517    11.00000    0.03087    0.04217 =
         0.06504    0.01065    0.00483   -0.00752
C29   1    1.000000    0.683516    0.250000    10.50000    0.06742    0.05815 =
         0.06751    0.00000    0.03407    0.00000
C30   1    1.000000    0.791415    0.250000    10.50000    0.21610    0.05473 =
         0.14312    0.00000    0.10753    0.00000
AFIX 137
H30A  2    1.025541    0.823074    0.228339    10.50000   -1.50000
H30B  2    1.016134    0.823074    0.289774    10.50000   -1.50000
H30C  2    0.958325    0.823074    0.231888    10.50000   -1.50000
AFIX   0
HKLF 4


REM  284A_a.res in C2/c
REM wR2 = 0.1208, GooF = S = 1.039, Restrained GooF = 1.039 for all data
REM R1 = 0.0417 for 6752 Fo > 4sig(Fo) and 0.0517 for all 8204 data
REM 372 parameters refined using 0 restraints

END

WGHT      0.0622      3.2848

REM Highest difference peak  0.418,  deepest hole -0.561,  1-sigma level  0.048
Q1    1   0.9582  0.7498  0.2325  11.00000  0.05    0.42
Q2    1   0.7461  0.8132  0.3060  11.00000  0.05    0.34
Q3    1   0.7091  0.8696  0.1497  11.00000  0.05    0.30
Q4    1   0.7480  0.7941  0.1436  11.00000  0.05    0.27
Q5    1   0.9069  0.9434  0.3674  11.00000  0.05    0.27
Q6    1   0.6019  0.5645  0.2948  11.00000  0.05    0.26
Q7    1   0.7591  0.9129  0.4528  11.00000  0.05    0.26
Q8    1   0.6909  0.7751  0.2820  11.00000  0.05    0.26
Q9    1   0.7463  0.7666  0.2191  11.00000  0.05    0.25
Q10   1   0.9180  0.8410  0.3524  11.00000  0.05    0.24
Q11   1   0.9113  0.8239  0.3651  11.00000  0.05    0.24
Q12   1   0.8097  0.7400  0.3566  11.00000  0.05    0.24
Q13   1   0.7134  0.8380  0.1997  11.00000  0.05    0.24
Q14   1   0.6583  0.6757  0.2767  11.00000  0.05    0.24
Q15   1   0.6011  0.7524  0.3047  11.00000  0.05    0.23
Q16   1   0.9901  0.9485  0.4210  11.00000  0.05    0.23
Q17   1   0.7651  0.7284  0.1831  11.00000  0.05    0.23
Q18   1   0.8082  0.9274  0.4582  11.00000  0.05    0.23
Q19   1   0.7811  0.7245  0.3522  11.00000  0.05    0.22
Q20   1   0.6082  0.7446  0.3187  11.00000  0.05    0.22
;
_shelx_res_checksum              56469

_shelx_hkl_file                  
;
  -2   0   0    0.00    0.10
   4   0   0 1198.88   31.60
  -4   0   0 1269.07   33.10
  -6   0   0 1254.37   38.10
   6   0   0 1280.97   36.10
   8   0   0 1601.54   46.70
  -8   0   0 1708.43   50.99
  10   0   0 1438.26   45.70
 -10   0   0 1489.45   51.29
  12   0   0  481.35   12.90
  12   0   0  465.65   11.90
 -12   0   0  479.95   13.00
 -12   0   0  484.15   12.00
  14   0   0 1965.30   63.09
 -14   0   0 2121.79   73.39
 -16   0   0    4.60    1.80
  16   0   0    7.60    2.10
 -16   0   0    5.40    1.40
  16   0   0    3.00    1.00
  18   0   0   52.99    4.50
 -18   0   0   44.60    4.80
  18   0   0   52.89    3.90
 -18   0   0   47.20    3.70
 -20   0   0  740.23   19.80
  20   0   0  779.52   20.10
  20   0   0  750.92   21.20
  22   0   0   55.59    4.60
  22   0   0   44.10    5.20
 -22   0   0   54.09    4.60
  24   0   0   20.50    3.90
  24   0   0   14.30    3.20
 -24   0   0   12.80    2.60
  26   0   0   71.79    6.00
 -26   0   0   83.59    6.30
  26   0   0   80.29    7.10
  28   0   0   15.00    4.00
  28   0   0    5.60    2.30
  30   0   0    5.80    2.80
   1  -1   0  199.18    4.80
   1   1   0  188.88    4.70
  -3  -1   0   12.30    0.90
   3  -1   0   11.30    0.90
   3  -1   0   15.20    1.30
  -3  -1   0   10.80    0.90
  -3   1   0   11.70    1.00
   3   1   0   13.30    1.00
   3   1   0   11.20    1.00
  -3   1   0   10.20    0.90
   5  -1   0   18.60    1.30
  -5  -1   0   18.60    1.40
  -5  -1   0   19.80    1.70
   5  -1   0   20.10    1.60
  -5   1   0   18.90    1.40
  -5   1   0   20.60    1.70
   5   1   0   17.80    1.40
   5   1   0   20.20    1.80
  -7  -1   0 2543.85   71.39
  -7   1   0 2429.66   59.79
  -7   1   0 2479.75   57.19
   7   1   0 2441.66   67.39
   9  -1   0    3.30    1.10
  -9  -1   0    2.90    0.80
  -9  -1   0    4.10    1.20
   9  -1   0    5.00    1.10
  -9   1   0    4.90    1.30
  -9   1   0    4.30    1.40
   9   1   0    2.20    0.80
   9   1   0    3.90    1.20
 -11  -1   0   11.90    2.00
 -11  -1   0   17.50    1.70
  11  -1   0   18.30    2.40
 -11   1   0   21.30    2.90
 -11   1   0   21.30    2.70
  11   1   0   17.50    2.10
  11   1   0   17.20    2.50
 -13  -1   0   39.10    2.60
 -13  -1   0   36.20    3.20
  13  -1   0   34.70    3.10
 -13   1   0   42.70    3.00
  13   1   0   37.90    3.30
 -13   1   0   33.50    3.50
  13   1   0   35.90    2.80
  15  -1   0  639.34   15.70
 -15  -1   0  635.24   15.70
  15  -1   0  658.93   17.10
 -15  -1   0  610.74   17.00
 -15   1   0  656.63   17.40
  15   1   0  632.34   17.20
  15   1   0  631.74   16.30
 -15   1   0  634.24   16.30
 -17  -1   0   30.40    2.80
  17  -1   0   39.40    4.50
 -17  -1   0   31.30    3.90
 -17   1   0   35.50    3.90
 -17   1   0   30.80    4.00
  17   1   0   41.60    4.80
 -19  -1   0  369.06   11.70
 -19  -1   0  396.86   13.60
  19  -1   0  375.96   11.80
  19  -1   0  385.76   13.20
 -19   1   0  371.36   13.40
 -19   1   0  367.16   12.30
  19   1   0  401.16   13.60
  19   1   0  388.56   12.50
  21  -1   0   95.39    6.60
  21  -1   0  118.79    6.20
 -21  -1   0  109.89    6.00
  21   1   0  103.09    6.30
 -21   1   0  109.79    6.50
  21   1   0  106.69    7.10
 -23  -1   0    1.40    1.40
  23  -1   0    0.10    1.80
  23  -1   0    0.40    1.40
  23   1   0    0.00    1.50
  23   1   0   -0.30    1.70
 -23   1   0    0.00    1.30
  25  -1   0    7.90    2.40
 -25  -1   0    9.10    2.80
  25  -1   0    5.60    2.70
  25   1   0   13.50    3.40
  25   1   0    7.90    3.30
 -25   1   0    8.30    2.40
  27  -1   0    2.40    2.50
  27  -1   0   -0.30    1.20
  27   1   0    1.90    1.70
  27   1   0    2.10    2.40
  29  -1   0    9.90    3.10
  29   1   0   12.00    3.90
  31  -1   0    6.10    3.10
  31   1   0    2.20    2.80
   0  -2   0 6210.38  137.39
   0   2   0 6438.56  137.99
   2  -2   0 5075.79  112.29
  -2   2   0 5292.97  113.69
   2   2   0 5046.40  117.99
   4  -2   0  582.54   21.80
  -4  -2   0  598.34   29.80
   4   2   0  555.94   28.00
  -4   2   0  576.44   23.20
  -6   2   0  615.44   13.90
   8  -2   0  180.58    5.60
   8  -2   0  187.08    5.90
  -8  -2   0  177.28    6.00
   8   2   0  172.78    6.00
  -8   2   0  185.08    6.10
   8   2   0  183.98    6.10
  -8   2   0  173.88    6.00
  10  -2   0  140.29    5.40
 -10  -2   0  136.19    5.40
 -10  -2   0  135.59    4.90
 -10   2   0  134.79    5.40
  10   2   0  143.09    5.60
 -10   2   0  133.39    5.50
  10   2   0  120.49    5.30
  12  -2   0  182.38    6.80
 -12  -2   0  174.78    6.00
  12  -2   0  180.58    6.00
 -12  -2   0  173.88    6.80
 -12   2   0  187.38    6.90
  12   2   0  175.08    6.90
 -12   2   0  176.98    6.90
  12   2   0  162.08    6.50
 -14  -2   0  198.98    7.90
  14  -2   0  213.78    7.90
  14  -2   0  196.48    6.80
 -14  -2   0  202.18    6.90
  14   2   0  204.38    7.80
 -14   2   0  213.08    7.90
 -14   2   0  206.38    8.10
  14   2   0  209.18    8.20
  16  -2   0   10.70    1.90
 -16  -2   0   15.50    2.50
  16  -2   0   13.40    2.60
 -16  -2   0    6.70    2.10
 -16   2   0   18.10    3.20
  16   2   0    9.80    2.10
 -16   2   0   11.10    2.30
  16   2   0   15.60    2.90
 -18  -2   0  199.08    7.60
  18  -2   0  195.88    7.50
  18  -2   0  197.98    8.70
 -18  -2   0  201.28    8.90
  18   2   0  189.78    8.90
 -18   2   0  205.28    9.20
 -18   2   0  186.58    8.40
  18   2   0  208.58    8.80
  20  -2   0  100.99    5.50
 -20  -2   0   91.69    5.40
  20  -2   0   98.89    6.60
 -20   2   0   99.19    6.40
 -20   2   0   93.79    7.70
  20   2   0  100.89    6.40
  20   2   0  107.69    6.90
  22  -2   0   88.19    6.40
 -22  -2   0   83.99    5.40
  22  -2   0   83.19    5.30
 -22   2   0   88.69    6.30
  22   2   0   89.09    6.70
  22   2   0   90.99    6.40
  24  -2   0    8.80    2.40
  24  -2   0   15.00    3.50
 -24  -2   0   16.30    3.30
  24   2   0   11.10    3.30
  24   2   0   14.80    3.60
 -24   2   0   11.60    2.90
  26  -2   0   16.90    4.00
 -26  -2   0   10.60    2.60
  26  -2   0   13.50    2.90
 -26   2   0   16.80    3.90
  26   2   0   11.00    2.90
  28  -2   0    5.90    3.10
  28  -2   0   10.70    3.40
  28   2   0   13.50    4.20
  28   2   0   15.00    4.70
  30  -2   0   -0.40    1.80
  30   2   0   -0.20    2.10
   1  -3   0  909.01   37.60
  -1  -3   0  902.61   39.70
  -1   3   0  868.71   37.60
   1   3   0  913.31   39.70
  -3  -3   0 1789.42   62.29
   3  -3   0 1769.92   54.49
   3   3   0 1818.92   61.79
  -3   3   0 1652.63   54.79
  -5  -3   0  172.58    5.40
   5  -3   0  181.68    5.40
  -5  -3   0  182.88    6.10
  -5   3   0  184.18    5.60
   5   3   0  174.38    6.40
  -5   3   0  177.88    6.50
   5   3   0  174.68    5.60
  -7  -3   0  378.96    9.70
   7  -3   0  358.76    9.40
  -7  -3   0  352.86    9.80
   7  -3   0  350.76    9.80
  -7   3   0  355.06    9.70
  -7   3   0  389.46   10.80
   7   3   0  364.46   10.60
   7   3   0  379.06   10.00
   9  -3   0  431.06   11.20
   9  -3   0  412.56   11.10
   9   3   0  417.66   12.10
  -9   3   0  434.86   12.30
  -9   3   0  458.55   11.80
 -11  -3   0   56.29    3.30
 -11  -3   0   54.89    3.60
  11  -3   0   59.99    3.40
  11  -3   0   58.69    3.60
 -11   3   0   53.49    3.80
 -11   3   0   52.59    3.60
  11   3   0   50.19    3.70
 -13  -3   0  532.95   14.80
  13  -3   0  556.74   14.00
  13  -3   0  546.05   14.60
 -13   3   0  557.14   15.60
  13   3   0  540.15   15.20
  13   3   0  572.04   15.70
 -13   3   0  531.95   15.10
 -15  -3   0   89.59    5.30
  15  -3   0   90.49    5.20
  15  -3   0   96.99    4.70
  15   3   0   92.79    5.60
  15   3   0   95.19    5.60
 -15   3   0   94.09    5.60
 -17  -3   0  103.89    5.20
 -17  -3   0  110.09    6.40
  17  -3   0  121.89    5.60
  17  -3   0  121.99    6.40
  17   3   0  103.79    6.40
 -17   3   0  112.39    6.60
 -17   3   0  108.39    6.40
  17   3   0  106.19    6.40
  19  -3   0  683.73   17.70
 -19  -3   0  678.03   21.70
  19  -3   0  645.44   19.00
 -19   3   0  705.63   20.20
 -19   3   0  667.33   19.90
  19   3   0  659.13   19.90
  21  -3   0  110.29    5.90
  21  -3   0  107.49    6.90
 -21  -3   0  107.69    5.90
  21   3   0  113.39    7.30
  21   3   0  105.79    7.30
 -21   3   0  102.79    7.00
 -23  -3   0   11.50    2.60
  23  -3   0   17.10    3.50
  23  -3   0   14.90    2.90
 -23   3   0   14.30    3.40
  23   3   0   16.30    4.00
  23   3   0   12.90    3.60
 -25  -3   0    6.50    1.90
  25  -3   0    8.30    2.50
  25  -3   0    6.80    3.10
 -25   3   0   11.60    3.20
  25   3   0    9.40    3.10
  25   3   0    3.30    2.10
  27  -3   0    2.80    2.50
  27  -3   0    1.80    1.80
  27   3   0    2.00    2.00
  27   3   0    2.20    2.40
  29  -3   0   23.90    4.60
  29   3   0   33.90    6.20
  31  -3   0   10.60    3.60
  31   3   0   10.10    4.10
   0  -4   0 1466.95   57.69
   0   4   0 1422.96   57.49
   2  -4   0 2591.24   79.89
  -2  -4   0 2691.03   86.59
   2   4   0 2513.05   83.29
  -2   4   0 2517.25   80.59
  -4  -4   0  111.89    4.20
   4  -4   0  100.39    4.90
   4  -4   0  111.69    5.50
   4  -4   0  111.59    4.10
  -4  -4   0  101.69    5.00
  -4   4   0  115.39    5.50
  -4   4   0  113.79    4.30
   4   4   0  103.89    4.30
   6  -4   0  483.05   11.80
  -6  -4   0  493.05   12.00
  -6  -4   0  479.15   13.90
   6  -4   0  495.05   13.10
  -6   4   0  495.35   14.00
   6   4   0  486.35   12.40
   6   4   0  473.85   13.70
  -6   4   0  477.15   12.20
   8  -4   0    0.20    0.70
  -8  -4   0    1.10    1.00
   8  -4   0    0.40    0.80
  -8  -4   0    1.20    1.10
  -8   4   0    1.00    1.20
   8   4   0    0.30    1.10
  -8   4   0    0.40    0.80
   8   4   0    1.60    1.20
  10  -4   0    4.80    1.40
  10  -4   0    7.50    1.80
 -10  -4   0    5.50    1.30
 -10  -4   0    8.00    1.70
  10   4   0    7.50    1.70
 -10   4   0    7.10    2.10
  10   4   0    8.80    2.20
 -10   4   0    8.10    1.80
 -12  -4   0   41.30    3.20
  12  -4   0   48.10    3.50
 -12  -4   0   49.20    3.70
  12  -4   0   50.09    3.40
  12   4   0   40.50    3.90
 -12   4   0   48.90    3.80
 -12   4   0   41.60    3.90
  12   4   0   50.89    4.00
  14  -4   0    4.20    1.60
  14  -4   0    2.60    1.10
 -14  -4   0    8.40    2.20
 -14  -4   0    5.30    2.10
  14   4   0    3.30    1.80
  14   4   0    4.40    2.00
 -14   4   0    6.30    2.00
  16  -4   0   14.60    2.70
 -16  -4   0   16.70    2.60
  16  -4   0   14.00    2.10
  16   4   0   16.40    3.10
 -16   4   0   25.50    4.00
 -16   4   0   24.90    4.20
  16   4   0   19.10    3.60
 -18  -4   0    0.10    1.80
  18  -4   0    1.70    1.70
 -18  -4   0    1.10    1.20
  18  -4   0   -0.40    1.00
  18   4   0    0.60    2.20
  18   4   0    0.40    1.70
 -18   4   0   -3.20    1.30
 -18   4   0    0.20    1.40
  20  -4   0  226.98    9.90
  20  -4   0  234.88    9.00
 -20  -4   0  221.48    8.70
  20   4   0  232.88   11.10
 -20   4   0  215.98   10.70
  20   4   0  226.98   10.60
 -22  -4   0   40.80    3.90
  22  -4   0   43.30    4.00
  22  -4   0   41.50    5.00
  22   4   0   36.70    5.20
  22   4   0   37.00    5.30
 -22   4   0   45.20    6.50
  24  -4   0    7.00    2.80
 -24  -4   0    9.00    2.20
  24  -4   0    8.80    2.60
  24   4   0   12.50    3.60
 -24   4   0    6.40    2.30
  24   4   0   14.40    4.10
  26  -4   0    0.90    1.60
  26   4   0    1.70    2.30
  26   4   0    5.00    2.70
  28  -4   0   18.20    3.80
  28  -4   0   20.80    4.90
  28   4   0   18.80    5.20
  30  -4   0   22.60    3.80
  30   4   0   19.10    5.30
   1  -5   0  408.26   10.50
  -1  -5   0  413.06   10.40
  -1  -5   0  418.46   13.00
   1  -5   0  408.86   10.50
   1  -5   0  427.76   13.00
   1  -5   0  417.06   13.00
  -1   5   0  420.46   13.00
  -1   5   0  424.26   13.00
   1   5   0  422.96   13.10
   1   5   0  416.76   10.90
  -3  -5   0 2664.53   94.89
   3  -5   0 2637.64   85.99
   3   5   0 2435.76   90.19
  -3   5   0 2489.65   86.79
   5  -5   0  226.88    6.90
  -5  -5   0  234.88    8.60
   5  -5   0  227.88    9.10
   5  -5   0  209.38    8.20
  -5  -5   0  217.88    6.90
  -5  -5   0  218.88    9.00
  -5   5   0  229.78    9.10
   5   5   0  233.48    9.20
  -5   5   0  233.68    7.30
   5   5   0  214.88    7.30
   7  -5   0  165.18    7.00
   7  -5   0  178.78    6.10
  -7  -5   0  170.58    7.10
  -7  -5   0  167.58    6.90
  -7   5   0  161.08    6.30
  -7   5   0  173.78    7.90
   7   5   0  178.88    7.50
  -9  -5   0   89.19    4.50
   9  -5   0   92.59    5.00
  -9  -5   0   89.99    4.90
   9   5   0   87.29    4.80
   9   5   0   88.99    5.70
  -9   5   0   78.69    5.40
  11  -5   0   -0.70    0.90
 -11  -5   0   -0.20    1.10
  11  -5   0   -0.90    0.90
 -11  -5   0    0.40    0.90
 -11   5   0   -0.40    0.90
  11   5   0    0.50    1.30
 -11   5   0    0.10    1.00
  11   5   0   -1.40    1.10
 -13  -5   0    8.80    1.90
  13  -5   0   11.10    2.30
 -13  -5   0    8.80    2.20
  13  -5   0    9.70    2.00
  13   5   0    9.80    2.40
  13   5   0    7.40    2.40
 -13   5   0   13.60    3.30
 -13   5   0    8.70    2.20
 -15  -5   0  139.59    6.50
  15  -5   0  134.59    6.60
  15  -5   0  156.68    6.80
 -15  -5   0  139.09    7.00
 -15   5   0  138.99    8.10
  15   5   0  144.19    8.20
 -15   5   0  148.69    7.50
  15   5   0  152.08    7.70
 -17  -5   0  226.68    9.60
  17  -5   0  235.68    8.90
  17  -5   0  232.48    9.30
 -17   5   0  231.08   11.10
  17   5   0  223.68   10.20
  17   5   0  231.78   11.00
  19  -5   0   39.40    4.30
 -19  -5   0   18.10    2.50
  19  -5   0   40.40    7.20
  19   5   0   30.70    4.90
 -19   5   0   26.20    4.10
 -19   5   0   22.60    3.90
  19   5   0   26.80    4.30
 -21  -5   0   25.50    3.70
  21  -5   0   25.80    4.30
  21  -5   0   19.30    2.70
 -21   5   0   21.30    4.30
  21   5   0   37.10    5.90
  21   5   0   18.90    3.80
  23  -5   0   20.90    3.50
  23  -5   0   22.30    4.00
 -23  -5   0   18.10    2.80
  23   5   0   15.10    3.60
 -23   5   0   33.30    5.60
  23   5   0   23.20    4.50
  25  -5   0    4.50    2.60
  25  -5   0    0.10    1.20
  25   5   0   -0.20    2.20
  25   5   0   -0.40    2.20
  27  -5   0   12.30    3.80
  27  -5   0    5.30    2.10
  27   5   0    6.30    3.30
  29  -5   0   12.20    3.30
  29   5   0   32.70    6.70
   0  -6   0  468.95   14.70
   0  -6   0  446.16   11.60
   0  -6   0  459.05   11.80
   0  -6   0  454.95   14.60
   0   6   0  462.45   12.20
   0   6   0  452.05   14.60
   0   6   0  446.36   14.50
   2  -6   0   94.89    4.40
  -2  -6   0  100.89    6.20
   2  -6   0  100.09    4.40
  -2  -6   0   93.19    4.20
   2  -6   0   95.89    5.90
   2  -6   0   96.89    6.10
  -2  -6   0   94.49    5.80
   2   6   0   93.99    6.00
  -2   6   0  103.89    6.30
   2   6   0  101.29    4.70
   2   6   0   94.59    5.80
  -4  -6   0   98.29    4.40
  -4  -6   0   86.49    5.50
   4  -6   0   98.99    4.30
  -4  -6   0   87.49    5.90
   4  -6   0  109.69    6.50
   4  -6   0   95.09    4.60
   4  -6   0   94.09    5.70
   4   6   0   96.59    6.20
  -4   6   0   95.49    6.10
   4   6   0  101.19    4.90
   6  -6   0  150.78    7.10
  -6  -6   0  127.29    6.60
   6  -6   0  130.69    5.80
   6  -6   0  127.19    5.20
   6  -6   0  131.09    7.30
   6   6   0  122.19    7.10
  -6   6   0  126.19    5.50
   6   6   0  123.19    6.50
  -6   6   0  128.09    7.30
   8  -6   0   23.00    3.90
  -8  -6   0   21.40    2.70
   8  -6   0   19.10    3.10
  -8  -6   0   24.10    4.90
  -8  -6   0   21.90    3.40
  -8   6   0   26.80    4.40
   8   6   0   20.70    2.80
   8   6   0   22.90    5.00
 -10  -6   0  509.95   13.80
 -10  -6   0  513.75   16.90
  10  -6   0  495.85   13.30
  10  -6   0  497.65   14.80
  10   6   0  493.75   14.50
 -10   6   0  501.55   14.30
  10   6   0  465.35   16.20
  12  -6   0  633.84   16.50
 -12  -6   0  641.84   17.50
 -12  -6   0  633.24   16.90
  12  -6   0  638.24   17.60
 -12   6   0  606.94   19.60
  12   6   0  635.74   17.80
 -12   6   0  644.34   17.60
  12   6   0  606.44   19.60
  14  -6   0   23.70    3.30
 -14  -6   0   22.00    3.20
  14  -6   0   15.40    2.60
 -14  -6   0   29.90    3.90
  14   6   0   23.00    3.70
  14   6   0   28.50    5.00
 -14   6   0   20.50    3.90
 -14   6   0   23.30    3.70
  16  -6   0    0.00    1.60
  16  -6   0   -1.00    1.20
 -16  -6   0   -0.50    1.10
 -16  -6   0    0.50    1.50
  16   6   0   -0.80    1.60
 -16   6   0    0.60    1.60
 -16   6   0    0.80    1.70
  16   6   0    3.20    1.80
 -18  -6   0   14.50    2.90
  18  -6   0   10.70    2.20
  18  -6   0   14.20    3.10
  18   6   0   26.20    5.20
  18   6   0   12.60    3.30
 -18   6   0   19.80    3.80
 -18   6   0   10.00    3.10
  20  -6   0    2.20    1.30
  20  -6   0    1.10    1.60
 -20  -6   0    3.10    1.90
  20   6   0   -0.40    1.80
  20   6   0    2.30    2.30
 -20   6   0    2.00    2.00
 -22  -6   0   11.80    2.80
  22  -6   0   11.30    3.20
  22  -6   0   13.00    3.00
 -22   6   0   10.60    3.50
  22   6   0    9.90    3.30
  22   6   0    5.80    3.10
  24  -6   0   27.70    4.50
  24  -6   0   25.60    3.70
  24   6   0   34.20    6.20
  24   6   0   31.60    6.50
  26  -6   0   30.90    4.80
  26  -6   0   28.90    4.80
  26   6   0   22.60    5.30
  26   6   0   29.80    9.10
  28  -6   0    4.60    2.40
  28   6   0    2.60    3.20
  -1  -7   0    2.10    1.70
   1  -7   0    1.20    1.10
  -1  -7   0    0.90    1.20
  -1  -7   0    2.40    1.10
   1  -7   0   -0.30    1.30
   1  -7   0    2.90    1.20
   1  -7   0    2.40    2.00
  -1   7   0    1.50    1.70
  -1   7   0    0.90    1.60
   1   7   0    2.60    1.30
   1   7   0   -0.30    1.90
   1   7   0    2.00    1.50
  -3  -7   0    4.70    1.40
  -3  -7   0    6.90    2.50
   3  -7   0    6.70    1.60
   3  -7   0    2.80    1.50
   3  -7   0    5.60    2.20
   3  -7   0    4.70    1.40
  -3  -7   0    0.80    1.60
   3   7   0    2.60    1.40
   3   7   0    3.30    2.10
   3   7   0    4.60    2.20
  -3   7   0    4.80    1.80
   5  -7   0  207.18    7.60
  -5  -7   0  226.18   10.40
  -5  -7   0  203.98    7.10
  -5  -7   0  196.88    9.10
   5  -7   0  191.88    9.00
   5  -7   0  208.48    7.10
   5  -7   0  195.68    9.90
   5   7   0  200.58    9.90
   5   7   0  200.68    7.90
  -5   7   0  206.58   10.00
   7  -7   0   64.69    5.10
   7  -7   0   73.69    6.00
  -7  -7   0   73.39    5.40
  -7  -7   0   78.09    4.30
   7  -7   0   76.69    4.70
  -7  -7   0   77.49    6.20
   7  -7   0   71.69    4.60
   7   7   0   73.59    6.00
   7   7   0   71.59    4.70
  -7   7   0   53.29    6.50
  -9  -7   0   93.49    6.00
   9  -7   0  103.29    6.90
  -9  -7   0   96.19    5.10
  -9  -7   0  100.59    7.20
   9  -7   0   98.39    4.90
   9   7   0   84.79    6.80
   9   7   0  100.99    5.80
  -9   7   0   96.29    5.40
  -9   7   0   85.09    6.70
 -11  -7   0    7.20    1.90
  11  -7   0   13.10    2.40
  11  -7   0   11.70    3.30
  11  -7   0   11.40    2.70
 -11  -7   0    5.50    2.20
 -11  -7   0   12.70    2.50
 -11   7   0    9.80    2.40
 -11   7   0   14.40    3.80
  11   7   0    8.40    2.40
  11   7   0    9.90    2.90
 -13  -7   0    0.50    1.50
 -13  -7   0    1.60    3.30
  13  -7   0    1.90    1.70
  13  -7   0    2.40    1.40
 -13  -7   0    0.30    1.20
 -13   7   0   -0.10    1.90
  13   7   0    1.80    1.90
 -13   7   0    2.10    1.60
  13   7   0    1.90    1.80
 -15  -7   0  187.88    8.50
  15  -7   0  186.18    8.40
 -15  -7   0  174.58    8.30
  15  -7   0  182.38    8.00
 -15  -7   0  190.88   11.00
 -15   7   0  183.48   10.70
 -15   7   0  182.18    8.90
  15   7   0  175.48    9.00
  15   7   0  192.18   10.90
 -17  -7   0  116.49    6.70
  17  -7   0  121.39    6.60
  17  -7   0  118.69    6.70
  17   7   0  125.39    7.80
  17   7   0  106.19    8.40
 -17   7   0  112.89    8.60
 -17   7   0  127.79    7.70
  19  -7   0  158.28    8.00
  19  -7   0  161.38    7.90
 -19  -7   0  163.68    8.10
  19   7   0  158.68   10.50
 -19   7   0  156.18   10.40
  19   7   0  164.18    9.40
 -21  -7   0   18.50    3.20
  21  -7   0   23.50    4.00
  21  -7   0   33.70    4.60
 -21   7   0   27.50    5.60
  21   7   0   21.30    4.40
  21   7   0   20.40    4.20
  23  -7   0   26.60    3.90
  23  -7   0   15.70    3.70
  23   7   0   26.30    6.40
  25  -7   0    3.60    3.20
  25  -7   0    1.00    2.00
  25   7   0    1.60    2.90
  25   7   0    2.00    2.30
  27  -7   0   -0.90    1.20
  27   7   0    2.20    3.40
   0  -8   0   48.20    3.40
   0  -8   0   58.39    5.50
   0  -8   0   43.10    3.40
   0   8   0   59.39    6.70
   2  -8   0  127.69    5.60
   2  -8   0  140.79    8.50
   2  -8   0  122.99    5.60
  -2  -8   0  131.09    5.60
  -2  -8   0  127.59    7.90
  -2   8   0  124.59    8.10
   2   8   0  189.58   11.90
   2   8   0  120.09    6.00
   2   8   0  132.59    9.60
   4  -8   0  348.07   11.30
  -4  -8   0  334.97   10.20
  -4  -8   0  344.27   13.40
  -4  -8   0  353.96   14.30
   4  -8   0  331.37   13.90
   4  -8   0  350.76   13.70
   4   8   0  371.86   14.60
  -4   8   0  368.46   14.60
   4   8   0  335.07   11.20
  -6  -8   0  112.89    7.20
   6  -8   0  111.49    5.20
  -6  -8   0  121.69    8.10
   6  -8   0  108.19    7.80
   6  -8   0  106.39    7.00
  -6  -8   0  107.99    5.30
   6  -8   0  104.99    5.60
   6   8   0  107.19    5.90
   6   8   0  153.18   11.30
  -6   8   0  103.69    7.60
   8  -8   0    3.60    1.50
   8  -8   0    4.40    2.10
   8  -8   0    4.10    1.70
   8  -8   0    4.30    2.60
  -8  -8   0    2.00    1.90
  -8  -8   0    3.90    1.70
  -8  -8   0    5.70    2.10
   8   8   0   11.80    4.40
   8   8   0    4.80    1.90
  -8   8   0    5.70    2.60
  10  -8   0  123.49    6.80
 -10  -8   0  117.49    8.50
 -10  -8   0  113.79    7.10
  10  -8   0  126.19    7.40
 -10  -8   0  121.69    6.20
  10  -8   0  123.39    5.90
  10   8   0  110.49    6.60
 -10   8   0  132.49    8.90
 -10   8   0  125.09    6.60
  10   8   0  127.89    8.70
  12  -8   0  200.78    9.40
  12  -8   0  196.28    7.90
 -12  -8   0  201.18    8.40
 -12  -8   0  195.88   11.30
 -12  -8   0  200.08    9.40
  12  -8   0  189.78   11.00
 -12   8   0  194.98    8.80
  12   8   0  196.38    9.30
 -12   8   0  198.38   11.30
 -14  -8   0  164.18    8.30
  14  -8   0  139.49    9.80
  14  -8   0  165.18    8.30
 -14  -8   0  154.28   10.30
  14  -8   0  150.68    7.10
 -14  -8   0  150.58    7.60
 -14   8   0  157.88    8.20
  14   8   0  154.78    8.50
 -14   8   0  155.28   10.20
  14   8   0  154.48   10.20
  16  -8   0   11.20    2.60
  16  -8   0    6.70    2.30
 -16  -8   0    4.20    2.50
 -16  -8   0    6.00    2.20
  16   8   0    4.20    2.50
 -16   8   0    9.00    2.70
  16   8   0    6.00    2.60
 -16   8   0    8.40    3.40
 -18  -8   0   22.20    4.40
  18  -8   0   32.80    4.50
  18  -8   0   28.00    4.00
 -18  -8   0   38.20    5.50
  18   8   0   25.60    5.00
  18   8   0   26.50    4.80
 -20  -8   0   30.60    5.60
  20  -8   0   39.70    5.20
  20  -8   0   44.90    5.30
 -20  -8   0   42.50    5.20
 -20   8   0   49.30    8.00
  20   8   0   26.70    5.40
  20   8   0   45.70    6.10
  22  -8   0   19.10    3.30
 -22  -8   0   17.20    4.70
  22  -8   0   20.10    3.90
  22   8   0   12.70    4.10
  24  -8   0    4.90    2.20
 -24  -8   0    1.20    3.30
  24  -8   0    6.10    3.20
  24   8   0    6.40    3.40
  24   8   0    4.10    3.90
  26  -8   0    0.30    2.10
  26  -8   0    3.80    1.90
  26   8   0    3.80    3.60
  -1  -9   0  347.77   10.40
   1  -9   0  335.17   14.50
   1  -9   0  341.87   10.70
  -1  -9   0  318.37   14.20
   1  -9   0  336.97   10.40
   1  -9   0  355.26   14.60
  -1  -9   0  349.67   11.00
  -1  -9   0  322.97   14.10
   1   9   0  358.36   14.60
  -1   9   0  345.47   14.60
  -3  -9   0   54.39    6.50
  -3  -9   0   48.90    3.70
   3  -9   0   53.19    3.90
   3  -9   0   58.69    6.90
   3  -9   0   63.19    7.60
   3  -9   0   50.89    3.80
  -3  -9   0   58.69    7.10
   3   9   0   47.50    6.60
  -3   9   0   46.00    5.80
   3   9   0   55.69    4.50
  -5  -9   0   29.20    4.10
   5  -9   0   47.20    6.80
  -5  -9   0   48.20    3.70
   5  -9   0   41.80    3.70
   5  -9   0   60.59    7.20
  -5  -9   0   34.30    5.00
   5  -9   0   47.00    3.60
   5   9   0   45.40    4.90
   5   9   0   28.90    4.60
  -5   9   0   49.30    7.00
  -7  -9   0   28.60    4.20
  -7  -9   0   44.50    3.70
   7  -9   0   38.00    3.30
  -7  -9   0   54.59    7.30
   7  -9   0   28.70    4.60
   7  -9   0   55.29    6.60
   7  -9   0   46.20    3.90
  -7   9   0   52.29    6.80
   7   9   0   44.90    6.40
   7   9   0   49.00    4.40
  -9  -9   0   20.60    5.10
   9  -9   0   13.40    3.30
   9  -9   0   12.10    2.30
  -9  -9   0    8.30    2.10
  -9  -9   0   15.80    3.70
   9  -9   0   10.00    3.50
   9  -9   0   13.80    2.80
   9   9   0   12.80    2.90
   9   9   0   15.70    4.10
  -9   9   0   13.90    3.50
 -11  -9   0   11.00    3.40
  11  -9   0   15.40    4.20
 -11  -9   0   10.20    2.60
  11  -9   0   19.00    3.40
  11  -9   0   25.70    3.30
  11  -9   0   21.20    4.00
 -11   9   0   25.00    5.70
  11   9   0   26.70    4.10
  11   9   0   24.00    4.70
 -13  -9   0   51.59    4.60
  13  -9   0   45.10    6.90
  13  -9   0   52.39    6.00
 -13  -9   0   55.49    5.30
  13  -9   0   57.39    4.30
 -13  -9   0   59.69    8.30
  13  -9   0   56.89    6.10
 -13   9   0   32.50    5.30
  13   9   0   61.19    8.20
 -13   9   0   53.29    4.80
  13   9   0   50.99    5.70
 -15  -9   0    1.90    1.90
 -15  -9   0    2.70    2.50
  15  -9   0    7.90    2.80
  15  -9   0    1.90    1.70
 -15   9   0    2.70    1.90
  15   9   0    5.40    3.30
 -15   9   0    4.30    3.00
  15   9   0    3.90    2.40
  17  -9   0   15.10    3.10
  17  -9   0   12.10    4.40
 -17  -9   0   15.40    3.70
 -17  -9   0   21.30    5.50
  17  -9   0   15.10    3.10
  17   9   0   14.60    4.30
 -17   9   0   12.60    3.90
  17   9   0   22.00    4.40
  19  -9   0   41.80    4.80
 -19  -9   0   48.60    7.60
  19  -9   0   55.29    6.10
  19   9   0   43.70    7.30
  19   9   0   50.19    6.60
 -21  -9   0   57.69   11.00
  21  -9   0   53.79    6.00
  23  -9   0    0.50    1.40
  23  -9   0   -2.30    1.60
 -23  -9   0    0.20    2.80
  23   9   0    0.20    2.40
  23   9   0   -0.90    2.90
  25  -9   0   -1.30    2.20
 -25  -9   0   -1.70    2.80
  25  -9   0   -0.30    1.50
  25   9   0   -3.60    2.30
   0 -10   0 1788.72   38.70
   0 -10   0 1803.62   45.20
   0 -10   0 1732.53   44.80
   0 -10   0 1778.52   37.90
   0  10   0 1788.02   45.10
   2 -10   0  210.88   11.90
  -2 -10   0  202.98   11.70
   2 -10   0  203.38   11.40
   2 -10   0  205.88    8.10
   2 -10   0  196.38    7.80
  -2 -10   0  207.98   11.50
  -2 -10   0  215.18    7.90
  -2 -10   0  206.38    8.50
  -2  10   0  218.98   12.20
   2  10   0  204.08   11.80
   2  10   0  209.58   11.60
   4 -10   0   93.29    5.20
  -4 -10   0  105.19    8.60
   4 -10   0   95.99    5.30
   4 -10   0   99.09    7.70
   4 -10   0  103.79    8.40
  -4 -10   0   95.79    5.20
  -4 -10   0   84.59    7.40
  -4  10   0  110.89    8.70
   4  10   0  119.79    9.10
   4  10   0   99.89    6.20
   6 -10   0   26.60    4.90
  -6 -10   0   12.80    3.50
   6 -10   0   15.00    3.80
   6 -10   0   25.90    3.50
  -6 -10   0   26.00    5.50
  -6 -10   0   29.00    3.50
   6 -10   0   24.60    3.10
   6  10   0   23.30    3.70
  -6  10   0   27.80    5.40
   6  10   0   24.80    5.40
  -8 -10   0    6.20    2.70
   8 -10   0   10.00    3.20
   8 -10   0    9.70    2.50
  -8 -10   0   11.30    2.50
   8 -10   0   10.50    3.80
   8 -10   0   13.80    2.50
  -8 -10   0    4.60    2.50
   8  10   0    5.40    2.80
   8  10   0   11.00    3.00
  -8  10   0   11.80    4.30
 -10 -10   0   47.90    6.40
 -10 -10   0   66.89    8.90
 -10 -10   0   49.30    4.30
  10 -10   0   40.20    5.80
  10 -10   0   52.79    4.00
  10 -10   0   59.69    5.80
  10 -10   0   60.79    4.90
  10  10   0   41.70    5.10
 -10  10   0   46.90    6.90
  10  10   0   65.19    8.50
 -12 -10   0    1.00    1.80
 -12 -10   0    0.10    2.40
  12 -10   0   -0.30    1.60
  12 -10   0    0.20    1.30
  12 -10   0    2.60    2.10
 -12 -10   0    0.10    2.30
  12  10   0    1.70    2.10
  12  10   0    0.90    2.20
 -12  10   0   -1.10    2.00
 -14 -10   0  155.58   11.50
  14 -10   0  153.68    7.30
 -14 -10   0  159.48    9.20
  14 -10   0  154.48    9.00
  14 -10   0  151.88    8.60
  14 -10   0  156.58   11.30
  14  10   0  173.48    9.60
 -14  10   0  154.68   11.40
  14  10   0  225.98   16.70
  16 -10   0   45.20    9.20
 -16 -10   0   34.90    5.10
  16 -10   0   41.80    5.20
 -16 -10   0   33.50    6.10
  16 -10   0   43.90    6.70
  16  10   0   44.80    6.10
 -16  10   0   45.80    8.00
 -16  10   0   60.49    7.40
  16  10   0   40.20    6.80
  18 -10   0    3.00    2.20
 -18 -10   0    3.20    2.90
  18 -10   0    8.40    2.60
  18  10   0   10.20    3.30
  18  10   0    9.40    4.20
  20 -10   0   12.30    3.20
 -20 -10   0    8.50    3.80
  20 -10   0   12.40    2.90
  20  10   0   10.70    4.20
  20  10   0    2.70    3.00
  22 -10   0    4.30    2.30
  22 -10   0    5.10    2.50
 -22 -10   0   -0.10    3.10
  22  10   0    2.90    3.90
  22  10   0    3.60    2.90
   1 -11   0    4.30    2.80
   1 -11   0    5.20    2.90
  -1 -11   0    0.80    2.00
   1 -11   0    4.20    1.80
  -1 -11   0    2.60    2.60
  -1 -11   0    5.50    2.00
  -1 -11   0    1.70    1.20
   1 -11   0    2.70    1.50
   1  11   0    2.70    2.90
  -1  11   0    4.90    2.70
   1  11   0    1.00    1.90
  -3 -11   0   19.80    4.90
  -3 -11   0   17.90    2.80
  -3 -11   0   18.00    3.20
  -3 -11   0   11.20    3.20
   3 -11   0   16.50    2.70
   3 -11   0   14.90    4.10
   3 -11   0   18.40    4.60
   3 -11   0   14.50    2.60
   3  11   0   14.20    4.00
  -3  11   0   18.50    4.90
  -5 -11   0   84.39    7.50
   5 -11   0   80.59    4.80
   5 -11   0   86.69    7.50
   5 -11   0   78.09    4.90
  -5 -11   0   70.49    4.70
   5 -11   0   59.09    7.30
  -5 -11   0   84.69    8.10
  -5  11   0   70.39    8.20
   5  11   0   91.69    8.50
   5  11   0   89.79    6.10
  -7 -11   0   50.69    4.10
  -7 -11   0   55.79    8.00
   7 -11   0   48.70    4.20
   7 -11   0   49.00    3.90
  -7 -11   0   47.30    9.00
   7 -11   0   48.90    6.50
   7  11   0   46.20    6.90
   7  11   0   56.09    6.00
  -7  11   0   57.79   10.00
   9 -11   0   65.69    9.20
   9 -11   0   61.19    4.90
  -9 -11   0   53.99    4.50
  -9 -11   0   72.59    8.10
   9 -11   0   47.50    4.00
  -9 -11   0   48.50    7.40
   9 -11   0   49.70    6.10
  -9  11   0   54.39    8.10
   9  11   0   59.19    6.40
   9  11   0   61.09    8.60
 -11 -11   0   24.10    5.30
 -11 -11   0   32.90    4.80
  11 -11   0   37.80    4.70
 -11 -11   0   33.50    5.10
  11 -11   0   23.90    4.40
  11 -11   0   38.80    4.10
  11 -11   0   31.50    6.40
 -11  11   0   27.20    6.30
  11  11   0   28.20    5.50
  11  11   0   39.10    5.40
  13 -11   0   13.70    3.10
  13 -11   0   22.00    4.60
 -13 -11   0   14.80    4.90
  13 -11   0   13.90    2.70
 -13 -11   0   14.70    5.10
  13  11   0    4.20    3.30
  13  11   0   16.20    3.70
 -13  11   0   17.20    5.50
 -15 -11   0   -0.80    2.10
  15 -11   0    7.00    3.20
  15 -11   0    5.40    2.40
  15  11   0    3.70    2.70
  15  11   0    1.10    2.90
  17 -11   0   47.80    5.10
  17 -11   0   43.80    5.80
 -17 -11   0   46.50    8.00
  17  11   0   42.20    7.50
  17  11   0   46.30    6.60
  19 -11   0    0.50    1.90
 -19 -11   0    1.30    3.10
  19 -11   0   -0.20    1.70
  19  11   0   -0.10    2.90
  19  11   0    1.30    2.30
  21 -11   0    1.50    2.30
 -21 -11   0   -0.70    3.20
  21 -11   0    2.10    1.80
  21  11   0    2.80    4.00
   0 -12   0   29.10    3.70
   0 -12   0   27.30    5.90
   0 -12   0   27.00    3.30
   0 -12   0   36.40    6.20
   0  12   0   29.90    6.10
  -2 -12   0    6.90    3.60
   2 -12   0    6.50    2.00
   2 -12   0    3.00    1.70
  -2 -12   0    1.30    2.20
  -2 -12   0    1.20    1.70
   2 -12   0    7.90    3.90
   2 -12   0    1.90    2.10
  -2 -12   0    6.60    2.00
  -2  12   0    0.30    2.30
  -4 -12   0   26.90    6.00
  -4 -12   0   26.50    3.50
   4 -12   0   29.20    3.60
   4 -12   0   26.40    5.50
  -4 -12   0   19.60    5.00
  -4 -12   0   26.20    3.90
   4 -12   0   33.80    6.20
   4 -12   0   33.80    3.90
   4  12   0   32.60    6.80
  -4  12   0   27.80    5.60
   6 -12   0   24.50    3.40
  -6 -12   0   23.30    3.70
   6 -12   0   18.70    5.20
  -6 -12   0   18.80    4.80
  -6 -12   0   15.50    4.00
   6 -12   0   27.80    5.50
   6 -12   0   21.30    3.10
  -6  12   0   18.40    4.80
   6  12   0   28.20    6.40
  -8 -12   0   16.40    5.20
   8 -12   0   13.10    6.80
  -8 -12   0   16.20    5.80
   8 -12   0   12.00    3.40
   8 -12   0   13.40    2.70
  -8 -12   0   16.30    3.00
   8 -12   0   12.20    2.50
   8  12   0   20.00    5.70
   8  12   0   14.40    3.50
  -8  12   0    6.10    3.30
 -10 -12   0   26.50    5.40
  10 -12   0   40.50    6.20
  10 -12   0   27.50    3.50
  10 -12   0   28.00    3.90
  10  12   0   32.70    5.10
  10  12   0   24.20    5.80
  12 -12   0   12.90    2.60
  12 -12   0   11.70    4.20
  12 -12   0   12.00    2.90
  12  12   0   21.50    4.40
 -14 -12   0   14.30    4.90
  14 -12   0   20.30    4.60
  14  12   0   20.50    4.40
  14  12   0   11.90    4.60
  16 -12   0    0.00    1.80
  16 -12   0   -0.40    1.60
 -16 -12   0    0.10    2.90
  16  12   0   -1.50    2.40
  16  12   0    2.80    2.60
  18 -12   0   12.10    3.00
  18 -12   0    7.80    2.70
 -18 -12   0   19.00    6.70
  18  12   0   17.40    4.50
  18  12   0   16.10    6.10
  -1 -13   0    3.10    1.70
   1 -13   0    4.20    3.10
   1 -13   0    3.20    1.90
   1 -13   0    2.20    1.60
  -1 -13   0    3.30    2.70
  -1 -13   0    1.90    1.70
  -3 -13   0   45.20    3.90
  -3 -13   0   41.30    4.80
   3 -13   0   39.40    4.20
   3 -13   0   33.30    5.80
  -3 -13   0   36.40    6.80
   3 -13   0   40.10    3.60
   5 -13   0   17.30    3.10
  -5 -13   0   19.50    3.60
  -5 -13   0   23.90    6.90
   5 -13   0   15.60    4.90
   5 -13   0   21.30    3.10
  -5 -13   0   16.60    2.90
   7 -13   0   -0.60    2.60
  -7 -13   0   -1.40    1.40
  -7 -13   0   -3.80    1.80
   7 -13   0   -0.10    1.40
  -7 -13   0   -0.40    1.60
   7  13   0   -2.10    2.30
  -9 -13   0   46.80    7.50
   9 -13   0   49.80    4.00
   9 -13   0   46.00    6.50
   9  13   0   44.80    7.40
   9  13   0   56.99    6.50
  11 -13   0   44.80    4.00
 -11 -13   0   47.30    8.10
  11 -13   0   46.90    6.10
  11  13   0   38.60    7.40
  11  13   0   46.50    6.10
 -13 -13   0    2.50    2.90
  13 -13   0    6.80    3.00
  13 -13   0   -1.40    2.00
  13  13   0    0.10    2.60
  13  13   0   -0.40    2.10
  15 -13   0   29.80    5.10
 -15 -13   0   42.40    8.40
  15  13   0   39.80    8.00
  15  13   0   38.10    5.90
   0 -14   0    9.70    4.40
   0 -14   0   13.40    2.70
   2 -14   0   24.00    6.20
   2 -14   0   19.70    3.30
  -2 -14   0   10.80    3.80
  -2 -14   0   24.80    3.70
  -4 -14   0    7.80    2.50
   4 -14   0   13.40    4.70
  -4 -14   0    5.80    3.50
   6 -14   0   30.70    6.10
  -6 -14   0   29.70    6.70
  -6 -14   0   33.00    5.90
   6  14   0   27.70    6.10
   8 -14   0   -0.80    1.70
  -8 -14   0   -0.40    2.30
  -8 -14   0    2.40    2.00
   8  14   0    2.80    3.50
 -10 -14   0    5.10    3.50
  10 -14   0    6.10    3.40
 -10 -14   0    3.20    2.60
  10  14   0   -2.60    2.20
  30   0  -1    1.50    1.80
  28   0  -1    3.00    2.10
 -28   0   1    0.40    2.30
  28   0  -1   -0.20    2.10
  26   0  -1    0.60    1.80
  26   0  -1    1.20    2.10
 -26   0   1   -0.20    1.20
 -24   0   1    0.20    1.10
  24   0  -1   -1.20    1.70
  24   0  -1    0.50    1.60
 -22   0   1   -0.50    1.00
  22   0  -1   -1.20    1.60
  22   0  -1    0.30    1.30
 -20   0   1    0.80    1.70
 -20   0   1    1.10    1.10
  20   0  -1    2.80    1.50
  18   0  -1   -0.40    0.70
  18   0  -1   -1.00    1.30
 -18   0   1    0.20    0.90
  16   0  -1   -0.20    0.60
  16   0  -1   -1.20    1.10
 -16   0   1   -0.90    1.10
 -16   0   1   -0.30    0.70
  14   0  -1    0.00    1.20
  14   0  -1   -0.60    0.70
 -14   0   1    0.70    0.70
 -14   0   1   -1.50    0.90
 -12   0   1    0.40    0.90
 -12   0   1    0.40    0.70
  12   0  -1   -0.40    0.90
  12   0  -1   -1.00    0.40
  10   0  -1   -0.10    0.40
  10   0  -1    0.20    0.80
 -10   0   1   -0.60    0.40
 -10   0   1   -0.40    0.70
  -8   0   1   -0.30    0.40
  -8   0   1    0.70    0.80
   8   0  -1    0.40    0.80
   8   0  -1    0.20    0.50
  -6   0   1    0.40    0.70
   6   0  -1   -0.30    0.70
   6   0  -1   -0.50    0.40
  -6   0   1   -0.50    0.40
   4   0  -1   -0.10    0.40
  -4   0   1   -0.50    0.40
  -4   0   1    0.20    0.20
   4   0  -1    0.00    0.20
   2   0  -1    0.20    0.20
   2   0   1   -0.10    0.20
   2   0   1    0.20    0.10
  -2   0  -1    0.10    0.20
   4   0   1   -0.20    0.50
  -4   0  -1    0.10    0.50
   4   0   1   -0.60    0.50
  -4   0  -1   -0.20    0.30
   6   0   1    0.10    0.40
  -6   0  -1    0.10    0.60
  -6   0  -1    0.20    0.50
   6   0   1    0.40    0.70
   8   0   1   -0.10    0.40
  -8   0  -1    0.90    0.90
   8   0   1    0.10    0.70
  -8   0  -1    0.20    0.70
 -10   0  -1   -0.30    0.60
  10   0   1    0.40    0.60
  10   0   1   -1.20    1.50
  12   0   1    0.20    1.00
 -12   0  -1   -0.20    0.90
  12   0   1   -0.30    0.50
 -12   0  -1    0.50    0.60
  14   0   1   -0.40    0.60
 -14   0  -1    0.10    1.10
 -14   0  -1    0.10    0.70
  14   0   1   -0.70    0.90
 -16   0  -1   -0.10    1.20
 -16   0  -1    0.10    0.90
  16   0   1   -0.30    1.30
  16   0   1    0.30    0.80
  18   0   1    2.00    1.60
 -18   0  -1   -0.90    0.90
 -18   0  -1   -1.30    1.10
  18   0   1    0.10    0.80
 -20   0  -1    2.00    1.50
  20   0   1   -0.70    0.90
  20   0   1    1.90    2.10
  22   0   1   -2.00    1.60
 -22   0  -1    0.20    1.10
  22   0   1   -1.60    0.80
  24   0   1    0.10    1.10
  24   0   1   -3.90    1.10
 -24   0  -1    0.90    1.30
 -26   0  -1   -0.20    2.40
  26   0   1   -0.80    1.30
  28   0   1   -1.40    2.00
  28   0   1   -0.50    1.50
  30   0   1   -2.00    2.00
  31  -1  -1    5.30    2.80
  31   1  -1    4.50    2.90
  29  -1  -1    9.10    3.10
  29   1  -1    8.40    3.50
  27  -1  -1    1.20    1.70
  27  -1  -1    3.10    2.80
 -27  -1   1    3.50    1.90
  27   1  -1    0.50    2.30
  27   1  -1    2.90    1.90
 -27   1   1    5.80    2.60
  25  -1  -1   24.80    4.60
  25  -1  -1   15.40    2.70
 -25  -1   1   32.50    4.50
  25   1  -1   28.60    5.00
  25   1  -1   34.40    5.10
 -25   1   1   25.00    3.90
  23  -1  -1    2.20    2.10
 -23  -1   1    1.80    1.70
  23  -1  -1   -0.70    0.90
  23   1  -1    3.10    1.80
  23   1  -1    4.20    2.30
 -23   1   1    2.30    1.60
 -21  -1   1   71.69    4.90
  21  -1  -1   74.99    5.00
  21  -1  -1   70.69    5.80
 -21   1   1   74.99    5.40
  21   1  -1   93.99    6.50
  21   1  -1   83.09    5.60
 -19  -1   1  260.67   10.60
 -19  -1   1  267.47    9.30
  19  -1  -1  269.87   10.60
  19   1  -1  271.77   10.80
 -19   1   1  266.27   10.70
 -19   1   1  266.97    9.90
  19   1  -1  254.47    9.70
  17  -1  -1   98.49    5.70
 -17  -1   1   86.79    5.60
 -17  -1   1   99.99    4.90
  17  -1  -1  105.89    5.00
  17   1  -1  102.09    5.90
 -17   1   1   99.09    5.90
  17   1  -1  101.09    5.30
 -17   1   1   93.89    5.20
  15  -1  -1  294.17    9.80
 -15  -1   1  266.57    9.60
 -15  -1   1  264.37    8.40
 -15   1   1  286.87    9.90
 -15   1   1  286.47    9.10
  15   1  -1  264.67    9.60
 -13  -1   1  134.49    5.00
  13  -1  -1  125.49    5.60
 -13  -1   1  135.39    5.90
  13  -1  -1  123.39    4.90
  13   1  -1  127.59    5.80
 -13   1   1  133.69    5.40
 -13   1   1  123.69    5.70
  13   1  -1  129.09    5.30
  11  -1  -1   26.60    3.00
 -11  -1   1   31.40    2.70
 -11  -1   1   32.80    2.20
  11  -1  -1   31.60    2.10
 -11   1   1   29.60    2.30
  11   1  -1   30.80    2.30
 -11   1   1   36.10    3.20
  11   1  -1   23.70    2.60
  -9  -1   1  849.61   38.30
  -9   1   1  793.82   27.70
  -9   1   1  756.72   30.00
   9   1  -1  714.43   32.50
  -7  -1   1   37.40    1.90
   7  -1  -1   31.50    2.10
   7  -1  -1   35.70    1.90
  -7  -1   1   38.00    2.40
  -7   1   1   38.50    2.10
   7   1  -1   32.90    2.30
  -7   1   1   34.80    2.20
  -5  -1   1 2325.27   68.39
   5  -1  -1 2386.66   53.19
   5   1  -1 2474.15   62.59
  -5   1   1 2268.87   54.09
   3  -1  -1  814.52   23.20
  -3  -1   1  829.82   28.40
  -3   1   1  830.52   24.00
   3   1  -1  866.81   27.80
  -1  -1  -1  188.48    4.60
  -1   1  -1  196.88    4.80
  -1   1  -1  182.98    4.60
   1   1   1  200.08    4.80
   3  -1   1  294.67    6.90
  -5  -1  -1 6704.53  153.78
  -5   1  -1 6569.14  130.89
   5   1   1 6695.43  143.89
  -5   1  -1 6745.83  131.89
   7  -1   1  404.76    9.90
  -7  -1  -1  389.26    9.80
  -7   1  -1  390.56   10.00
  -7   1  -1  372.36    9.40
   7   1   1  378.96    9.70
   9  -1   1  390.06   10.30
  -9  -1  -1  368.76   10.20
  -9  -1  -1  392.36    9.50
   9   1   1  382.26   10.30
   9   1   1  403.56    9.90
  -9   1  -1  391.36   10.60
  -9   1  -1  356.26    9.70
  11  -1   1   13.90    2.10
  11  -1   1   14.80    1.90
 -11  -1  -1   18.50    2.50
 -11  -1  -1   16.70    2.00
  11   1   1   14.60    2.30
 -11   1  -1   12.40    2.00
  11   1   1   19.80    2.90
 -13  -1  -1  178.28    6.20
  13  -1   1  189.88    6.40
 -13  -1  -1  177.98    7.20
  13  -1   1  177.28    7.10
  13   1   1  190.18    6.80
 -13   1  -1  204.28    7.80
 -13   1  -1  196.48    6.90
  13   1   1  174.78    7.10
 -15  -1  -1  192.58    8.00
  15  -1   1  200.58    7.10
  15  -1   1  199.68    8.10
 -15  -1  -1  202.28    8.30
  15   1   1  198.68    7.50
  15   1   1  209.28    8.30
 -15   1  -1  212.18    8.90
 -15   1  -1  198.38    8.30
  17  -1   1  141.39    6.10
 -17  -1  -1  137.59    6.10
  17  -1   1  153.98    7.40
  17   1   1  157.78    7.50
  17   1   1  156.28    6.90
 -17   1  -1  148.99    6.70
 -17   1  -1  149.49    7.60
  19  -1   1  152.78    8.00
 -19  -1  -1  170.98    8.60
  19  -1   1  173.88    7.30
 -19  -1  -1  161.58    7.10
  19   1   1  156.38    7.50
 -19   1  -1  149.69    8.20
 -19   1  -1  168.38    7.70
  19   1   1  188.38   12.70
 -21  -1  -1  270.77   10.10
  21  -1   1  261.87    9.90
  21  -1   1  265.77   11.20
  21   1   1  273.27   10.70
  21   1   1  256.17   11.20
 -21   1  -1  260.07   10.60
  23  -1   1  160.68    9.00
 -23  -1  -1  151.18    7.70
  23  -1   1  155.88    7.80
  23   1   1  159.08    8.40
  23   1   1  165.38    9.20
 -23   1  -1  160.18    8.50
 -25  -1  -1    6.20    2.30
  25  -1   1    5.80    2.70
  25  -1   1    5.70    2.40
 -25   1  -1    4.60    2.10
  25   1   1    3.50    2.50
  25   1   1    6.00    2.40
  27  -1   1    5.20    2.70
  27  -1   1    0.90    2.20
  27   1   1    1.80    2.00
  27   1   1    4.20    2.90
  29  -1   1   18.70    4.00
  29   1   1   21.10    4.40
  31  -1   1   -0.50    1.80
  31   1   1    2.40    2.90
  30  -2  -1   -0.50    1.80
  30   2  -1    1.00    2.20
  28  -2  -1    2.20    2.50
  28  -2  -1   -0.40    1.40
  28   2  -1    0.60    2.30
  28   2  -1    1.10    2.00
  26  -2  -1   37.70    5.00
  26  -2  -1   27.10    4.70
 -26  -2   1   18.10    3.10
  26   2  -1   30.80    5.10
  26   2  -1   18.10    3.80
 -26   2   1   25.70    4.70
 -24  -2   1    4.40    1.90
  24  -2  -1    5.00    1.80
  24  -2  -1    5.70    2.50
  24   2  -1    3.30    2.10
  24   2  -1    3.70    2.30
 -24   2   1    4.50    2.10
 -22  -2   1  217.28    8.90
  22  -2  -1  218.88    8.80
  22  -2  -1  224.38   10.20
 -22   2   1  213.38    9.90
  22   2  -1  216.38   10.60
  22   2  -1  227.98   10.20
 -20  -2   1  252.27    9.10
  20  -2  -1  257.47    9.30
  20  -2  -1  255.07   11.80
 -20   2   1  255.77   10.90
  20   2  -1  255.77   10.40
 -20   2   1  256.47   10.40
  20   2  -1  230.88   10.50
  18  -2  -1  512.15   15.50
  18  -2  -1  540.15   15.70
 -18  -2   1  500.05   15.60
 -18  -2   1  515.25   14.10
  18   2  -1  526.85   16.10
 -18   2   1  521.15   15.50
  16  -2  -1   90.79    4.50
  16  -2  -1   98.89    5.50
 -16  -2   1   91.29    4.50
 -16  -2   1   86.99    5.40
 -16   2   1   90.09    5.20
  16   2  -1   92.99    5.30
 -16   2   1   86.69    5.40
  16   2  -1   88.89    5.50
 -14  -2   1   17.80    2.80
 -14  -2   1   16.30    2.00
  14  -2  -1   27.40    3.50
  14  -2  -1   21.70    2.80
 -14   2   1   26.50    3.20
  14   2  -1   19.00    2.50
  14   2  -1   23.20    3.10
 -14   2   1   18.40    2.40
  12  -2  -1    0.20    0.90
 -12  -2   1    0.20    0.70
  12  -2  -1    0.50    1.10
 -12  -2   1   -1.80    0.70
  12   2  -1    0.30    1.00
  12   2  -1    0.20    0.80
 -12   2   1    0.30    0.90
 -12   2   1    1.20    0.80
 -10  -2   1   29.10    3.50
  10  -2  -1   21.20    1.80
 -10  -2   1   26.60    2.00
  10  -2  -1   23.50    2.50
  10   2  -1   24.70    2.80
  10   2  -1   23.50    2.30
 -10   2   1   27.60    2.40
 -10   2   1   26.60    2.30
  -8  -2   1 1093.69   47.50
   8  -2  -1 1029.20   32.00
  -8   2   1 1057.39   35.70
   8   2  -1  963.70   42.40
  -6   2   1  524.05   12.10
   6   2  -1  548.05   12.60
   4  -2  -1 3965.00   90.79
  -4  -2   1 4246.67  103.39
   4   2  -1 4038.30  100.19
  -4   2   1 3973.50   92.79
   2  -2  -1 8528.65  176.08
  -2   2   1 8559.74  177.18
   2   2  -1 8368.26  179.38
   0  -2   1 3871.31   88.59
   0  -2  -1 3594.84   89.49
   0   2  -1 3716.53   87.49
   0   2   1 3741.43   90.59
   2  -2   1 1860.81   49.50
  -2  -2  -1 1880.91   57.49
  -2   2  -1 1927.21   50.69
   2   2   1 1959.20   57.79
   4  -2   1 2439.16   56.19
  -4  -2  -1 2356.76   69.79
  -4   2  -1 2358.46   58.29
   4   2   1 2317.47   68.59
  -6   2  -1  649.83   14.90
   8  -2   1  411.96   10.60
   8  -2   1  397.76   10.00
  -8  -2  -1  420.46   10.10
  -8  -2  -1  407.66   10.50
  -8   2  -1  407.56   10.80
   8   2   1  398.66   10.70
   8   2   1  395.76   10.50
 -10  -2  -1    0.50    0.60
 -10  -2  -1   -0.70    0.80
  10  -2   1    1.00    0.90
  10  -2   1    0.10    0.50
  10   2   1    0.90    0.80
 -10   2  -1    0.70    1.00
  10   2   1   -1.20    0.70
 -10   2  -1    0.50    0.80
 -12  -2  -1  213.98    6.90
 -12  -2  -1  219.18    7.80
  12  -2   1  208.38    7.60
  12  -2   1  214.78    6.90
 -12   2  -1  220.78    8.10
  12   2   1  214.48    7.80
  12   2   1  204.18    7.50
 -12   2  -1  214.98    7.70
  14  -2   1  350.06   10.90
 -14  -2  -1  338.07   11.00
  14  -2   1  330.37    9.70
 -14  -2  -1  341.37    9.90
 -14   2  -1  353.86   11.50
  14   2   1  345.07   10.80
 -14   2  -1  321.57   10.70
  14   2   1  336.77   11.00
  16  -2   1  197.68    7.40
  16  -2   1  216.88    8.70
 -16  -2  -1  227.68    7.70
 -16  -2  -1  212.58    8.80
 -16   2  -1  232.68    9.40
  16   2   1  217.28    8.60
 -16   2  -1  208.08    8.50
  16   2   1  217.78    8.90
  18  -2   1   35.30    4.50
 -18  -2  -1   37.50    3.30
  18  -2   1   36.10    3.30
 -18  -2  -1   26.80    3.80
 -18   2  -1   28.50    4.30
  18   2   1   26.80    3.50
  18   2   1   33.30    4.30
 -18   2  -1   43.10    4.90
  20  -2   1   82.39    6.00
 -20  -2  -1   81.69    5.00
  20  -2   1   77.39    4.90
 -20   2  -1   88.09    6.00
  20   2   1   78.19    6.00
  20   2   1   71.89    5.50
  22  -2   1   -0.30    1.00
 -22  -2  -1   -0.60    1.00
  22  -2   1    2.00    2.10
 -22   2  -1    1.30    1.70
  22   2   1   -1.90    1.20
  22   2   1    0.70    1.90
  24  -2   1   19.40    3.90
 -24  -2  -1   43.00    6.20
  24  -2   1   18.70    3.10
  24   2   1   26.90    4.60
  24   2   1   24.30    4.50
 -24   2  -1   25.20    4.40
  26  -2   1   72.39    5.80
  26   2   1   80.29    7.30
  26   2   1   69.49    6.50
  28  -2   1   29.60    5.50
  28  -2   1   25.90    4.30
  28   2   1   20.60    4.10
  30  -2   1    6.60    2.60
  30   2   1    7.90    3.10
  31  -3  -1    1.70    2.10
  31   3  -1    3.80    2.90
  29  -3  -1    2.60    2.30
  29   3  -1   -0.60    3.00
  27  -3  -1   22.20    4.60
  27  -3  -1   18.50    3.40
 -27  -3   1   22.30    4.10
 -27   3   1   30.70    5.60
  27   3  -1   27.10    4.80
  27   3  -1   29.00    5.40
  25  -3  -1  107.29    6.50
 -25  -3   1   99.69    9.60
  25  -3  -1  111.19    7.70
  25   3  -1  115.49    8.20
 -25   3   1   69.09   10.30
  25   3  -1  107.39    8.00
  23  -3  -1   17.20    2.80
  23  -3  -1   25.10    4.50
 -23  -3   1   18.00    3.10
  23   3  -1   13.90    3.60
 -23   3   1   16.90    3.40
  23   3  -1   19.60    3.90
 -21  -3   1    0.40    1.40
  21  -3  -1    1.00    1.90
  21  -3  -1    0.00    1.20
  21   3  -1   -1.20    1.70
 -21   3   1    1.50    1.60
  21   3  -1    1.20    1.60
 -19  -3   1    0.90    1.20
  19  -3  -1    0.00    1.10
 -19  -3   1    1.50    2.10
  19  -3  -1    0.90    1.70
  19   3  -1    4.20    2.20
 -19   3   1    3.50    1.90
 -19   3   1    1.30    1.50
 -17  -3   1   29.50    4.20
  17  -3  -1   31.40    3.00
 -17  -3   1   36.60    3.80
  17  -3  -1   28.60    3.60
  17   3  -1   27.50    3.60
 -17   3   1   30.10    4.00
  17   3  -1   27.30    3.80
 -17   3   1   42.80    4.80
 -15  -3   1   51.29    3.40
 -15  -3   1   47.50    4.00
  15  -3  -1   54.19    4.00
  15  -3  -1   53.69    3.50
 -15   3   1   52.39    4.10
  15   3  -1   51.79    4.30
 -15   3   1   47.80    4.10
  15   3  -1   47.00    4.10
 -13  -3   1   92.59    4.40
  13  -3  -1   86.29    4.30
 -13  -3   1   94.29    5.10
  13  -3  -1  102.39    5.00
  13   3  -1   96.39    5.30
  13   3  -1   91.29    5.20
 -13   3   1   86.89    4.90
 -13   3   1   82.79    5.00
 -11  -3   1 1055.09   23.90
 -11   3   1 1039.30   24.00
 -11   3   1 1077.89   24.80
  -9  -3   1    0.50    0.70
   9  -3  -1    0.00    0.70
   9  -3  -1    0.50    0.90
  -9  -3   1    0.60    1.00
   9   3  -1    0.90    0.90
  -9   3   1   -0.30    0.70
  -9   3   1   -0.60    0.60
   7   3  -1  800.82   19.00
  -5  -3   1  252.87    7.50
  -5  -3   1  226.88    6.70
   5  -3  -1  245.98    7.40
   5  -3  -1  239.58    6.30
   5   3  -1  228.58    6.90
  -5   3   1  229.18    6.40
  -5   3   1  238.48    7.70
   5   3  -1  249.08    7.90
  -3  -3   1  248.28    7.90
   3  -3  -1  266.57    8.10
  -3  -3   1  265.07    6.90
   3  -3  -1  258.17    7.80
  -3  -3   1  255.37    7.80
   3  -3  -1  246.68    6.20
  -3   3   1  259.87    8.00
   3   3  -1  260.67    7.10
   3   3  -1  242.38    7.90
  -3   3   1  258.27    6.40
  -1  -3   1 9611.44  205.78
   1  -3  -1 9717.33  204.88
  -1   3   1 8934.21  203.38
   1   3  -1 9151.78  202.88
   1  -3   1 4180.68  104.29
  -1  -3  -1 4210.98  110.09
  -1   3  -1 4344.37  105.29
   1   3   1 4125.79  108.89
  -3  -3  -1  490.85   12.60
   3  -3   1  475.85   11.30
  -3  -3  -1  486.35   10.80
  -3  -3  -1  473.55   12.10
   3  -3   1  475.55   12.20
  -3   3  -1  467.95   12.50
  -3   3  -1  508.65   11.60
   3   3   1  490.15   11.00
  -5  -3  -1   38.70    2.30
  -5  -3  -1   39.90    2.60
   5  -3   1   37.00    2.40
   5  -3   1   53.89    3.90
   5   3   1   45.60    3.10
  -5   3  -1   39.70    2.90
  -5   3  -1   32.00    2.30
   5   3   1   40.30    2.40
  -7  -3  -1  103.09    4.20
   7  -3   1  102.79    4.30
  -7  -3  -1   98.29    4.30
  -7   3  -1  109.39    4.60
   7   3   1  105.99    4.40
   7   3   1  105.29    4.90
  -7   3  -1  105.39    4.90
   9  -3   1   85.29    4.00
  -9  -3  -1   82.29    3.90
   9  -3   1   88.69    4.20
  -9   3  -1   81.39    4.50
   9   3   1   85.49    4.90
   9   3   1   84.49    4.60
  -9   3  -1   91.69    4.50
 -11  -3  -1  817.02   19.30
  11  -3   1  813.52   18.70
  11  -3   1  786.32   19.10
 -11  -3  -1  797.32   18.60
 -11   3  -1  827.12   19.90
 -11   3  -1  797.82   20.00
  11   3   1  808.62   20.10
  11   3   1  796.22   19.50
  13  -3   1    0.20    1.00
 -13  -3  -1    0.10    0.80
  13  -3   1    0.00    0.80
 -13  -3  -1    0.20    1.20
  13   3   1   -0.20    1.10
  13   3   1    1.70    1.20
 -13   3  -1    0.30    1.30
 -13   3  -1    0.10    0.90
  15  -3   1  225.78    8.70
 -15  -3  -1  209.58    8.60
  15  -3   1  227.58    7.80
 -15  -3  -1  218.38    7.70
  15   3   1  237.78    9.20
 -15   3  -1  210.58    8.90
 -15   3  -1  241.28    9.40
  15   3   1  215.18    9.00
 -17  -3  -1   10.40    1.90
 -17  -3  -1   15.60    3.10
  17  -3   1   15.00    2.90
  17  -3   1   11.70    2.20
 -17   3  -1   12.40    2.60
  17   3   1   14.00    3.00
  17   3   1   17.70    3.50
 -19  -3  -1   36.10    4.00
  19  -3   1   34.90    5.20
  19  -3   1   36.10    3.40
 -19   3  -1   27.80    4.20
  19   3   1   29.50    4.30
 -19   3  -1   28.80    4.10
  19   3   1   42.50    5.40
  21  -3   1   35.20    4.20
  21  -3   1   28.20    4.60
 -21  -3  -1   25.80    3.60
 -21   3  -1   25.00    4.30
  21   3   1   19.20    3.50
  21   3   1   19.40    3.80
  23  -3   1    5.70    1.80
  23  -3   1   12.50    3.50
 -23  -3  -1    9.00    2.40
 -23   3  -1   15.00    4.40
  23   3   1    9.30    3.20
  23   3   1    8.30    2.90
  25  -3   1  194.18    9.10
 -25  -3  -1  185.18    9.10
  25  -3   1  199.28   10.50
 -25   3  -1  199.68   11.10
  25   3   1  195.08   10.80
  25   3   1  180.68   10.70
  27  -3   1    5.60    2.50
  27  -3   1    7.20    3.20
  27   3   1    2.40    2.00
  27   3   1    7.00    3.10
  29  -3   1    0.80    1.90
  29   3   1    6.20    3.50
  30  -4  -1   99.39    7.30
  30   4  -1  103.19    9.50
  28  -4  -1   54.89    6.70
  28  -4  -1   54.29    5.30
  28   4  -1   67.39    9.30
 -26  -4   1   13.80    2.90
  26  -4  -1   17.00    3.50
  26  -4  -1   13.00    3.50
 -26   4   1   17.30    4.10
  26   4  -1   13.40    3.90
  26   4  -1   12.40    3.60
 -24  -4   1   10.20    3.10
  24  -4  -1    7.40    2.00
  24  -4  -1    7.80    3.00
 -24   4   1   13.70    4.10
  24   4  -1    7.00    3.00
  24   4  -1    5.70    2.80
  22  -4  -1   20.10    3.60
  22  -4  -1   12.90    2.30
 -22  -4   1   16.10    3.00
  22   4  -1   20.30    4.30
  22   4  -1   23.90    4.50
 -22   4   1   10.50    2.90
 -20  -4   1  186.88    7.90
  20  -4  -1  190.68    7.90
 -20   4   1  180.38    9.40
 -20   4   1  197.78   10.00
  20   4  -1  195.98   10.00
  20   4  -1  187.88    9.60
 -18  -4   1   15.40    3.20
 -18  -4   1   21.80    3.30
  18  -4  -1   13.80    2.30
  18  -4  -1   22.30    3.40
 -18   4   1   16.80    3.70
  18   4  -1   13.00    2.90
  18   4  -1   15.60    3.40
 -18   4   1   17.60    3.80
 -16  -4   1  122.49    5.70
  16  -4  -1  122.69    5.80
 -16  -4   1  112.39    7.30
  16  -4  -1  127.19    6.30
 -16   4   1  129.89    7.30
  16   4  -1  119.29    6.80
  16   4  -1  115.89    7.10
 -16   4   1  126.19    6.70
  14  -4  -1  134.89    6.00
 -14  -4   1  120.09    6.00
  14  -4  -1  116.19    5.40
 -14  -4   1  118.99    5.50
  14   4  -1  122.19    6.80
 -14   4   1  117.09    6.10
  14   4  -1  118.09    6.40
 -14   4   1  118.09    6.70
 -12  -4   1   73.99    4.40
  12  -4  -1   74.19    4.20
  12  -4  -1   71.29    4.10
 -12  -4   1   79.89    4.30
 -12   4   1   72.79    4.40
  12   4  -1   75.29    4.80
 -10  -4   1   33.20    4.00
 -10  -4   1   19.70    2.50
  10  -4  -1   26.90    2.80
  10  -4  -1   19.20    2.40
  10   4  -1   27.90    3.80
 -10   4   1   28.40    3.80
 -10   4   1   20.40    2.60
  10   4  -1   22.50    2.80
   8  -4  -1  538.85   13.20
   8  -4  -1  559.14   14.40
  -8  -4   1  574.04   15.10
   8   4  -1  537.75   15.50
  -8   4   1  563.04   13.80
   8   4  -1  549.74   15.40
  -8   4   1  566.04   15.60
  -6  -4   1  377.56   11.70
  -6  -4   1  397.16   10.20
  -6  -4   1  367.76   10.90
   6  -4  -1  386.06   11.00
   6  -4  -1  371.16    9.50
   6   4  -1  386.76   10.50
  -6   4   1  364.96   11.60
  -6   4   1  373.46    9.80
   6   4  -1  405.76   11.90
  -4  -4   1  380.26   10.90
  -4  -4   1  353.96    9.40
   4  -4  -1  358.16   11.20
   4  -4  -1  363.76    8.90
  -4  -4   1  368.56   11.20
   4   4  -1  360.56   11.20
   4   4  -1  356.96    9.80
  -4   4   1  386.86    9.20
   2  -4  -1  898.81   21.40
  -2  -4   1  843.22   21.20
  -2  -4   1  905.31   21.30
   2  -4  -1  901.21   18.80
  -2   4   1  932.71   21.60
   0  -4  -1  899.01   21.30
   2  -4   1  761.32   18.70
   2  -4   1  771.32   17.00
  -2  -4  -1  754.72   18.30
   2  -4   1  703.63   16.40
   2   4   1  738.83   16.20
   2   4   1  751.62   18.60
  -2   4  -1  739.73   18.50
   2   4   1  739.13   18.30
  -4  -4  -1  270.77    8.60
   4  -4   1  260.17    8.60
  -4  -4  -1  263.47    7.10
   4  -4   1  264.37    7.50
   4  -4   1  262.47    9.10
  -4  -4  -1  252.47    9.00
  -4   4  -1  264.47    7.80
   4   4   1  261.37    7.40
   4   4   1  247.28    8.90
  -4   4  -1  270.37    9.20
  -6  -4  -1  277.97    9.60
  -6  -4  -1  263.77    7.60
   6  -4   1  262.37    7.90
  -6  -4  -1  280.77    8.80
   6  -4   1  257.87    8.60
  -6   4  -1  261.77    9.30
   6   4   1  265.77    9.30
   6   4   1  265.47    8.00
  -6   4  -1  275.27    8.30
   8  -4   1    8.80    1.70
   8  -4   1    6.70    1.50
  -8  -4  -1    7.10    1.50
  -8  -4  -1    6.20    1.30
   8   4   1   10.70    2.30
  -8   4  -1    5.40    1.50
   8   4   1    9.80    2.20
  -8   4  -1   10.90    2.40
  10  -4   1   26.90    3.00
  10  -4   1   22.70    2.70
 -10  -4  -1   17.20    2.30
  10   4   1   20.50    2.70
 -10   4  -1   19.00    2.70
 -10   4  -1   19.00    2.60
  10   4   1   24.80    3.50
  12  -4   1  864.41   20.70
 -12  -4  -1  846.82   21.00
 -12  -4  -1  917.01   21.40
  12  -4   1  875.51   21.00
  12   4   1  890.61   22.80
  12   4   1  898.31   21.70
 -12   4  -1  868.61   21.80
 -12   4  -1  864.01   22.90
 -14  -4  -1  598.74   16.00
  14  -4   1  574.24   15.70
  14  -4   1  562.24   14.90
 -14  -4  -1  544.25   14.80
 -14   4  -1  565.04   16.40
 -14   4  -1  528.65   16.80
  14   4   1  583.44   16.40
  14   4   1  561.54   17.00
 -16  -4  -1   28.20    4.30
  16  -4   1   28.20    3.60
  16  -4   1   22.20    2.60
 -16  -4  -1   32.80    3.10
  16   4   1   30.00    4.00
 -16   4  -1   44.50    5.60
  16   4   1   32.40    4.50
 -16   4  -1   35.50    4.60
 -18  -4  -1  927.91   24.50
  18  -4   1  936.91   24.00
  18  -4   1  932.21   22.70
 -18  -4  -1  935.21   22.70
 -18   4  -1  918.01   25.20
  18   4   1  949.90   25.90
 -18   4  -1  926.31   25.70
  20  -4   1   43.80    5.10
  20  -4   1   22.10    3.00
 -20  -4  -1   25.50    3.10
 -20   4  -1   24.70    3.80
  20   4   1   31.90    4.70
  20   4   1   35.40    5.10
  22  -4   1   99.99    6.90
  22  -4   1   99.49    5.90
  22   4   1  101.09    7.60
  22   4   1   96.29    7.20
 -22   4  -1   97.09   12.80
  24  -4   1   71.89    7.40
  24  -4   1   61.19    5.00
 -24  -4  -1   64.69    5.10
  24   4   1   69.79    8.30
 -24   4  -1   76.29    8.60
  24   4   1   59.19    6.80
  26  -4   1   89.79    7.40
  26   4   1  105.59    8.50
  28  -4   1   50.39    6.00
  28   4   1   41.50    7.10
  30  -4   1    1.30    2.30
  30   4   1    5.80    3.80
  29  -5  -1    3.70    2.20
  29   5  -1    1.30    3.50
  27  -5  -1    2.00    2.50
  27  -5  -1    0.20    1.60
  27   5  -1   -1.30    2.40
 -25  -5   1   14.90    2.90
  25  -5  -1   26.70    4.10
  25  -5  -1   16.90    3.70
  25   5  -1   11.10    3.50
 -25   5   1   18.80    4.40
  25   5  -1   22.00    5.10
  23  -5  -1    4.10    1.60
 -23  -5   1    8.60    2.50
  23  -5  -1    4.60    2.40
  23   5  -1    8.00    3.00
 -23   5   1    6.10    2.40
  23   5  -1   12.30    3.90
  21  -5  -1   89.79    5.60
  21  -5  -1   87.59    6.30
 -21  -5   1   98.69    5.80
  21   5  -1  100.49    7.70
  21   5  -1   92.09    7.10
 -21   5   1  102.69    7.80
 -19  -5   1  166.28    7.50
  19  -5  -1  174.08    7.60
  19  -5  -1  174.08    8.30
  19   5  -1  175.48    9.30
  19   5  -1  171.98    9.70
 -19   5   1  178.68    9.10
  17  -5  -1   -0.10    1.40
 -17  -5   1    1.90    1.20
  17  -5  -1    0.20    1.20
 -17  -5   1    0.90    1.90
 -17   5   1   -0.10    1.40
 -17   5   1    1.60    1.90
  17   5  -1    0.70    1.90
  17   5  -1    1.50    1.70
 -15  -5   1   32.90    4.70
  15  -5  -1   28.30    3.50
 -15  -5   1   23.80    3.50
  15  -5  -1   24.40    3.50
 -15   5   1   32.40    4.10
 -15   5   1   17.20    3.30
  15   5  -1   20.20    3.40
 -13  -5   1  307.87   10.40
  13  -5  -1  317.97   10.30
  13  -5  -1  319.37   10.00
 -13  -5   1  311.37   10.30
  13   5  -1  308.57   11.10
 -13   5   1  314.57   12.10
  13   5  -1  312.27   12.10
 -13   5   1  309.87   10.60
 -11  -5   1  214.58    8.10
  11  -5  -1  210.18    7.30
 -11  -5   1  207.38    7.80
  11  -5  -1  204.78    7.90
  11   5  -1  230.68    8.60
  11   5  -1  209.08    9.30
 -11   5   1  208.28    7.90
 -11   5   1  212.88    9.40
   9  -5  -1  168.78    7.00
  -9  -5   1  170.18    6.50
   9  -5  -1  160.08    5.90
  -9  -5   1  171.18    7.10
  -9   5   1  161.78    6.40
   9   5  -1  163.68    6.90
   9   5  -1  172.88    8.00
   7  -5  -1  151.78    6.60
  -7  -5   1  155.98    7.50
   7  -5  -1  145.49    7.20
   7  -5  -1  152.58    5.30
  -7  -5   1  157.48    6.80
  -7   5   1  141.49    7.20
   7   5  -1  140.49    7.10
  -7   5   1  158.48    5.80
   5  -5  -1   81.19    5.20
  -5  -5   1   80.29    5.20
  -5  -5   1   74.49    3.80
   5  -5  -1   76.79    3.40
  -5  -5   1   81.09    4.80
  -5   5   1   75.99    3.60
   5   5  -1   76.69    5.00
   5   5  -1   77.49    4.10
  -5   5   1   75.59    5.00
  -3  -5   1   49.20    3.00
   3  -5  -1   52.19    4.10
   3  -5  -1   45.30    2.50
  -3  -5   1   46.30    3.80
   3  -5  -1   50.39    2.80
  -3  -5   1   47.90    4.00
   3  -5  -1   52.59    4.00
   3   5  -1   46.80    4.00
  -3   5   1   50.69    4.10
   3   5  -1   48.70    3.20
  -1  -5   1  346.07   11.40
   1  -5  -1  344.87    8.80
   1  -5  -1  345.17    8.70
  -1  -5   1  348.07   11.50
  -1  -5   1  350.86    9.40
   1  -5  -1  318.57   11.10
  -1   5   1  341.97   11.40
  -1   5   1  327.27   11.20
   1   5  -1  343.07   11.40
   1   5  -1  344.57    9.80
   1   5  -1  348.97   11.40
  -1  -5  -1    3.70    1.60
  -1  -5  -1    3.90    1.00
   1  -5   1    3.40    1.20
   1  -5   1    3.70    1.80
   1  -5   1    4.40    1.20
  -1  -5  -1    3.60    1.60
   1  -5   1    7.50    2.00
   1   5   1    2.50    1.50
   1   5   1    5.20    1.20
  -1   5  -1    3.00    1.40
   1   5   1    2.40    1.30
  -1   5  -1    3.40    1.30
   3  -5   1  586.44   16.60
   3  -5   1  598.94   16.20
   3  -5   1  596.14   14.20
  -3  -5  -1  597.44   13.60
  -3  -5  -1  597.54   16.20
  -3  -5  -1  559.04   16.40
   3  -5   1  584.44   14.60
   3   5   1  568.84   16.50
   3   5   1  597.74   14.10
  -3   5  -1  578.54   16.60
   5  -5   1  138.79    6.40
  -5  -5  -1  147.19    5.20
   5  -5   1  141.89    5.40
  -5  -5  -1  143.09    6.50
  -5  -5  -1  139.09    7.00
   5  -5   1  135.39    6.90
  -5   5  -1  138.99    5.60
   5   5   1  144.19    5.50
  -5   5  -1  159.28    7.30
   5   5   1  133.79    6.80
  -7  -5  -1   51.09    4.30
   7  -5   1   49.80    3.70
  -7  -5  -1   47.20    3.10
   7  -5   1   43.60    3.10
  -7  -5  -1   50.59    3.70
   7   5   1   48.80    4.20
  -7   5  -1   47.20    3.40
   7   5   1   47.30    3.30
  -7   5  -1   49.50    4.20
   9  -5   1  176.08    7.10
   9  -5   1  171.58    6.50
  -9  -5  -1  171.18    7.00
  -9  -5  -1  164.08    6.30
   9   5   1  167.38    8.00
   9   5   1  169.68    6.90
  -9   5  -1  167.28    8.00
  -9   5  -1  154.48    6.70
 -11  -5  -1  696.13   17.70
  11  -5   1  713.43   17.70
 -11  -5  -1  708.63   18.20
  11  -5   1  697.13   18.00
 -11   5  -1  696.13   22.10
  11   5   1  692.13   18.30
 -11   5  -1  717.43   18.60
 -13  -5  -1   37.30    4.10
 -13  -5  -1   30.00    3.50
  13  -5   1   30.60    3.40
  13  -5   1   25.60    3.20
 -13   5  -1   38.20    4.50
  13   5   1   39.50    5.10
  13   5   1   25.70    3.50
 -13   5  -1   30.30    4.30
  15  -5   1    0.50    0.90
 -15  -5  -1    0.80    1.90
 -15  -5  -1   -0.30    1.20
  15  -5   1    1.40    1.70
 -15   5  -1    2.30    1.80
  15   5   1   -1.50    1.50
 -15   5  -1    2.10    1.70
  15   5   1    0.70    1.70
  17  -5   1  168.98    7.40
 -17  -5  -1  167.38    8.20
 -17  -5  -1  159.78    7.20
  17  -5   1  173.28    8.00
  17   5   1  177.78    8.80
  17   5   1  169.38    9.40
 -17   5  -1  155.08    9.10
 -17   5  -1  163.98    8.60
 -19  -5  -1    0.30    1.10
  19  -5   1    3.00    1.70
  19  -5   1    1.30    1.90
  19   5   1    3.00    2.30
  19   5   1    3.10    2.30
 -19   5  -1    4.20    2.30
  21  -5   1    2.10    1.30
  21  -5   1    4.40    2.30
 -21  -5  -1    2.90    2.40
  21   5   1    1.50    2.00
 -21   5  -1    1.70    2.40
  21   5   1    0.70    1.70
  23  -5   1    0.70    2.00
 -23  -5  -1    0.80    1.40
  23  -5   1    1.90    1.80
  23   5   1    1.20    2.00
 -23   5  -1    4.90    2.60
  23   5   1    1.10    2.10
  25  -5   1   17.50    3.90
  25  -5   1   17.00    3.30
  25   5   1   14.90    4.50
  25   5   1   23.90    4.90
  27  -5   1    6.00    2.40
  27  -5   1    8.20    3.10
  27   5   1    3.40    2.80
  29  -5   1    0.50    2.10
  29   5   1   -0.30    2.80
  28  -6  -1   18.40    3.30
  28   6  -1   22.10    5.40
  26  -6  -1   11.70    5.70
  26  -6  -1    5.90    2.10
  26   6  -1    7.20    3.10
  26   6  -1    9.10    4.20
  24  -6  -1    3.80    2.00
 -24  -6   1    3.10    1.70
  24  -6  -1    2.30    2.20
 -24   6   1    0.90    2.10
  24   6  -1    1.30    2.50
  22  -6  -1    1.50    1.60
 -22  -6   1   -1.00    0.80
  22  -6  -1   -0.70    1.60
  22   6  -1   -1.90    1.50
 -22   6   1    0.20    1.60
  22   6  -1   -1.20    1.90
  20  -6  -1   44.10    5.10
  20  -6  -1   30.50    3.70
 -20  -6   1   40.90    4.80
  20   6  -1   27.20    4.80
 -20   6   1   44.60    6.80
  20   6  -1   31.90    5.00
 -18  -6   1   30.70    4.10
  18  -6  -1   17.30    2.80
  18  -6  -1   27.40    3.80
  18   6  -1   24.00    4.40
 -18   6   1   23.30    3.90
  18   6  -1   23.60    4.80
 -18   6   1   16.40    3.40
 -16  -6   1   13.00    2.80
 -16  -6   1   15.90    2.90
  16  -6  -1   11.50    2.60
  16  -6  -1    8.80    2.30
  16   6  -1   15.60    3.50
  16   6  -1   11.30    3.00
 -16   6   1   13.00    2.80
 -16   6   1   14.80    3.90
  14  -6  -1  470.65   14.30
  14  -6  -1  476.75   13.50
 -14  -6   1  468.05   14.30
  14   6  -1  468.85   16.70
 -14   6   1  458.75   16.60
 -14   6   1  474.95   14.60
  14   6  -1  444.56   14.90
 -12  -6   1  265.57    9.50
 -12  -6   1  274.17   12.30
  12  -6  -1  269.57    8.90
  12   6  -1  265.07   11.60
  12   6  -1  248.98   10.00
 -12   6   1  275.07    9.80
 -10  -6   1   27.60    3.20
  10  -6  -1   44.60    5.60
 -10  -6   1   29.40    4.80
 -10  -6   1   32.60    3.60
  10  -6  -1   33.80    2.80
  10   6  -1   31.80    3.80
  10   6  -1   35.90    5.10
 -10   6   1   36.10    3.20
 -10   6   1   33.30    4.90
  -8  -6   1   -1.20    1.00
   8  -6  -1    3.50    1.70
  -8  -6   1    2.80    1.30
  -8  -6   1    1.00    1.30
   8  -6  -1    2.60    1.10
   8  -6  -1    1.00    2.10
   8   6  -1    0.80    1.20
  -8   6   1   -0.10    1.30
  -8   6   1    3.10    1.20
   8   6  -1    1.30    1.60
   6  -6  -1  341.17   10.30
  -6  -6   1  366.56   13.10
  -6  -6   1  369.26   12.20
   6  -6  -1  352.26    9.60
   6  -6  -1  367.46   13.10
   6  -6  -1  355.26   12.00
  -6  -6   1  362.46   10.30
   6   6  -1  324.47   12.50
   6   6  -1  376.36   11.20
  -4  -6   1   54.79    4.40
  -4  -6   1   48.00    3.20
   4  -6  -1   51.29    4.30
  -4  -6   1   72.69    6.80
   4  -6  -1   47.80    3.10
   4  -6  -1   48.70    2.90
   4  -6  -1   44.30    4.20
   4   6  -1   47.40    3.50
   4   6  -1   53.39    5.80
  -4   6   1   43.70    4.20
   2  -6  -1    8.40    1.50
   2  -6  -1   11.50    2.50
  -2  -6   1   12.80    2.60
  -2  -6   1    6.90    2.30
   2  -6  -1    7.30    1.40
   2  -6  -1   11.90    2.90
  -2  -6   1    6.60    1.50
  -2   6   1    6.40    1.90
   2   6  -1    6.30    2.10
   2   6  -1    9.90    2.30
   2   6  -1    8.70    1.80
  -2   6   1    7.40    2.10
   0  -6   1   10.30    3.20
   0  -6  -1    4.40    1.60
   0  -6  -1    8.30    1.50
   0  -6  -1    5.30    2.00
   0  -6   1    2.60    1.10
   0  -6   1    5.60    2.00
   0  -6   1    5.50    1.40
   0   6  -1    6.10    2.20
   0   6   1    6.80    1.40
   0   6  -1    3.20    1.50
   0   6   1    5.60    2.10
   0   6   1    5.10    1.80
  -2  -6  -1  112.09    6.40
   2  -6   1  115.89    5.00
  -2  -6  -1  120.29    6.80
  -2  -6  -1  114.69    4.50
   2  -6   1  115.79    5.10
   2  -6   1  111.29    6.30
   2  -6   1  119.79    6.70
   2   6   1  118.59    5.00
   2   6   1  114.89    6.40
   2   6   1  117.99    6.80
  -2   6  -1  119.99    6.70
  -4  -6  -1  430.26   13.80
   4  -6   1  443.96   12.40
   4  -6   1  424.66   13.80
  -4  -6  -1  469.15   14.90
   4  -6   1  423.06   11.70
  -4  -6  -1  449.76   11.30
   4  -6   1  439.36   14.60
   4   6   1  445.16   11.90
  -4   6  -1  407.16   14.20
  -6  -6  -1   69.39    5.30
  -6  -6  -1   69.79    4.30
   6  -6   1   75.09    4.00
   6  -6   1   68.19    5.30
  -6  -6  -1   65.29    4.70
   6  -6   1   67.49    4.80
  -6   6  -1   64.09    5.20
  -6   6  -1   74.39    4.20
   6   6   1   75.59    5.60
  -8  -6  -1  157.18    8.30
   8  -6   1  165.98    8.50
   8  -6   1  155.18    7.30
   8  -6   1  154.28    6.30
  -8  -6  -1  152.68    6.10
   8   6   1  159.78    6.80
  -8   6  -1  159.28    6.80
   8   6   1  167.08    8.50
  10  -6   1   36.10    3.80
 -10  -6  -1   30.40    3.30
  10  -6   1   21.70    3.00
 -10  -6  -1   37.20    4.20
 -10  -6  -1   44.50    5.90
  10   6   1   31.30    3.70
 -10   6  -1   23.10    3.60
 -10   6  -1   34.10    4.00
  10   6   1   35.00    4.90
  12  -6   1  289.87    9.70
 -12  -6  -1  310.27   10.10
 -12  -6  -1  270.47   10.00
  12  -6   1  268.47   10.00
 -12   6  -1  282.77   10.50
 -12   6  -1  278.57   12.10
  12   6   1  268.87   11.80
  12   6   1  260.47   10.10
 -14  -6  -1  443.26   13.50
 -14  -6  -1  416.26   13.20
  14  -6   1  430.56   13.10
  14  -6   1  414.76   13.20
  14   6   1  415.06   14.10
 -14   6  -1  406.06   14.00
 -14   6  -1  445.56   16.10
  14   6   1  418.96   15.80
  16  -6   1   18.90    3.30
 -16  -6  -1   11.70    2.20
  16  -6   1   13.20    2.90
 -16  -6  -1   11.70    2.70
  16   6   1   12.60    3.00
 -16   6  -1   14.70    3.30
  16   6   1   18.10    3.90
 -16   6  -1    9.20    2.90
 -18  -6  -1  190.78    8.30
  18  -6   1  178.78    8.10
 -18   6  -1  179.68    9.50
  18   6   1  195.08   10.90
  18   6   1  192.88    9.60
 -18   6  -1  170.88   10.30
  20  -6   1    4.40    2.20
  20  -6   1    4.20    1.60
  20   6   1    3.60    2.90
  20   6   1    2.00    2.20
  22  -6   1   42.10    5.50
  22  -6   1   33.10    4.30
 -22  -6  -1   40.10    4.80
  22   6   1   33.90    5.40
  22   6   1   49.60    7.40
 -22   6  -1   46.20    7.30
  24  -6   1   81.79    6.70
  24  -6   1   79.99    6.50
  24   6   1   63.39    7.40
  24   6   1   66.99    9.70
  26  -6   1   56.39    5.30
  26  -6   1   58.09    7.00
  26   6   1   39.80    6.30
  28  -6   1   40.60    5.70
  28   6   1   42.60    7.90
  27  -7  -1    4.10    2.50
  27  -7  -1    2.40    2.40
  27   7  -1    2.60    3.20
  25  -7  -1    0.90    1.50
  25  -7  -1    4.60    2.60
  25   7  -1    7.00    3.40
  25   7  -1    3.50    3.50
  23  -7  -1    3.70    1.70
  23  -7  -1    1.20    2.00
 -23  -7   1    1.10    1.50
  23   7  -1    4.20    4.60
  23   7  -1    1.50    2.50
 -23   7   1    4.00    2.50
  21  -7  -1    1.60    2.00
  21  -7  -1    6.30    2.20
 -21  -7   1    3.30    2.10
  21   7  -1    3.90    3.00
  21   7  -1    8.20    2.90
  19  -7  -1   85.79    5.70
 -19  -7   1   81.99    5.70
  19  -7  -1   89.49    6.90
 -19   7   1   82.09    9.40
 -19   7   1   86.79    7.70
  19   7  -1   89.39    7.90
  19   7  -1   90.89    7.10
  17  -7  -1  208.18    8.80
  17  -7  -1  221.78    9.30
 -17  -7   1  222.88    9.40
  17   7  -1  228.18   10.70
 -17   7   1  208.08    9.80
  17   7  -1  220.58   12.00
 -17   7   1  220.08   12.00
  15  -7  -1   47.30    4.00
 -15  -7   1   30.20    4.50
 -15  -7   1   40.80    4.70
  15  -7  -1   37.90    4.30
 -15  -7   1   52.99    5.60
 -15   7   1   68.19    8.00
  15   7  -1   36.70    5.10
 -15   7   1   53.59    5.60
  15   7  -1   46.40    5.70
 -13  -7   1    1.30    2.30
  13  -7  -1    1.60    1.40
  13  -7  -1    0.30    1.40
 -13  -7   1   -1.30    1.20
 -13  -7   1   -0.60    1.30
 -13   7   1    0.90    1.70
  13   7  -1    2.60    2.30
  13   7  -1   -2.30    1.20
 -13   7   1   -1.00    1.10
 -11  -7   1    1.00    1.70
  11  -7  -1    1.00    1.10
 -11  -7   1    1.20    1.70
 -11  -7   1    1.00    1.40
  11  -7  -1    1.60    1.90
  11   7  -1    1.60    2.20
 -11   7   1    0.50    1.50
  11   7  -1    2.50    1.70
 -11   7   1    0.40    1.20
   9  -7  -1    3.30    1.80
  -9  -7   1    0.90    2.30
   9  -7  -1    5.70    2.40
  -9  -7   1    3.90    2.30
  -9  -7   1    4.10    1.60
   9  -7  -1    3.30    1.30
   9   7  -1    2.90    1.70
   9   7  -1    4.20    2.40
  -9   7   1    5.40    1.70
  -7  -7   1   12.50    2.90
   7  -7  -1    9.50    2.60
  -7  -7   1    9.30    1.90
   7  -7  -1    5.70    1.70
  -7  -7   1   10.20    2.80
   7  -7  -1   13.30    3.30
   7  -7  -1    9.80    1.80
   7   7  -1    6.40    2.10
  -7   7   1   11.20    3.00
   7   7  -1   11.80    2.50
  -5  -7   1   57.89    4.90
   5  -7  -1   62.99    6.80
  -5  -7   1   46.20    3.40
   5  -7  -1   53.99    3.50
  -5  -7   1   50.89    6.30
   5  -7  -1   52.89    4.70
   5  -7  -1   49.30    3.10
   5   7  -1   49.50    3.90
  -5   7   1   51.99    5.00
   5   7  -1   93.09    8.30
  -3  -7   1    4.40    2.30
   3  -7  -1    2.70    1.10
   3  -7  -1    2.70    1.70
  -3  -7   1    3.50    2.00
   3  -7  -1    3.20    1.20
   3   7  -1    2.30    1.90
  -3   7   1    4.50    2.10
   1  -7  -1  277.27    8.40
  -1  -7   1  280.57   11.50
   1  -7  -1  277.67   11.30
   1  -7  -1  274.47   13.00
  -1  -7   1  280.97    8.80
   1  -7  -1  274.17    8.10
  -1   7   1  298.27   11.80
   1   7  -1  269.77    9.30
   1   7  -1  275.77   11.50
  -1   7   1  290.97   11.70
   1   7  -1  256.47   11.20
  -1  -7  -1  354.06   13.50
   1  -7   1  371.66   13.70
   1  -7   1  380.36   11.00
  -1  -7  -1  382.06   10.10
  -1  -7  -1  395.16   15.90
   1  -7   1  387.36   13.70
   1  -7   1  353.36   10.70
  -1   7  -1  347.27   14.00
  -1   7  -1  399.56   14.00
   1   7   1  376.86   10.80
   1   7   1  361.96   13.60
   3  -7   1   32.30    3.40
   3  -7   1   43.70    5.70
   3  -7   1   21.20    3.40
  -3  -7  -1   22.30    5.30
  -3  -7  -1   18.60    3.20
   3  -7   1   36.80    3.60
  -3  -7  -1   35.30    2.70
   3   7   1   29.30    3.20
   3   7   1   39.00    5.20
  -5  -7  -1  402.76   15.00
  -5  -7  -1  424.66   12.40
  -5  -7  -1  439.26   14.40
   5  -7   1  393.66   14.80
  -5   7  -1  424.16   15.20
   5   7   1  427.06   12.40
  -7  -7  -1    1.90    1.20
  -7  -7  -1    0.50    1.40
   7  -7   1    1.50    1.60
  -7  -7  -1    1.60    1.70
   7  -7   1    1.20    1.10
   7  -7   1    2.10    1.30
   7  -7   1    0.80    1.10
   7   7   1    1.70    1.30
  -7   7  -1    1.50    1.70
   7   7   1    1.80    1.80
   9  -7   1  326.67   13.60
  -9  -7  -1  324.47   12.00
   9  -7   1  352.76   12.40
   9  -7   1  335.07   10.50
  -9  -7  -1  337.57   10.50
  -9  -7  -1  362.06   14.20
   9   7   1  343.67   13.90
   9   7   1  342.27   11.40
  -9   7  -1  327.87   11.30
  -9   7  -1  332.87   13.80
 -11  -7  -1  598.74   17.50
  11  -7   1  573.84   19.70
 -11  -7  -1  610.54   16.20
 -11  -7  -1  600.84   20.10
  11  -7   1  577.54   17.30
  11  -7   1  589.44   16.00
  11   7   1  572.44   17.00
 -11   7  -1  584.04   19.90
  11   7   1  602.44   20.00
 -11   7  -1  602.74   17.20
 -13  -7  -1   49.30    4.30
  13  -7   1   50.49    4.20
 -13  -7  -1   49.99    4.50
  13  -7   1   55.59    4.70
 -13  -7  -1   68.59    6.40
  13   7   1   55.49    4.90
 -13   7  -1   59.09    5.00
  13   7   1   73.09    8.10
 -13   7  -1   32.90    4.60
 -15  -7  -1  241.38    9.70
  15  -7   1  228.78    9.60
 -15  -7  -1  222.38   12.10
  15  -7   1  237.18    9.40
 -15  -7  -1  224.38    9.50
 -15   7  -1  236.78   12.20
  15   7   1  250.87   10.70
  15   7   1  221.28   11.90
 -17  -7  -1   54.29    4.70
  17  -7   1   65.99    5.10
  17  -7   1   56.59    4.70
  17   7   1   64.59    5.70
 -17   7  -1   66.49    8.50
  17   7   1   74.49    8.70
 -17   7  -1   59.89    6.40
  19  -7   1    1.10    1.30
  19  -7   1    2.30    1.90
 -19  -7  -1    1.00    1.10
  19   7   1    6.10    3.20
 -19   7  -1    4.90    3.00
  19   7   1    1.20    1.80
  21  -7   1    1.60    1.90
 -21  -7  -1    0.70    1.50
  21  -7   1    1.50    1.60
  21   7   1   -0.70    1.80
 -21   7  -1    1.90    2.40
  21   7   1    1.70    2.40
  23  -7   1    2.20    2.30
  23   7   1    2.90    2.80
  25  -7   1   47.30    6.10
  25  -7   1   53.29    6.20
  25   7   1   44.00    7.80
  25   7   1   75.29   13.40
  27  -7   1   -0.90    1.40
  27   7   1   -2.20    2.60
  26  -8  -1    1.20    2.40
  26  -8  -1   -1.60    1.40
  26   8  -1   -0.60    3.10
  24  -8  -1    0.70    2.10
  24   8  -1    1.70    2.50
 -22  -8   1   -3.00    3.70
  22  -8  -1   -0.90    1.70
  22  -8  -1    1.80    1.70
 -22   8   1   -0.30    2.10
  22   8  -1   -1.50    2.00
  22   8  -1   -1.80    2.00
 -20  -8   1   -1.50    1.60
 -20  -8   1    1.30    1.50
  20  -8  -1   -0.20    1.40
  20  -8  -1    0.30    1.50
  20   8  -1   -0.70    2.10
  20   8  -1    1.40    2.20
 -20   8   1    3.00    2.90
  18  -8  -1   47.90    5.50
  18  -8  -1   42.40    5.00
 -18  -8   1   31.00    4.00
 -18  -8   1   44.10    6.90
  18   8  -1   47.20    6.10
 -18   8   1   40.80    5.40
  18   8  -1   37.30    6.20
 -18   8   1   57.29    7.90
 -16  -8   1   22.10    5.20
  16  -8  -1   23.00    3.40
 -16  -8   1   23.50    3.60
  16  -8  -1   30.60    4.40
  16   8  -1   22.50    4.10
  16   8  -1   29.20    5.40
 -16   8   1   36.70    6.20
  14  -8  -1    0.30    1.60
 -14  -8   1    1.20    1.50
  14  -8  -1   -0.80    1.10
 -14  -8   1    0.10    1.50
 -14  -8   1   -2.00    1.60
  14  -8  -1    1.20    1.40
  14   8  -1   -0.50    1.50
 -14   8   1   -1.40    1.50
  14   8  -1    2.90    2.60
 -14   8   1    2.00    1.60
  12  -8  -1  155.38    8.10
 -12  -8   1  137.99    7.80
  12  -8  -1  150.58    6.50
  12  -8  -1  143.39    9.50
 -12  -8   1  147.69    9.70
 -12  -8   1  143.39    8.10
  12   8  -1  134.39    7.70
 -12   8   1  142.59    9.50
  12   8  -1  173.28   10.30
 -12   8   1  153.98    7.40
  10  -8  -1  470.85   17.90
  10  -8  -1  471.45   14.50
  10  -8  -1  495.65   16.10
 -10  -8   1  484.55   14.10
 -10  -8   1  516.95   18.70
  10  -8  -1  464.65   13.00
 -10  -8   1  504.35   16.30
  10   8  -1  471.05   17.90
 -10   8   1  497.15   14.40
  10   8  -1  471.65   15.30
 -10   8   1  471.45   18.00
   8  -8  -1   68.19    5.60
   8  -8  -1   64.59    4.50
   8  -8  -1   60.79    3.80
   8  -8  -1   65.99    6.20
  -8  -8   1   63.39    5.40
  -8  -8   1   50.19    6.10
  -8  -8   1   63.29    4.40
   8   8  -1   68.69    5.10
   8   8  -1   58.99    6.70
  -8   8   1   79.19    6.70
  -6  -8   1  173.18    7.10
   6  -8  -1  167.68    9.60
  -6  -8   1  172.78    9.80
  -6  -8   1  188.68    9.40
   6  -8  -1  168.68    9.10
   6  -8  -1  179.78    6.50
   6  -8  -1  180.18    7.10
  -6   8   1  176.18    9.90
   6   8  -1  185.08    8.10
   6   8  -1  185.88   11.90
   4  -8  -1  239.18   10.80
   4  -8  -1  235.68    7.90
   4  -8  -1  228.48    7.60
  -4  -8   1  234.78   11.40
  -4  -8   1  237.68    8.30
   4  -8  -1  226.08   11.10
  -4  -8   1  236.08   11.00
   4   8  -1  231.78   11.30
   4   8  -1  230.48    9.10
  -4   8   1  238.98   13.20
  -2  -8   1  254.07   11.60
   2  -8  -1  239.48    7.90
   2  -8  -1  265.97   11.80
   2  -8  -1  249.08   11.30
  -2  -8   1  240.38    8.40
   2  -8  -1  251.07    8.10
   2   8  -1  250.47   11.60
   2   8  -1  253.27   11.30
   2   8  -1  256.27    9.40
   0  -8  -1  122.99    7.80
   0  -8   1  119.09    5.60
   0  -8   1  129.99    8.00
   0  -8  -1  122.99    7.80
   0  -8   1  122.89    5.80
   0  -8  -1  124.29    5.10
   0  -8  -1  117.59    5.30
   0   8  -1  120.59    7.80
   0   8   1  117.89   11.40
   0   8  -1  122.49    7.80
   0   8   1  117.89    7.80
   2  -8   1  269.37   14.10
  -2  -8  -1  248.58   11.20
   2  -8   1  248.58    8.70
  -2  -8  -1  255.67    8.00
   2  -8   1  246.18    8.70
   2  -8   1  255.47   11.40
  -2  -8  -1  260.47   11.80
  -2   8  -1  233.18   11.30
   2   8   1  244.28    8.70
   2   8   1  246.78   11.60
   4  -8   1   -0.80    1.60
  -4  -8  -1    0.90    1.00
   4  -8   1    0.00    1.00
  -4  -8  -1    2.00    1.90
   4  -8   1    1.60    2.50
  -4  -8  -1   -0.30    1.30
   4  -8   1    0.10    1.10
   4   8   1   -1.80    1.10
   4   8   1    0.20    1.10
  -4   8  -1    4.70    2.40
   6  -8   1  134.49    7.80
   6  -8   1  140.09    6.70
  -6  -8  -1  143.59    8.00
   6  -8   1  130.79    8.50
  -6  -8  -1  136.89    5.80
   6  -8   1  128.89    6.00
   6   8   1  142.39    6.80
  -6   8  -1  138.59    8.80
   6   8   1  129.29    8.50
   8  -8   1    4.50    2.20
   8  -8   1    8.20    2.20
  -8  -8  -1    1.00    1.80
  -8  -8  -1    3.80    1.60
  -8  -8  -1    5.90    2.30
   8  -8   1    5.20    2.60
   8  -8   1    2.60    1.50
   8   8   1    5.80    2.10
  -8   8  -1    2.20    2.20
   8   8   1    2.10    1.90
 -10  -8  -1   26.50    3.40
  10  -8   1   15.90    3.40
 -10  -8  -1   12.10    2.60
  10  -8   1   16.50    2.80
  10  -8   1   18.60    3.50
 -10  -8  -1   28.70    5.30
  10  -8   1   20.40    4.50
  10   8   1   18.30    3.30
 -10   8  -1   13.40    3.30
  10   8   1   23.80    4.90
 -10   8  -1   16.80    3.10
  12  -8   1  138.09    7.70
  12  -8   1  138.19    6.70
 -12  -8  -1  148.19    7.10
  12  -8   1  150.78    9.80
 -12  -8  -1  140.49    7.70
 -12  -8  -1  147.19    9.70
  12   8   1  138.69    9.40
 -12   8  -1  144.39    7.70
  12   8   1  137.49    7.70
 -12   8  -1  139.19    9.50
  14  -8   1   29.20    3.90
  14  -8   1   38.10    6.20
 -14  -8  -1   33.80    4.10
 -14  -8  -1   35.10    6.20
  14  -8   1   30.50    3.80
 -14  -8  -1   23.90    3.60
  14   8   1   41.60    6.80
  14   8   1   34.70    4.90
 -14   8  -1   27.50    4.80
 -14   8  -1   27.00    4.80
  16  -8   1   55.89    4.90
 -16  -8  -1   60.99    8.30
 -16  -8  -1   53.59    5.00
  16  -8   1   65.09    5.10
  16   8   1   51.59    6.80
 -16   8  -1   57.69    6.40
 -16   8  -1   48.80    6.80
  16   8   1   59.29    6.30
 -18  -8  -1   12.00    3.50
 -18  -8  -1    8.80    2.60
  18  -8   1    7.60    2.50
  18  -8   1   14.40    3.30
 -18   8  -1    8.50    3.60
  18   8   1   11.30    3.20
  18   8   1    8.00    3.40
  20  -8   1   26.90    4.30
  20  -8   1   19.50    3.70
 -20  -8  -1   23.00    4.90
  20   8   1   18.90    4.30
  20   8   1   21.20    5.50
 -22  -8  -1   10.80    3.80
  22  -8   1   13.90    2.90
  22  -8   1   19.20    4.00
  22   8   1   14.60    4.70
  24  -8   1    2.90    2.50
  24  -8   1    7.30    2.40
 -24  -8  -1    2.20    3.20
  24   8   1    5.40    3.70
  24   8   1    6.80    3.40
  26  -8   1   13.10    3.20
  26   8   1    6.50    4.50
 -25  -9   1    3.80    3.50
  25  -9  -1    3.00    2.20
  25  -9  -1    7.20    3.10
  25   9  -1    6.70    4.30
  23  -9  -1    4.50    2.30
 -23  -9   1    1.70    3.30
  23  -9  -1    0.90    2.30
  23   9  -1    4.90    3.90
  23   9  -1    6.30    3.10
  21  -9  -1    2.20    2.00
  21  -9  -1    1.80    1.60
 -21  -9   1   -2.50    2.30
  21   9  -1    3.10    3.20
 -19  -9   1   29.40    4.40
 -19  -9   1   26.00    6.20
  19  -9  -1   30.70    4.60
  19  -9  -1   25.40    3.90
  19   9  -1   17.00    4.70
 -19   9   1   24.20    5.70
  19   9  -1   31.40    5.30
  17  -9  -1   11.40    4.10
  17  -9  -1    4.40    2.00
  17  -9  -1   10.40    2.60
 -17  -9   1    3.60    2.90
  17   9  -1    6.30    2.90
 -17   9   1    5.40    2.60
  17   9  -1    4.80    2.70
  15  -9  -1   26.70    3.70
 -15  -9   1   30.30    6.10
  15  -9  -1   33.50    4.90
  15  -9  -1   31.80    5.80
 -15  -9   1   24.10    4.00
  15   9  -1   24.20    4.70
  15   9  -1   25.30    5.70
 -15   9   1   26.10    4.10
 -15   9   1   14.90    4.10
 -13  -9   1   52.19    6.30
 -13  -9   1   42.60    6.70
 -13  -9   1   36.00    4.50
  13  -9  -1   31.70    4.20
  13  -9  -1   38.60    4.00
  13  -9  -1   35.80    6.10
  13  -9  -1   45.60    5.20
 -13   9   1   51.79    7.70
  13   9  -1   29.50    4.60
 -13   9   1   33.10    4.30
  13   9  -1   39.20    6.00
  11  -9  -1   67.69    5.10
  11  -9  -1   59.09    5.50
 -11  -9   1   66.09    5.80
 -11  -9   1   64.89    5.50
  11  -9  -1   71.39    8.80
 -11  -9   1   57.19    7.00
  11  -9  -1   67.89    4.30
  11   9  -1   70.49    8.30
 -11   9   1   74.59    8.60
  11   9  -1   64.89    5.60
   9  -9  -1   41.00    3.30
   9  -9  -1   37.40    5.60
  -9  -9   1   45.80    4.70
   9  -9  -1   44.30    3.90
   9  -9  -1   25.10    3.70
  -9  -9   1   49.40    6.20
  -9  -9   1   37.30    6.40
   9   9  -1   40.40    4.90
  -9   9   1   33.30    5.00
   9   9  -1   50.39    7.20
   7  -9  -1   10.90    3.20
   7  -9  -1    2.60    2.00
  -7  -9   1   10.70    3.10
  -7  -9   1    5.10    1.80
   7  -9  -1    3.70    1.50
   7  -9  -1    7.30    2.00
  -7  -9   1   10.00    3.60
   7   9  -1    9.80    3.50
   7   9  -1    8.00    2.50
  -7   9   1    2.50    2.10
  -5  -9   1   13.50    2.40
   5  -9  -1    9.30    2.90
  -5  -9   1   11.30    3.40
  -5  -9   1   23.10    4.90
   5  -9  -1   12.10    3.10
   5  -9  -1   10.70    3.00
   5  -9  -1   10.40    2.10
   5   9  -1   13.00    3.50
   5   9  -1   15.10    3.00
  -5   9   1    9.10    3.30
   3  -9  -1  418.06   12.00
  -3  -9   1  437.16   12.50
  -3  -9   1  429.56   16.30
   3  -9  -1  423.46   16.10
   3  -9  -1  414.06   16.50
  -3  -9   1  438.96   16.90
   3  -9  -1  411.56   14.20
  -3   9   1  430.06   16.80
   3   9  -1  445.66   13.90
   1  -9  -1  330.47   14.40
   1  -9  -1  344.17   14.50
   1  -9  -1  348.77   10.70
  -1  -9   1  347.67   14.70
  -1  -9   1  341.17   14.40
  -1  -9   1  354.96   11.40
  -1  -9   1  347.37   10.80
   1   9  -1  325.37   14.10
  -1   9   1  359.96   14.90
   1   9  -1  362.66   15.00
  -1   9   1  339.57   14.60
  -1  -9  -1  439.86   12.00
   1  -9   1  446.36   17.10
  -1  -9  -1  433.76   16.60
   1  -9   1  439.76   16.70
  -1  -9  -1  443.66   17.10
   1  -9   1  443.96   13.20
  -1  -9  -1  465.45   13.80
   1  -9   1  455.55   13.10
   1   9   1  444.26   16.80
  -1   9  -1  454.05   17.20
   1   9   1  451.35   17.30
   3  -9   1  500.15   14.40
   3  -9   1  493.85   18.50
  -3  -9  -1  504.05   17.80
   3  -9   1  506.35   14.30
  -3  -9  -1  491.75   18.40
   3  -9   1  507.95   17.90
  -3  -9  -1  490.35   13.30
  -3   9  -1  510.05   18.70
   3   9   1  512.55   14.70
   3   9   1  526.05   19.00
   5  -9   1  414.16   12.80
  -5  -9  -1  427.86   16.90
   5  -9   1  385.26   12.00
  -5  -9  -1  370.76   14.90
   5  -9   1  401.16   15.30
  -5  -9  -1  396.16   11.50
   5  -9   1  388.46   16.20
   5   9   1  406.26   16.50
  -5   9  -1  406.36   16.50
   5   9   1  419.06   13.10
  -7  -9  -1   52.09    7.20
   7  -9   1   41.40    5.10
  -7  -9  -1   46.60    3.70
   7  -9   1   38.00    5.30
   7  -9   1   46.20    3.80
   7  -9   1   46.20    4.20
  -7  -9  -1   56.89    6.80
  -7   9  -1   37.10    5.70
   7   9   1   49.70    4.40
   7   9   1   60.29    7.70
   9  -9   1  132.39    7.20
  -9  -9  -1  124.89    9.20
  -9  -9  -1  135.39    6.40
   9  -9   1  137.49    9.50
  -9  -9  -1  126.69    8.00
   9  -9   1  136.79    6.50
   9  -9   1  124.59    7.90
   9   9   1  133.99    7.30
   9   9   1  144.99    9.70
  -9   9  -1  137.79    9.60
 -11  -9  -1    3.90    1.90
  11  -9   1    1.10    1.80
 -11  -9  -1    2.20    2.10
  11  -9   1    3.60    2.60
  11  -9   1    3.10    1.80
  11  -9   1    2.00    1.60
 -11  -9  -1   -1.20    1.90
  11   9   1    4.10    2.80
  11   9   1    3.10    1.90
 -11   9  -1    2.30    2.20
  13  -9   1   91.29    7.70
  13  -9   1  107.39    7.00
 -13  -9  -1   83.19    6.40
 -13  -9  -1   86.49    8.20
  13  -9   1   94.09    5.70
 -13  -9  -1   91.49    5.90
  13  -9   1   95.89    8.40
 -13   9  -1   95.09    7.60
  13   9   1   91.79    6.60
 -13   9  -1  102.89    8.70
  13   9   1   84.89    8.10
  15  -9   1   65.09    5.60
  15  -9   1   65.39    5.00
 -15  -9  -1   47.10    6.90
 -15  -9  -1   68.39    5.70
  15  -9   1   70.89    9.10
  15   9   1   64.49    6.90
  15   9   1   46.10    6.50
 -15   9  -1   69.29    8.90
 -15   9  -1   61.39    6.50
  17  -9   1   21.90    3.90
 -17  -9  -1   23.60    4.20
 -17  -9  -1   23.10    5.80
  17  -9   1   22.30    5.60
  17  -9   1   23.20    3.70
  17   9   1   22.60    5.30
 -17   9  -1   13.90    4.00
  17   9   1   16.60    3.90
  19  -9   1   11.80    3.00
  19  -9   1   11.70    3.00
 -19  -9  -1    7.90    3.50
  19  -9   1    4.60    3.40
  19   9   1   11.20    3.60
  19   9   1    6.00    3.60
  21  -9   1    5.10    2.50
 -21  -9  -1    4.80    4.10
  21  -9   1    3.60    1.90
  21   9   1    0.40    2.60
 -23  -9  -1    4.80    3.80
  23  -9   1    9.40    2.90
  23   9   1   10.90    4.40
  23   9   1   14.20    4.50
  25  -9   1   13.70    3.50
  25   9   1   12.90    5.30
  22 -10  -1   49.99    6.10
  22 -10  -1   57.69    6.10
 -22 -10   1   53.19    9.30
  22  10  -1   57.69    7.90
  22  10  -1   43.30    8.20
  20 -10  -1   24.70    4.30
 -20 -10   1   20.80    5.40
  20 -10  -1   24.00    3.90
  20  10  -1   15.80    5.60
  20  10  -1   20.70    6.90
  18 -10  -1   32.30    4.50
 -18 -10   1   47.50   10.00
  18 -10  -1   48.80    5.20
  18  10  -1   42.10    7.60
  18  10  -1   32.50    5.50
  16 -10  -1   37.70    4.20
 -16 -10   1   43.30    6.00
  16 -10  -1   40.90    5.50
 -16 -10   1   56.49    8.80
  16 -10  -1   40.80    5.30
 -16  10   1   33.20    5.80
  16  10  -1   38.40    7.10
  16  10  -1   39.10    5.70
  14 -10  -1    8.40    2.30
 -14 -10   1    6.10    3.80
  14 -10  -1   13.20    3.40
  14 -10  -1    6.70    2.90
  14 -10  -1   11.00    3.10
  14  10  -1   14.70    3.70
  14  10  -1   12.60    4.30
 -12 -10   1   14.00    3.70
 -12 -10   1   14.00    4.50
 -12 -10   1   10.10    2.60
  12 -10  -1   10.40    3.00
  12 -10  -1    9.90    2.30
  12 -10  -1    8.20    3.40
  12 -10  -1   11.20    2.80
 -12  10   1    5.40    3.10
  12  10  -1    7.20    3.30
  10 -10  -1   52.69    7.90
 -10 -10   1   44.40    6.20
 -10 -10   1   39.50    6.30
  10 -10  -1   38.50    5.30
  10 -10  -1   44.80    4.80
  10 -10  -1   45.90    3.60
 -10 -10   1   50.29    4.40
 -10  10   1   47.30    7.50
  10  10  -1   44.80    5.60
  -8 -10   1   38.70    4.20
   8 -10  -1   45.20    3.90
   8 -10  -1   45.70    7.20
  -8 -10   1   43.70    6.30
   8 -10  -1   31.60    4.60
   8 -10  -1   39.90    3.30
  -8 -10   1   36.90    5.80
   8  10  -1   28.40    5.70
   8  10  -1   49.50    5.70
  -8  10   1   50.59    7.60
   6 -10  -1   12.00    5.30
  -6 -10   1   10.00    2.30
  -6 -10   1   11.40    3.60
  -6 -10   1   10.80    3.90
   6 -10  -1    5.00    2.30
   6 -10  -1    9.60    2.10
   6 -10  -1    7.30    1.80
   6  10  -1    8.80    2.60
  -6  10   1    8.30    3.30
   6  10  -1    7.80    3.20
  -4 -10   1   14.10    3.70
   4 -10  -1   12.70    4.80
   4 -10  -1   13.30    2.30
  -4 -10   1   22.50    4.90
  -4 -10   1   16.80    2.70
   4 -10  -1   12.20    2.30
   4 -10  -1   13.90    4.20
  -4  10   1   18.50    4.60
   4  10  -1   22.90    5.00
   4  10  -1   17.60    3.30
   2 -10  -1   25.00    3.00
  -2 -10   1   23.20    3.10
   2 -10  -1   28.00    3.30
  -2 -10   1   23.20    3.50
  -2 -10   1   39.60    8.10
   2 -10  -1   32.50    6.30
  -2 -10   1   21.50    4.70
   2 -10  -1   14.80    3.50
  -2  10   1   23.70    5.20
   2  10  -1   20.60    4.60
   2  10  -1   21.00    4.80
   0 -10  -1   10.80    2.10
   0 -10   1   12.50    2.60
   0 -10  -1    9.00    2.90
   0 -10   1   13.60    4.10
   0 -10  -1   11.00    2.40
   0 -10  -1    9.30    3.10
   0 -10   1   14.00    4.20
   0 -10   1   16.80    3.10
   0  10   1    9.00    2.90
   0  10   1   13.60    3.40
   0  10  -1   10.00    3.70
   2 -10   1  236.98   12.70
  -2 -10  -1  258.37    8.50
  -2 -10  -1  226.28   12.50
  -2 -10  -1  254.87   12.70
   2 -10   1  249.78    9.30
  -2 -10  -1  257.07    9.30
   2 -10   1  258.37   12.70
   2 -10   1  260.27    9.40
   2  10   1  248.08   13.00
  -4 -10  -1  121.59    8.50
   4 -10   1  116.19    6.10
  -4 -10  -1  113.89    8.90
   4 -10   1  121.89    6.00
  -4 -10  -1  117.59    5.50
   4 -10   1  110.69    8.70
   4 -10   1  110.99    8.20
   4  10   1  117.89    9.00
   4  10   1  114.19    6.40
  -4  10  -1  103.19    8.50
   6 -10   1   66.99    7.80
   6 -10   1   64.39    4.80
  -6 -10  -1   83.89    9.80
  -6 -10  -1   67.39    6.40
   6 -10   1   71.69    4.70
  -6 -10  -1   63.19    4.30
   6 -10   1   67.69    6.40
  -6  10  -1   59.09    7.10
   6  10   1   63.99    5.00
   6  10   1   87.49    9.80
  -8 -10  -1   30.60    4.40
   8 -10   1   34.00    5.70
   8 -10   1   36.40    4.40
   8 -10   1   38.80    4.30
  -8 -10  -1   33.60    3.70
   8 -10   1   46.20    6.20
  -8 -10  -1   30.10    5.50
   8  10   1   27.90    5.20
  -8  10  -1   49.90    7.70
   8  10   1   39.90    4.90
  10 -10   1    8.20    3.80
 -10 -10  -1    8.10    3.50
  10 -10   1    4.20    2.50
 -10 -10  -1   10.80    4.40
  10 -10   1    7.20    2.10
  10 -10   1    2.40    2.00
  10  10   1    1.50    2.30
 -10  10  -1    5.60    2.90
  10  10   1    7.30    2.50
 -12 -10  -1   23.80    3.70
 -12 -10  -1   19.70    4.80
  12 -10   1   10.70    3.40
  12 -10   1   20.90    3.30
  12 -10   1   18.30    4.10
 -12 -10  -1   20.10    3.70
 -12  10  -1   16.00    5.00
  12  10   1   15.10    4.60
  12  10   1   28.00    4.60
 -14 -10  -1    2.80    2.40
  14 -10   1    0.60    1.50
  14 -10   1    5.10    2.40
  14 -10   1    2.20    2.30
 -14 -10  -1   -1.60    2.20
  14 -10   1    0.00    2.30
  14  10   1    2.60    2.20
  14  10   1   -0.60    2.10
 -14  10  -1   -0.20    2.10
  16 -10   1   34.80    4.60
  16 -10   1   34.70    6.70
  16 -10   1   44.20    5.00
 -16 -10  -1   25.70    5.60
  16  10   1   32.60    5.20
  16  10   1   29.00    5.70
 -18 -10  -1   16.80    4.60
  18 -10   1   13.60    3.30
  18 -10   1   17.50    3.60
  18  10   1   16.00    4.10
  18  10   1   12.50    4.70
  20 -10   1    9.00    3.10
 -20 -10  -1   12.50    4.50
  20 -10   1    5.00    2.10
  20  10   1    5.00    3.30
  20  10   1    3.50    3.40
  22 -10   1    9.60    3.10
 -22 -10  -1    8.30    4.50
  22  10   1   11.00    6.60
  22  10   1   10.40    4.50
 -21 -11   1   31.80    8.00
  21 -11  -1   25.70    4.20
  21 -11  -1   17.20    3.50
  21  11  -1   21.00    6.20
 -19 -11   1   10.40    4.80
  19 -11  -1   11.40    2.90
  19 -11  -1   20.10    4.40
  19  11  -1   11.30    3.70
  19  11  -1    8.50    4.50
 -17 -11   1   41.70    7.70
  17 -11  -1   34.00    5.20
  17 -11  -1   48.60    5.00
  17  11  -1   31.20    6.30
  17  11  -1   34.80    5.40
  15 -11  -1   44.80    4.70
  15 -11  -1   41.30    5.90
  15 -11  -1   42.60    5.50
 -15 -11   1   50.19   10.20
  15  11  -1   42.50    6.20
  15  11  -1   37.40    7.20
  13 -11  -1   51.29    5.50
  13 -11  -1   53.99    6.80
 -13 -11   1   40.70    6.80
  13 -11  -1   48.20    4.00
 -13 -11   1   43.70    5.50
  13  11  -1   55.29    6.70
  13  11  -1   50.89    8.50
 -13  11   1   56.79    8.60
 -11 -11   1    3.50    2.60
  11 -11  -1    3.60    3.00
  11 -11  -1    1.40    1.50
  11 -11  -1    6.00    2.80
 -11 -11   1    2.90    2.40
  11 -11  -1    1.10    1.50
  11  11  -1    4.40    2.40
 -11  11   1    3.10    3.10
  11  11  -1    1.20    3.00
   9 -11  -1   -0.60    1.80
  -9 -11   1    3.30    2.50
  -9 -11   1    4.10    2.00
   9 -11  -1    4.30    2.40
   9 -11  -1    1.60    1.40
  -9 -11   1    5.30    3.70
   9 -11  -1    1.30    1.40
   9  11  -1    0.10    2.20
   9  11  -1    2.30    2.00
  -9  11   1    2.40    2.60
  -7 -11   1    0.20    1.50
   7 -11  -1    1.10    1.30
   7 -11  -1   -1.40    1.30
  -7 -11   1   -1.10    2.00
   7 -11  -1    0.20    2.00
   7 -11  -1   -1.30    0.90
  -7 -11   1    4.50    2.80
   7  11  -1   -1.20    1.30
  -7  11   1    0.40    2.20
   7  11  -1   -1.10    1.50
  -5 -11   1   86.09   10.20
  -5 -11   1   70.59    4.80
   5 -11  -1   67.99    4.20
  -5 -11   1   77.49    5.60
   5 -11  -1   56.69    4.00
   5 -11  -1   73.19    8.60
  -5 -11   1   53.19    6.60
   5 -11  -1   53.29    8.10
  -5  11   1   59.49    7.30
   5  11  -1   70.89    8.60
   5  11  -1   73.79    5.80
  -3 -11   1    0.70    1.50
  -3 -11   1   -2.20    1.60
  -3 -11   1   -0.70    1.10
  -3 -11   1    2.20    2.10
   3 -11  -1   -1.30    1.50
   3 -11  -1    2.00    1.30
   3 -11  -1    0.50    1.20
   3 -11  -1   -0.40    2.40
  -3  11   1    0.00    2.00
   3  11  -1   -1.70    1.30
  -1 -11   1   59.79    7.50
  -1 -11   1   47.60    6.40
  -1 -11   1   54.89    4.20
   1 -11  -1   53.59    4.00
   1 -11  -1   52.49    3.70
   1 -11  -1   58.29    7.70
   1 -11  -1   61.09    8.00
  -1 -11   1   58.49    4.70
   1  11  -1   63.79    8.10
  -1  11   1   64.09    8.20
   1 -11   1   72.59    8.70
  -1 -11  -1   60.59    7.10
  -1 -11  -1   67.19    4.60
   1 -11   1   77.59    4.80
   1 -11   1   70.39    4.90
  -1 -11  -1   76.59    9.20
   1 -11   1   68.09    8.60
  -1 -11  -1   67.29    4.20
  -1  11  -1   56.29    7.00
   1  11   1   49.20    6.60
   1  11   1   91.19   10.10
  -3 -11  -1    8.50    2.00
  -3 -11  -1    9.20    3.60
   3 -11   1    8.60    2.30
  -3 -11  -1    6.20    2.20
   3 -11   1   10.70    2.40
  -3 -11  -1    8.10    4.60
   3 -11   1    3.80    2.30
   3 -11   1    8.80    3.40
   3  11   1    8.80    3.70
  -3  11  -1   10.70    3.90
   5 -11   1   13.40    2.70
  -5 -11  -1   11.40    4.10
   5 -11   1    8.40    2.20
  -5 -11  -1    8.50    2.10
  -5 -11  -1    6.10    3.20
   5 -11   1    7.60    3.40
   5 -11   1    5.30    2.30
   5  11   1    8.30    3.80
   5  11   1    8.70    2.50
  -5  11  -1   16.40    6.80
  -7 -11  -1   18.60    4.50
   7 -11   1   14.60    2.90
   7 -11   1   13.50    2.60
  -7 -11  -1   14.20    4.60
   7 -11   1   10.20    3.10
   7 -11   1   15.70    4.40
  -7 -11  -1   12.20    2.60
  -7  11  -1    9.40    3.60
   7  11   1   12.90    2.90
   7  11   1   19.40    5.20
   9 -11   1   17.80    3.00
  -9 -11  -1   15.50    4.20
   9 -11   1   14.50    3.50
  -9 -11  -1   18.90    4.60
  -9 -11  -1   15.10    2.80
   9 -11   1   16.70    3.30
   9 -11   1   15.80    6.80
   9  11   1   27.60    6.00
   9  11   1   19.90    3.70
  -9  11  -1   20.10    5.50
 -11 -11  -1    1.20    1.70
 -11 -11  -1    2.80    2.40
  11 -11   1    2.90    1.80
  11 -11   1    2.00    1.60
  11 -11   1    2.60    2.00
  11 -11   1   -0.50    2.20
 -11 -11  -1    1.10    2.50
  11  11   1    4.30    3.10
 -11  11  -1    3.90    2.70
  13 -11   1    2.90    2.30
  13 -11   1    3.40    2.50
  13 -11   1    6.30    2.10
  13 -11   1    1.10    2.50
 -13 -11  -1    1.40    2.50
  13  11   1    3.10    2.30
  13  11   1    5.00    3.00
 -15 -11  -1    6.20    3.50
  15 -11   1    2.80    2.20
  15 -11   1    2.60    2.00
  15  11   1    5.60    2.90
  15  11   1    4.00    3.30
  17 -11   1   21.50    3.70
 -17 -11  -1   24.10    7.90
  17 -11   1   17.40    3.70
  17  11   1   21.40    4.40
  17  11   1   21.40    5.50
 -19 -11  -1   35.20    7.10
  19 -11   1   49.60    5.60
  19 -11   1   57.19    7.00
  19  11   1   47.40    6.50
  19  11   1   55.69    9.20
  21 -11   1   -2.90    2.80
  21 -11   1    1.30    1.70
  21  11   1    1.40    3.20
 -18 -12   1   73.29   11.10
  18 -12  -1   76.39    6.90
  18 -12  -1   63.59    5.20
  18  12  -1   72.79    8.40
  18  12  -1   49.40    9.00
  16 -12  -1   50.39    4.50
  16 -12  -1   52.29    7.00
 -16 -12   1   58.49   10.00
  16  12  -1   38.20    7.60
  16  12  -1   49.99    7.00
  14 -12  -1   27.80    3.60
 -14 -12   1   29.40    6.70
  14 -12  -1   31.60    5.60
  14  12  -1   24.20    4.60
 -12 -12   1    8.50    4.40
  12 -12  -1    6.90    2.30
  12 -12  -1    5.40    1.90
  12 -12  -1    9.90    3.40
  12  12  -1    4.40    2.50
  12  12  -1    9.10    4.40
  10 -12  -1   11.50    2.60
  10 -12  -1   15.90    2.70
  10 -12  -1   17.60    4.60
 -10 -12   1    9.20    3.50
 -10 -12   1   15.00    5.70
  10  12  -1   11.50    4.30
  10  12  -1   18.80    4.20
 -10  12   1    9.00    4.00
   8 -12  -1    1.80    2.00
  -8 -12   1    4.90    2.20
  -8 -12   1    3.20    3.20
  -8 -12   1    2.00    2.40
   8 -12  -1    2.50    1.50
   8 -12  -1    1.10    1.40
   8  12  -1    4.90    2.90
  -8  12   1    1.10    2.60
   8  12  -1   -1.00    1.60
  -6 -12   1   15.40    3.40
   6 -12  -1   19.40    4.80
  -6 -12   1   13.40    4.20
  -6 -12   1   12.90    4.70
   6 -12  -1   13.50    2.40
  -6 -12   1   15.50    3.00
   6 -12  -1   15.80    2.60
  -6  12   1   15.50    4.60
   6  12  -1   26.90    6.30
   4 -12  -1  187.68   11.70
  -4 -12   1  200.88   12.80
   4 -12  -1  186.78    7.30
  -4 -12   1  180.78    7.90
  -4 -12   1  181.08    8.80
   4 -12  -1  187.58   12.50
   4 -12  -1  183.58    7.20
  -4 -12   1  192.58   11.90
   4  12  -1  169.38   11.90
  -4  12   1  199.08   12.90
   2 -12  -1  242.98    8.60
  -2 -12   1  219.68    9.50
   2 -12  -1  226.68    8.10
  -2 -12   1  243.88   13.60
   2 -12  -1  234.58   13.70
  -2 -12   1  214.48    8.70
   2 -12  -1  212.38   12.70
  -2 -12   1  237.78   13.80
  -2  12   1  209.68   14.00
   0 -12   1   88.49   10.30
   0 -12  -1   93.69    5.30
   0 -12  -1   80.49    9.40
   0 -12  -1   88.29    4.80
   0 -12   1   87.49    5.80
   0 -12   1   87.79    5.40
   0 -12   1   86.19    8.30
   0 -12  -1   71.59    8.60
   0  12   1   92.69   11.00
   0  12  -1   71.29    8.90
   2 -12   1   36.60    4.10
   2 -12   1   31.80    6.00
  -2 -12  -1   35.90    3.70
   2 -12   1   43.40    4.70
  -2 -12  -1   39.70    6.80
  -2 -12  -1   27.00    5.40
   2 -12   1   35.00    5.80
  -2 -12  -1   38.80    4.30
  -2  12  -1   56.89    8.80
   2  12   1   36.40    6.50
   4 -12   1    4.50    3.40
   4 -12   1    3.20    1.70
  -4 -12  -1    1.30    1.60
   4 -12   1    2.00    2.50
  -4 -12  -1    0.60    2.50
  -4 -12  -1    1.40    2.30
  -4 -12  -1    4.30    1.70
   4 -12   1    4.50    1.90
  -4  12  -1    6.80    3.70
   4  12   1    5.20    3.00
   6 -12   1   37.90    6.80
  -6 -12  -1   30.50    3.60
  -6 -12  -1   38.20    4.60
   6 -12   1   35.90    5.90
   6 -12   1   32.70    3.90
   6 -12   1   38.50    4.40
  -6 -12  -1   23.00    4.80
   6  12   1   35.70    4.80
   6  12   1   22.00    4.90
   8 -12   1    9.00    2.40
   8 -12   1    2.50    3.10
   8 -12   1    6.30    2.10
  -8 -12  -1    5.40    3.10
  -8 -12  -1    6.30    2.20
   8 -12   1    2.30    2.20
   8  12   1    2.60    2.50
   8  12   1    8.20    2.80
 -10 -12  -1   53.49    8.50
 -10 -12  -1   45.10    5.50
  10 -12   1   38.90    4.30
  10 -12   1   36.90    4.80
  10  12   1   44.60    5.80
 -12 -12  -1   29.10    7.10
  12 -12   1   17.90    3.20
  12 -12   1   22.80    4.50
  12 -12   1   25.40    4.10
  12  12   1   15.60    3.60
  12  12   1   26.80    6.50
  14 -12   1    8.40    3.00
  14 -12   1    5.30    2.30
 -14 -12  -1    5.20    4.00
  14  12   1    9.40    4.60
  14  12   1    3.50    2.60
  16 -12   1   29.10    4.20
 -16 -12  -1   22.90    5.50
  16 -12   1   31.90    5.30
  16  12   1   31.10    6.90
  16  12   1   29.50    5.10
  18 -12   1    2.70    2.20
  18 -12   1    6.80    2.80
 -18 -12  -1   -1.00    2.90
  18  12   1    4.80    2.80
  18  12   1    2.80    3.80
  15 -13  -1    0.40    2.00
 -15 -13   1    1.70    3.70
  15  13  -1    2.20    3.80
  15  13  -1    0.90    2.60
  13 -13  -1    0.60    1.90
 -13 -13   1   -1.00    2.70
  13  13  -1    3.20    3.40
  13  13  -1    0.40    2.30
  11 -13  -1    1.90    1.90
  11 -13  -1    0.10    1.30
 -11 -13   1    0.20    2.70
  11  13  -1   -0.30    1.90
  11  13  -1   -2.70    2.60
   9 -13  -1    7.10    3.60
   9 -13  -1    4.40    1.70
  -9 -13   1    3.40    3.30
   9  13  -1    6.10    2.70
  -7 -13   1    1.90    2.80
   7 -13  -1    2.30    1.50
   7 -13  -1    0.20    2.20
   7  13  -1    0.00    2.00
   5 -13  -1   36.40    5.10
  -5 -13   1   28.50    3.70
   5 -13  -1   33.00    6.50
  -5 -13   1   25.80    4.30
   5 -13  -1   28.80    3.30
  -5 -13   1   33.30    7.10
   5  13  -1   34.60    6.40
  -3 -13   1   96.09    5.90
  -3 -13   1   80.79   10.00
   3 -13  -1   93.19    4.90
   3 -13  -1  110.59    9.40
   3 -13  -1   90.59    5.00
  -3 -13   1   97.99    6.30
   1 -13  -1  118.89    5.90
  -1 -13   1   87.29   12.60
  -1 -13   1  117.99    6.30
  -1 -13   1  114.39    6.70
   1 -13  -1  118.59   10.00
   1 -13  -1  113.59    5.50
  -1 -13  -1   16.10    4.80
   1 -13   1    8.80    2.50
   1 -13   1   25.10    8.00
  -1 -13  -1   15.20    2.50
   1 -13   1   16.60    3.00
  -1 -13  -1   13.80    2.80
   3 -13   1    8.50    3.40
  -3 -13  -1   16.40    5.30
  -3 -13  -1   13.40    2.70
   3 -13   1   15.30    2.80
  -3 -13  -1    9.70    2.20
   3 -13   1   14.30    2.80
   3  13   1   13.60    4.80
   5 -13   1    6.80    3.50
  -5 -13  -1   -0.10    1.50
  -5 -13  -1    1.60    2.50
  -5 -13  -1    1.50    1.80
   5 -13   1    2.80    1.80
   5 -13   1    2.60    1.70
   5  13   1    4.60    2.90
  -7 -13  -1    0.90    1.70
   7 -13   1    1.50    1.60
   7 -13   1    2.00    2.60
  -7 -13  -1   -2.70    1.60
   7  13   1   -4.10    1.40
   9 -13   1   -1.60    1.30
   9 -13   1   -0.10    2.10
  -9 -13  -1   -1.30    2.90
   9  13   1    2.20    2.80
   9  13   1   -0.30    1.70
  11 -13   1   12.80    3.50
 -11 -13  -1   21.10    6.00
  11 -13   1   18.70    3.60
  11  13   1   19.40    4.00
  11  13   1    9.70    3.90
  13 -13   1    2.80    2.40
  13 -13   1    0.90    1.70
 -13 -13  -1    1.40    3.50
  13  13   1    2.20    2.40
  13  13   1    1.90    2.90
  15 -13   1    4.30    2.80
  15  13   1    0.80    2.20
  15  13   1    0.90    3.30
  10 -14  -1    0.70    2.00
 -10 -14   1    1.50    2.30
 -10 -14   1    0.60    3.30
  10  14  -1   -1.80    2.30
  -8 -14   1    2.70    2.40
  -8 -14   1   -0.30    2.50
   8 -14  -1    0.10    1.90
   8  14  -1   -2.20    2.00
  -6 -14   1    0.10    2.20
   6 -14  -1   -1.40    1.60
  -6 -14   1    2.10    1.90
   6  14  -1    0.10    2.90
   4 -14  -1   -2.10    1.60
  -4 -14   1    1.80    2.10
  -4 -14   1    1.20    2.70
  -2 -14   1   41.80    6.90
   2 -14  -1   55.49    8.80
  -2 -14   1   47.10    5.10
   0 -14   1   87.09   10.80
   0 -14   1   82.99    5.60
   0 -14  -1   84.59   10.20
   2 -14   1   38.30    7.20
   2 -14   1   26.50    3.70
  -2 -14  -1   29.90    4.60
  -2 -14  -1   38.40    7.40
   4 -14   1    2.80    2.90
   4 -14   1   -1.90    1.30
  -4 -14  -1    4.40    3.10
  -4 -14  -1    2.30    2.00
  -6 -14  -1    5.90    2.60
  -6 -14  -1    7.90    4.30
   6 -14   1    3.20    2.90
   6  14   1    2.40    3.00
  -8 -14  -1    2.00    3.50
   8 -14   1    3.10    2.30
   8  14   1    8.40    5.00
  10 -14   1   11.50    4.10
 -10 -14  -1   12.60    7.20
  10  14   1   15.00    5.70
  30   0  -2    7.20    2.90
 -28   0   2    2.00    1.80
  28   0  -2    1.50    2.10
  28   0  -2    0.30    2.10
  26   0  -2    0.10    2.20
  26   0  -2    1.70    1.70
 -26   0   2   -0.70    1.10
 -24   0   2    1.70    1.50
  24   0  -2    5.60    2.30
  24   0  -2    7.70    2.80
 -22   0   2  111.39    6.40
  22   0  -2  115.59    7.30
  22   0  -2  108.29    6.30
  20   0  -2  145.99    7.70
 -20   0   2  144.29    7.80
 -20   0   2  132.49    6.60
  18   0  -2  492.95   15.10
 -18   0   2  484.75   13.80
  18   0  -2  512.25   14.10
 -18   0   2  513.85   15.50
 -16   0   2  524.85   14.90
  16   0  -2  503.45   13.60
  16   0  -2  539.45   15.10
 -16   0   2  510.45   13.60
  14   0  -2    9.50    2.00
 -14   0   2    4.70    1.20
 -14   0   2    5.60    1.60
  14   0  -2    5.40    1.20
 -12   0   2  426.16   11.00
  12   0  -2  454.65   11.10
  12   0  -2  447.76   12.10
 -12   0   2  424.16   11.80
 -10   0   2   42.70    2.40
  10   0  -2   46.90    2.50
  10   0  -2   51.09    3.10
 -10   0   2   50.99    3.00
  -8   0   2 2723.93   70.79
   8   0  -2 2529.55   66.59
  -6   0   2  770.12   28.00
   6   0  -2  750.52   26.40
  -4   0   2  936.71   27.90
   4   0  -2  963.50   27.40
   2   0  -2   21.60    0.80
   0   0  -2    0.00    0.10
   2   0   2  684.93   18.20
  -2   0  -2  683.93   18.30
   4   0   2  900.81   25.80
  -4   0  -2  967.50   27.60
  -6   0  -2 1744.53   47.60
   6   0   2 1699.03   44.30
  -8   0  -2  642.44   15.20
  10   0   2 1937.21   55.19
 -10   0  -2 2001.10   62.09
 -12   0  -2  408.46   10.70
 -12   0  -2  385.16   11.70
  12   0   2  394.16   11.50
  12   0   2  412.06   10.70
 -14   0  -2   26.00    3.00
 -14   0  -2   27.10    3.30
  14   0   2   24.70    3.30
  14   0   2   20.70    3.00
  16   0   2  123.29    6.40
 -16   0  -2  121.99    6.60
  16   0   2  118.99    5.60
 -18   0  -2   37.60    3.40
  18   0   2   30.60    4.20
  18   0   2   36.10    3.40
 -18   0  -2   35.50    4.50
  20   0   2   32.30    4.00
  20   0   2   29.00    4.10
 -20   0  -2   41.60    4.70
 -22   0  -2   36.10    4.60
  22   0   2   15.60    3.50
  22   0   2   24.50    3.80
  24   0   2  353.16   14.20
  24   0   2  329.77   12.80
 -24   0  -2  339.97   13.00
  26   0   2   16.40    3.90
  26   0   2   27.70    5.00
  28   0   2   30.50    5.30
  30   0   2    1.10    1.90
  31  -1  -2   -1.70    1.50
  31   1  -2    2.10    2.20
  29  -1  -2   17.70    4.10
  29  -1  -2   10.50    3.20
  29   1  -2   13.20    5.90
  29   1  -2   17.80    4.30
 -27  -1   2   42.90    5.20
  27  -1  -2   36.80    6.20
  27  -1  -2   50.89    6.10
  27   1  -2   44.20    7.40
  27   1  -2   28.20    4.10
 -27   1   2   42.50    5.80
  25  -1  -2   12.70    3.30
  25  -1  -2   12.50    2.70
 -25  -1   2   10.40    2.70
  25   1  -2   11.00    3.70
  25   1  -2   13.90    3.30
 -25   1   2   12.30    3.00
  23  -1  -2   -0.70    1.60
 -23  -1   2    0.40    1.30
  23  -1  -2    1.10    1.20
 -23   1   2    2.00    1.40
  23   1  -2   -0.40    1.30
  23   1  -2   -0.60    1.70
 -21  -1   2   25.30    3.50
  21  -1  -2   15.70    2.40
  21  -1  -2   31.50    4.50
  21   1  -2   23.70    3.90
  21   1  -2   14.40    2.60
 -21   1   2   28.80    3.90
 -19  -1   2  247.38   10.10
 -19  -1   2  246.98    9.30
  19  -1  -2  248.48   10.10
 -19   1   2  242.88   10.50
 -19   1   2  257.77   10.30
  19   1  -2  258.57    9.50
  19   1  -2  248.38   10.30
 -17  -1   2  942.41   23.20
  17  -1  -2  893.51   22.80
 -17  -1   2  919.51   21.40
  17  -1  -2  931.71   21.50
  17   1  -2  919.81   22.20
 -17   1   2  914.61   22.10
  17   1  -2  903.71   23.20
 -17   1   2  920.41   23.10
  15  -1  -2  412.26   12.30
 -15  -1   2  407.16   12.40
 -15  -1   2  407.16   11.10
  15  -1  -2  415.26   11.20
 -15   1   2  413.26   12.40
  15   1  -2  430.56   12.80
  15   1  -2  387.56   11.50
 -15   1   2  422.86   11.80
  13  -1  -2   16.60    2.40
 -13  -1   2   12.10    2.10
  13  -1  -2   11.50    1.60
 -13  -1   2   20.90    2.90
 -13   1   2   14.70    2.30
 -13   1   2   12.30    1.80
  13   1  -2   12.50    2.20
  13   1  -2   21.40    3.10
  11  -1  -2  149.39    5.00
 -11  -1   2  152.08    5.00
 -11  -1   2  141.29    5.70
  11  -1  -2  145.89    5.70
 -11   1   2  152.08    5.80
  11   1  -2  145.79    5.80
  11   1  -2  160.48    5.50
 -11   1   2  147.69    5.30
  -9  -1   2  650.23   15.20
  -7  -1   2  100.89    3.90
   7  -1  -2   92.39    3.20
   7  -1  -2   98.29    3.60
  -7  -1   2  102.79    3.40
  -7   1   2   98.09    3.60
  -7   1   2   97.89    3.50
   7   1  -2   94.29    3.50
   7   1  -2  105.29    4.00
   5  -1  -2 7088.29  139.69
  -5  -1   2 6867.21  149.49
   5   1  -2 6774.42  152.68
  -5   1   2 6931.71  140.79
   3  -1  -2   49.90    1.60
  -3  -1   2   51.39    2.10
  -3  -1   2   49.20    1.90
  -3   1   2   49.99    1.60
  -3   1   2   47.80    1.90
   3   1  -2   48.20    2.10
  -1  -1   2    5.10    0.70
  -1  -1   2    5.50    0.70
   1  -1  -2    4.90    0.70
   1   1  -2    5.00    0.70
   1   1  -2    5.90    0.80
  -1   1   2    6.20    0.80
   1  -1   2  433.46   13.30
  -1  -1  -2  442.16   18.60
   1   1   2  475.05   19.40
  -1   1  -2  420.16   13.00
  -3  -1  -2    5.50    0.80
  -3  -1  -2    5.00    0.90
   3  -1   2    8.00    1.20
   3  -1   2    3.40    0.60
  -3   1  -2    7.00    1.00
  -3   1  -2    4.10    0.90
   3   1   2    5.30    0.90
   3   1   2    3.30    0.60
  -5  -1  -2  732.73   34.30
   5   1   2  764.22   30.20
  -5   1  -2  757.82   20.80
  -5   1  -2  792.22   19.90
  -7  -1  -2  917.71   37.80
  -7   1  -2  896.81   24.60
   7   1   2  873.41   34.30
  -7   1  -2  890.41   27.70
  -9  -1  -2  442.76   11.50
   9  -1   2  424.96   11.30
  -9  -1  -2  432.76   10.40
  -9   1  -2  435.86   11.70
   9   1   2  419.46   10.70
   9   1   2  417.16   11.30
 -11  -1  -2    6.20    1.30
  11  -1   2    1.90    0.70
  11  -1   2    5.00    1.60
 -11  -1  -2    6.00    1.60
  11   1   2    2.90    1.30
 -11   1  -2    5.30    1.50
  11   1   2    3.10    1.20
 -11   1  -2    2.80    0.90
 -13  -1  -2  292.57    8.70
  13  -1   2  288.87    9.70
 -13  -1  -2  282.67    9.80
  13   1   2  306.87    9.90
 -13   1  -2  298.57   10.10
  13   1   2  299.07    9.20
 -13   1  -2  313.47    9.40
 -15  -1  -2   36.30    2.90
  15  -1   2   46.40    4.70
 -15  -1  -2   42.40    3.90
  15  -1   2   39.10    3.00
 -15   1  -2   44.20    3.40
  15   1   2   36.70    4.00
  15   1   2   36.20    3.10
 -15   1  -2   44.10    4.70
 -17  -1  -2    3.40    1.80
  17  -1   2    4.60    1.40
 -17  -1  -2    7.60    1.90
  17  -1   2    6.20    2.30
  17   1   2    5.50    2.00
 -17   1  -2    3.80    2.20
 -17   1  -2    2.70    1.40
  17   1   2    5.70    1.80
 -19  -1  -2   10.60    3.30
  19  -1   2    6.60    3.90
 -19  -1  -2    9.30    2.30
  19  -1   2    5.00    1.50
  19   1   2    4.80    1.60
 -19   1  -2    9.40    2.80
  19   1   2    5.70    2.30
 -19   1  -2   10.60    2.40
 -21  -1  -2  150.08    7.20
  21  -1   2  152.28    7.30
  21  -1   2  153.08    8.50
  21   1   2  151.28    7.80
  21   1   2  132.79    8.00
 -21   1  -2  155.78    7.90
  23  -1   2    2.00    1.60
  23  -1   2    2.40    2.30
 -23  -1  -2    0.70    1.30
 -23   1  -2    2.80    1.70
  23   1   2    3.70    1.90
  23   1   2    6.90    2.60
  25  -1   2   10.80    2.60
  25  -1   2   15.60    3.90
 -25  -1  -2   15.90    4.80
  25   1   2    6.30    2.40
 -25   1  -2   12.70    4.90
  25   1   2   13.40    3.40
  27  -1   2    4.50    2.10
  27  -1   2    9.10    3.60
  27   1   2    6.30    3.20
  27   1   2    7.00    2.80
  29  -1   2   54.79    6.60
  29   1   2   42.70    6.00
  31  -1   2    4.70    3.00
  31   1   2    3.30    2.70
  30  -2  -2    5.30    2.20
  30   2  -2    7.50    3.10
  28  -2  -2   11.90    3.40
  28  -2  -2    7.20    2.90
 -28  -2   2   14.30    3.40
 -28   2   2   12.60    3.40
  28   2  -2    7.10    2.70
  28   2  -2   10.40    3.70
  26  -2  -2   10.40    3.50
  26  -2  -2   12.50    2.80
 -26  -2   2   11.50    2.60
  26   2  -2    4.00    2.70
 -26   2   2    7.40    2.40
  26   2  -2   13.70    3.70
  24  -2  -2    3.40    2.20
  24  -2  -2   -0.40    1.10
 -24  -2   2    0.30    1.30
 -24   2   2    0.00    1.50
  24   2  -2    0.20    1.30
  24   2  -2    0.60    1.90
  22  -2  -2   31.10    5.00
  22  -2  -2   28.70    4.30
 -22  -2   2   30.20    3.90
 -22   2   2   34.10    4.90
  22   2  -2   29.30    4.50
  22   2  -2   17.60    3.20
 -20  -2   2  413.06   12.60
  20  -2  -2  422.76   14.10
 -20   2   2  418.56   14.00
 -20   2   2  415.76   14.40
  20   2  -2  449.36   14.50
  20   2  -2  419.36   14.70
 -18  -2   2   41.50    4.90
  18  -2  -2   32.10    3.00
 -18  -2   2   35.30    3.80
  18  -2  -2   37.40    4.30
  18   2  -2   26.40    3.90
 -18   2   2   40.90    4.60
 -18   2   2   32.60    4.10
  18   2  -2   39.00    4.60
 -16  -2   2  868.51   21.70
  16  -2  -2  858.61   20.00
  16  -2  -2  836.92   21.20
 -16  -2   2  858.31   20.10
  16   2  -2  886.11   21.60
  16   2  -2  870.01   22.20
 -16   2   2  837.82   21.60
 -16   2   2  861.91   21.40
 -14  -2   2 1278.07   28.60
 -14   2   2 1272.07   28.50
  14   2  -2 1237.88   28.90
  12  -2  -2   18.90    2.20
  12  -2  -2   18.70    2.40
 -12  -2   2   20.20    2.30
 -12  -2   2   20.50    2.80
 -12   2   2   18.60    2.40
 -12   2   2   11.20    1.80
  12   2  -2   23.30    3.10
  12   2  -2   11.10    1.80
  10  -2  -2    3.10    1.00
 -10  -2   2   -0.20    0.50
  10  -2  -2    0.30    0.80
 -10   2   2   -0.30    0.70
  10   2  -2    1.70    1.10
 -10   2   2    0.50    0.60
  10   2  -2    1.00    1.10
  -8  -2   2  535.85   12.20
  -8  -2   2  546.55   12.80
   8   2  -2  498.35   12.70
   8   2  -2  492.35   12.70
  -8   2   2  516.45   12.20
  -8   2   2  528.65   12.80
   6  -2  -2 1572.54   45.30
  -6  -2   2 1658.73   57.79
  -6   2   2 1687.33   49.30
   6   2  -2 1774.32   55.99
   4  -2  -2 2091.69   55.29
  -4  -2   2 2141.49   63.09
  -4   2   2 1999.20   56.59
   4   2  -2 2013.40   59.89
   2   2  -2 3427.56   82.59
  -2   2   2 3229.28   81.89
   0  -2   2 3508.05   84.49
   0   2   2 3778.72   90.69
   0   2  -2 3588.54   84.19
   2  -2   2  177.88    5.30
  -2  -2  -2  192.18    4.60
   2  -2   2  190.78    5.60
  -2  -2  -2  192.08    5.50
  -2  -2  -2  165.08    5.50
  -2   2  -2  194.08    5.80
   2   2   2  185.08    5.70
  -2   2  -2  183.88    5.40
   2   2   2  191.58    4.70
   4  -2   2 1621.84   39.70
  -4  -2  -2 1642.54   55.29
   4   2   2 1639.24   54.39
  -4   2  -2 1553.04   41.80
   6  -2   2   17.00    1.50
  -6  -2  -2   12.00    1.50
   6  -2   2   13.60    1.70
  -6  -2  -2   15.50    1.50
  -6   2  -2   16.90    2.10
  -6   2  -2   19.90    2.20
   6   2   2   13.80    1.60
   6   2   2   11.00    1.40
  -8  -2  -2    4.80    1.30
  -8  -2  -2    4.90    1.10
   8  -2   2    3.50    1.10
   8  -2   2    5.30    1.50
  -8   2  -2    3.70    1.10
   8   2   2    4.30    1.10
  -8   2  -2    6.00    1.50
   8   2   2    2.20    1.10
  10  -2   2  273.87    7.90
  10  -2   2  285.07    8.80
 -10  -2  -2  277.37    7.80
 -10  -2  -2  277.77    8.70
  10   2   2  265.27    8.50
  10   2   2  278.67    8.70
 -10   2  -2  282.97    9.10
 -10   2  -2  268.07    8.60
 -12  -2  -2    8.00    1.40
  12  -2   2    8.90    2.00
 -12  -2  -2    9.70    1.90
  12  -2   2    8.50    1.60
  12   2   2   10.60    2.10
 -12   2  -2   10.80    2.20
 -12   2  -2   11.20    2.10
  12   2   2   13.90    2.80
  14  -2   2    1.00    0.80
  14  -2   2    0.60    1.20
 -14  -2  -2    0.90    0.70
 -14  -2  -2    0.60    1.20
 -14   2  -2    1.70    1.40
  14   2   2   -2.20    1.20
  14   2   2   -1.50    0.90
 -14   2  -2    1.10    1.00
 -16  -2  -2    3.10    1.70
  16  -2   2    5.40    1.60
  16  -2   2    8.90    2.30
 -16  -2  -2    4.80    1.50
 -16   2  -2    4.30    1.70
 -16   2  -2    6.40    2.20
  16   2   2    3.80    1.90
  16   2   2    5.30    1.60
 -18  -2  -2   18.10    3.40
  18  -2   2   14.50    2.90
 -18  -2  -2    8.90    1.80
  18  -2   2   15.60    2.70
 -18   2  -2   15.10    3.10
 -18   2  -2   22.00    3.70
  18   2   2   13.50    3.20
  18   2   2   18.60    4.10
  20  -2   2   55.39    4.20
  20  -2   2   44.90    5.00
 -20  -2  -2   47.90    3.90
  20   2   2   55.09    4.90
  20   2   2   48.60    5.60
 -20   2  -2   55.39    4.90
  22  -2   2    5.30    2.30
 -22  -2  -2    4.60    1.90
  22  -2   2    7.30    2.00
 -22   2  -2    6.20    3.00
  22   2   2    2.70    1.90
  22   2   2    5.90    2.50
  24  -2   2    7.40    2.90
  24  -2   2    6.90    2.50
 -24  -2  -2    3.80    2.00
  24   2   2    5.80    2.60
  24   2   2    1.20    2.20
 -24   2  -2    5.60    2.50
  26  -2   2   23.90    4.70
  26   2   2   19.30    4.10
  28  -2   2    0.90    1.90
  28   2   2   -0.60    2.20
  30  -2   2   21.20    4.20
  30   2   2   29.20    6.20
  31  -3  -2   -0.70    2.30
  31   3  -2    0.90    2.50
  29  -3  -2    4.30    2.70
  29  -3  -2    5.80    2.30
  29   3  -2    0.90    2.60
  27  -3  -2   69.49    9.70
  27  -3  -2   65.09    5.40
 -27  -3   2   55.99    5.10
 -27   3   2   43.70    5.90
  27   3  -2   56.49    7.00
  27   3  -2   48.60    6.80
  25  -3  -2   94.29    7.20
  25  -3  -2   89.59    5.90
 -25  -3   2   93.89    6.00
  25   3  -2   90.09    7.50
  25   3  -2   89.99    7.20
 -25   3   2   96.49    7.40
  23  -3  -2    0.30    1.70
 -23  -3   2    4.50    2.60
  23  -3  -2    3.30    1.90
  23   3  -2    4.40    2.50
 -23   3   2    2.80    1.80
  23   3  -2    5.50    2.60
 -21  -3   2  260.07    9.50
  21  -3  -2  260.17   10.70
  21  -3  -2  253.47    9.40
 -21   3   2  249.88   11.10
  21   3  -2  257.07   11.40
  21   3  -2  267.67   11.40
 -19  -3   2   54.09    4.90
  19  -3  -2   56.39    4.90
 -19  -3   2   53.89    3.90
  19   3  -2   43.90    5.80
 -19   3   2   51.29    4.80
 -19   3   2   49.99    5.30
  17  -3  -2  651.73   17.70
 -17  -3   2  652.73   16.70
  17  -3  -2  650.13   16.60
 -17   3   2  634.24   18.50
  17   3  -2  652.63   18.60
  17   3  -2  674.93   18.90
 -17   3   2  697.03   18.60
  15  -3  -2   48.10    3.80
 -15  -3   2   37.90    3.00
  15  -3  -2   48.10    3.30
 -15  -3   2   55.19    5.20
 -15   3   2   50.99    4.00
  15   3  -2   49.10    4.00
 -15   3   2   42.90    3.90
  15   3  -2   48.70    4.20
 -13  -3   2   88.49    4.30
 -13  -3   2   89.99    4.90
  13  -3  -2   87.99    4.30
  13  -3  -2   94.09    4.70
 -13   3   2   83.29    4.70
  13   3  -2   82.09    5.00
  13   3  -2   82.79    5.00
  11  -3  -2   18.20    2.30
 -11  -3   2   19.50    2.70
  11  -3  -2   18.10    2.30
 -11  -3   2   21.00    2.50
  11   3  -2   10.00    2.00
 -11   3   2   16.60    2.40
  11   3  -2   15.80    2.40
 -11   3   2   14.80    2.20
   9  -3  -2 1632.24   49.90
  -9  -3   2 1662.43   69.19
   9   3  -2 1599.64   62.89
  -9   3   2 1660.13   55.89
  -7  -3   2  169.88    5.90
   7  -3  -2  163.78    5.80
  -7  -3   2  175.48    5.90
   7  -3  -2  176.88    5.20
  -7   3   2  172.38    5.40
  -7   3   2  175.68    6.50
   7   3  -2  171.98    6.10
   7   3  -2  173.68    6.50
  -5  -3   2    3.90    1.20
   5  -3  -2    4.40    0.80
  -5  -3   2    3.90    1.10
   5  -3  -2    1.40    0.70
  -5   3   2    4.80    1.40
   5   3  -2    5.90    1.90
  -5   3   2    4.30    0.90
   5   3  -2    4.20    1.10
  -3  -3   2 3199.68   90.89
   3  -3  -2 3203.18   85.69
  -3   3   2 3187.88   87.79
   3   3  -2 3223.18   89.19
  -1  -3   2  357.06   10.00
   1  -3  -2  361.06    9.90
  -1  -3   2  366.66    9.10
  -1  -3   2  380.06   10.10
   1  -3  -2  363.76    7.70
   1  -3  -2  349.77    9.80
   1   3  -2  346.77    9.20
  -1   3   2  345.37    9.90
  -1   3   2  374.56    7.90
   1   3  -2  349.77    9.90
  -1   3   2  342.17    9.80
   1   3  -2  356.06    9.90
  -1  -3  -2  251.37    5.70
  -1  -3  -2  246.58    7.70
   1  -3   2  246.68    6.90
  -1  -3  -2  241.78    7.50
   1  -3   2  228.78    7.50
   1  -3   2  247.98    7.10
   1  -3   2  235.88    7.50
   1   3   2  243.18    5.90
   1   3   2  246.88    7.60
   1   3   2  234.68    7.60
  -1   3  -2  244.18    7.70
  -3  -3  -2  345.97    9.60
   3  -3   2  353.76    9.20
  -3  -3  -2  364.76    8.30
  -3  -3  -2  360.06   10.10
   3  -3   2  350.96    9.70
   3   3   2  369.16   10.20
  -3   3  -2  345.67   10.00
   3   3   2  359.06    8.50
  -3   3  -2  351.36    9.30
  -5  -3  -2  184.78    5.60
   5  -3   2  188.18    6.30
   5  -3   2  175.38    6.00
   5   3   2  198.38    5.80
   5   3   2  199.78    6.90
  -5   3  -2  183.08    6.20
  -7  -3  -2   53.69    3.00
   7  -3   2   53.49    3.20
  -7  -3  -2   48.70    2.90
   7  -3   2   58.69    3.20
  -7   3  -2   53.29    3.30
   7   3   2   51.49    3.50
   7   3   2   47.00    2.90
   9  -3   2  176.98    6.50
  -9  -3  -2  177.68    6.40
   9  -3   2  183.88    6.30
   9   3   2  179.78    6.50
  -9   3  -2  166.98    6.80
   9   3   2  183.28    7.10
 -11  -3  -2  416.96   12.00
  11  -3   2  410.96   11.40
 -11  -3  -2  443.06   11.50
  11  -3   2  428.96   12.20
  11   3   2  415.16   12.60
 -11   3  -2  450.85   13.00
  11   3   2  431.26   12.30
 -11   3  -2  444.26   12.90
 -13  -3  -2   20.20    3.20
  13  -3   2   15.70    2.60
  13  -3   2    7.40    1.60
 -13  -3  -2   10.70    2.30
  13   3   2   18.40    3.60
  13   3   2   10.70    2.30
 -13   3  -2   13.00    2.50
 -13   3  -2   12.40    2.40
 -15  -3  -2   45.30    4.80
  15  -3   2   34.70    2.90
  15  -3   2   40.50    4.50
 -15  -3  -2   39.20    3.10
 -15   3  -2   21.70    3.10
  15   3   2   29.00    3.80
 -15   3  -2   38.40    4.50
  15   3   2   33.10    4.10
  17  -3   2  471.85   14.60
 -17  -3  -2  482.85   15.10
 -17  -3  -2  454.15   13.10
  17  -3   2  468.25   13.30
  17   3   2  463.45   15.10
 -17   3  -2  448.36   15.00
 -17   3  -2  484.75   15.60
  17   3   2  458.65   14.90
  19  -3   2   56.49    4.10
  19  -3   2   48.40    5.20
 -19  -3  -2   55.19    4.10
 -19   3  -2   51.79    4.90
  19   3   2   60.29    6.20
  19   3   2   64.89    5.40
 -21  -3  -2    0.10    1.20
  21  -3   2    0.40    1.20
  21  -3   2    0.40    1.90
  21   3   2   -1.40    1.20
 -21   3  -2   -0.20    1.20
  21   3   2    0.20    1.70
  23  -3   2    6.10    2.70
  23  -3   2    6.60    2.00
 -23  -3  -2    6.20    1.90
  23   3   2    3.20    2.20
  23   3   2   10.10    3.20
 -23   3  -2    7.50    2.70
  25  -3   2    4.20    1.70
  25  -3   2    6.20    3.00
  25   3   2    0.60    1.80
  25   3   2    8.00    4.90
  27  -3   2  114.79    7.30
  27  -3   2   95.59    7.90
  27   3   2   70.29    8.60
  27   3   2   99.59    8.40
  29  -3   2   69.19    6.30
  29   3   2   72.39    9.10
  30  -4  -2    3.30    2.00
  30   4  -2    2.80    3.00
  28  -4  -2    2.10    2.40
  28  -4  -2    3.20    2.10
  28   4  -2    4.10    2.80
  26  -4  -2   15.10    3.60
 -26  -4   2   13.60    2.70
  26  -4  -2   16.60    3.30
 -26   4   2   22.00    4.70
  26   4  -2   26.90    5.70
  26   4  -2   15.80    4.30
  24  -4  -2   33.00    4.40
  24  -4  -2   15.30    3.50
 -24  -4   2   24.20    3.30
 -24   4   2   29.20    5.20
  24   4  -2   22.40    4.80
  24   4  -2   23.10    4.30
 -22  -4   2    1.90    1.20
  22  -4  -2    2.00    1.80
  22  -4  -2    0.20    1.30
  22   4  -2   -0.40    1.80
  22   4  -2    0.40    1.90
 -22   4   2   -0.20    1.20
  20  -4  -2   81.29    5.70
  20  -4  -2   74.29    4.80
 -20  -4   2   77.19    4.90
 -20   4   2   79.49    6.00
  20   4  -2   69.19    6.10
  20   4  -2   71.99    6.20
 -20   4   2   85.29    6.50
 -18  -4   2  128.49    6.20
  18  -4  -2  134.69    7.20
 -18  -4   2  129.89    7.20
  18  -4  -2  138.19    7.00
 -18   4   2  145.59    8.10
 -18   4   2  143.19    7.60
  18   4  -2  148.89    8.10
 -16  -4   2  357.36   12.40
  16  -4  -2  371.36   11.70
 -16  -4   2  393.66   11.50
  16  -4  -2  374.96   11.30
 -16   4   2  378.66   12.50
 -16   4   2  380.86   13.40
  16   4  -2  389.76   13.20
  16   4  -2  353.36   13.10
  14  -4  -2   54.59    3.80
 -14  -4   2   62.89    4.40
  14  -4  -2   49.90    3.50
  14   4  -2   58.79    4.60
 -14   4   2   51.59    4.40
  14   4  -2   56.79    4.60
 -14   4   2   49.60    3.90
 -12  -4   2  150.78    6.10
  12  -4  -2  147.69    5.90
  12  -4  -2  156.58    6.20
 -12  -4   2  148.59    6.40
  12   4  -2  147.89    7.20
  12   4  -2  155.68    7.00
 -12   4   2  146.89    7.20
 -12   4   2  153.98    6.30
 -10  -4   2   51.79    3.40
 -10  -4   2   48.80    3.40
  10  -4  -2   49.99    3.30
  10  -4  -2   44.80    2.90
  10   4  -2   48.00    3.70
 -10   4   2   43.70    3.00
  10   4  -2   48.90    3.90
 -10   4   2   46.00    3.80
   8  -4  -2  139.49    4.80
  -8  -4   2  145.09    5.90
   8  -4  -2  133.59    5.60
   8   4  -2  148.09    6.60
  -8   4   2  136.09    5.10
  -8   4   2  134.99    6.40
  -6  -4   2  632.24   14.90
   6  -4  -2  628.24   15.70
   6  -4  -2  629.04   13.70
  -6   4   2  628.84   16.60
  -6   4   2  609.04   14.10
   6   4  -2  634.14   15.40
   6   4  -2  591.84   16.30
  -4  -4   2   75.29    4.40
   4  -4  -2   72.99    2.70
  -4  -4   2   67.79    4.00
  -4  -4   2   71.19    3.50
   4  -4  -2   66.39    4.20
   4  -4  -2   76.29    4.20
   4   4  -2   71.69    4.30
  -4   4   2   68.99    2.90
   4   4  -2   73.29    3.70
   2  -4  -2  342.77    8.00
   2  -4  -2  328.57   10.20
  -2  -4   2  315.07    9.00
  -2  -4   2  338.97   10.40
   2  -4  -2  338.47    7.90
  -2  -4   2  350.66   10.60
   2  -4  -2  348.07   10.60
  -2   4   2  359.26   10.60
  -2   4   2  346.77   10.60
   2   4  -2  331.37   10.50
   2   4  -2  328.67   10.20
   2   4  -2  357.16    9.60
   0  -4  -2  419.86   12.30
   0  -4   2  434.76   11.20
   0  -4  -2  429.76   12.40
   0  -4   2  433.56   11.10
   0  -4  -2  427.26    9.70
   0   4  -2  443.86   12.50
   0   4  -2  479.75   12.80
   0   4  -2  450.95   11.50
   0   4   2  448.76   10.10
   0   4   2  455.15   12.70
   0   4   2  449.46   12.60
   2  -4   2 1508.75   54.09
  -2  -4  -2 1398.56   59.89
   2   4   2 1399.76   60.39
  -2   4  -2 1411.06   53.49
  -4  -4  -2 1119.69   55.09
   4  -4   2 1160.38   44.20
   4   4   2 1200.28   55.79
  -4   4  -2 1077.79   45.00
  -6  -4  -2   23.50    2.90
  -6  -4  -2   25.60    2.50
   6  -4   2   21.80    2.70
   6  -4   2   20.10    2.40
  -6   4  -2   23.00    2.70
   6   4   2   18.70    2.80
   6   4   2   20.10    2.30
  -6   4  -2   25.00    3.30
   8  -4   2 1513.75   46.20
  -8  -4  -2 1625.14   71.69
  -8   4  -2 1434.26   52.39
   8   4   2 1478.45   66.89
  10  -4   2  482.95   13.10
 -10  -4  -2  477.75   13.00
 -10  -4  -2  500.15   13.10
  10  -4   2  485.15   13.30
  10   4   2  492.95   14.60
 -10   4  -2  493.55   14.70
 -10   4  -2  487.55   13.90
  10   4   2  487.15   13.40
  12  -4   2   65.19    4.00
  12  -4   2   70.89    4.40
 -12  -4  -2   64.89    4.30
 -12  -4  -2   69.39    4.00
 -12   4  -2   68.79    4.70
  12   4   2   61.19    4.40
 -12   4  -2   66.99    4.90
  12   4   2   73.29    5.10
  14  -4   2   10.90    2.50
 -14  -4  -2    9.60    1.90
 -14  -4  -2   11.50    2.50
  14  -4   2   12.40    2.30
  14   4   2    8.70    2.40
  14   4   2   10.20    2.40
 -14   4  -2   15.30    3.00
 -14   4  -2    5.30    1.80
  16  -4   2  221.48    8.90
 -16  -4  -2  205.28    8.90
 -16  -4  -2  198.48    7.70
  16  -4   2  206.38    7.90
  16   4   2  202.38    9.10
 -16   4  -2  204.58    9.60
  16   4   2  203.58    9.60
  18  -4   2   37.10    3.40
 -18  -4  -2   41.90    6.60
  18  -4   2   33.30    4.30
 -18  -4  -2   31.80    3.60
 -18   4  -2   40.40    5.60
  18   4   2   30.30    4.20
 -18   4  -2   32.40    4.50
  18   4   2   35.50    4.70
  20  -4   2   11.80    2.90
 -20  -4  -2   16.00    3.80
  20  -4   2    6.80    1.80
 -20   4  -2   10.30    3.10
  20   4   2   11.60    3.20
  20   4   2   14.60    3.80
  22  -4   2    9.40    2.80
 -22  -4  -2    9.60    2.30
  22  -4   2    7.90    2.20
  22   4   2   10.90    3.10
  22   4   2    7.20    3.10
 -22   4  -2    7.00    2.70
  24  -4   2    5.60    2.10
  24  -4   2   -0.30    2.00
  24   4   2    7.30    3.50
  24   4   2    7.40    3.10
  26  -4   2    4.10    2.70
  26  -4   2    2.20    1.70
  26   4   2   -1.80    1.80
  26   4   2   -2.00    2.10
  28  -4   2    2.90    1.90
  28   4   2    1.80    2.90
  30  -4   2   -2.30    1.70
  30   4   2    6.30    4.10
  29  -5  -2   73.59    6.20
  29   5  -2   55.99    8.00
  27  -5  -2   23.60    3.80
  27  -5  -2   23.00    4.60
  27   5  -2   15.80    4.30
  27   5  -2   17.10    4.70
 -25  -5   2   48.30    4.50
  25  -5  -2   47.40    5.70
  25  -5  -2   50.09    4.60
 -25   5   2   30.40    4.90
  25   5  -2   52.99    7.40
 -23  -5   2   17.00    2.70
  23  -5  -2   23.90    4.10
  23  -5  -2   28.00    4.00
 -23   5   2   16.70    3.60
  23   5  -2   25.00    4.60
  23   5  -2   34.20    5.90
  21  -5  -2   39.30    3.80
  21  -5  -2   43.60    4.90
 -21  -5   2   41.60    3.90
  21   5  -2   28.80    4.60
  21   5  -2   42.80    5.70
 -21   5   2   53.39    7.10
  19  -5  -2   75.09    4.90
  19  -5  -2   59.09    4.90
 -19  -5   2   69.29    4.70
  19   5  -2   70.09    6.30
  19   5  -2   73.99    6.20
 -19   5   2   67.49    5.50
 -19   5   2   71.19    6.30
 -17  -5   2  562.14   16.90
  17  -5  -2  566.04   16.10
 -17  -5   2  559.24   15.80
  17   5  -2  588.54   18.00
 -17   5   2  569.44   18.70
 -17   5   2  589.34   17.20
  15  -5  -2   49.80    3.80
  15  -5  -2   41.40    3.60
 -15  -5   2   75.59    6.10
 -15  -5   2   50.29    4.30
 -15   5   2   45.10    4.10
  15   5  -2   40.80    5.10
 -15   5   2   56.59    6.20
  15   5  -2   52.59    4.80
  13  -5  -2    4.50    1.60
 -13  -5   2    6.80    2.10
 -13  -5   2    9.30    2.20
  13  -5  -2    5.80    1.80
  13   5  -2    5.30    2.20
 -13   5   2    8.00    2.50
  13   5  -2    4.20    1.90
 -13   5   2    5.80    1.90
  11  -5  -2    2.50    1.10
  11  -5  -2    7.30    1.60
 -11  -5   2    4.50    1.70
 -11  -5   2    5.50    1.70
  11   5  -2    3.60    1.60
  11   5  -2    1.80    1.30
 -11   5   2    6.40    1.70
 -11   5   2    2.20    1.40
  -9  -5   2    2.50    1.30
  -9  -5   2    2.20    1.20
   9  -5  -2    4.10    1.20
   9  -5  -2    2.80    1.40
  -9  -5   2    3.80    2.60
   9   5  -2    0.00    1.10
  -9   5   2    2.20    1.10
   9   5  -2    1.10    1.30
  -9   5   2    0.10    1.10
   7  -5  -2   78.39    5.20
  -7  -5   2   77.69    4.10
  -7  -5   2   69.89    4.90
   7  -5  -2   74.89    4.50
   7  -5  -2   72.19    3.30
   7   5  -2   78.59    4.50
  -7   5   2   69.79    3.60
  -7   5   2   75.09    5.10
   7   5  -2   81.29    5.30
  -5  -5   2  198.68    8.50
  -5  -5   2  215.18    8.30
  -5  -5   2  209.58    7.10
   5  -5  -2  224.28    6.20
   5  -5  -2  223.38    8.90
  -5   5   2  212.28    6.40
   5   5  -2  230.58    7.80
  -5   5   2  207.88    8.70
   3  -5  -2  459.95   10.70
   3  -5  -2  457.35   10.90
  -3  -5   2  453.45   14.00
   3  -5  -2  478.65   13.80
  -3  -5   2  485.45   12.10
   3  -5  -2  457.35   14.00
  -3  -5   2  468.05   13.80
   3   5  -2  468.65   14.10
  -3   5   2  475.25   14.20
   3   5  -2  446.06   13.50
   3   5  -2  468.35   12.50
   1  -5  -2   76.49    3.10
  -1  -5   2   84.19    4.00
   1  -5  -2   72.19    4.70
  -1  -5   2   77.09    4.90
  -1  -5   2   80.39    5.00
   1  -5  -2   74.49    3.00
   1  -5  -2   83.39    5.00
  -1   5   2   71.69    4.80
  -1   5   2   76.69    4.90
   1   5  -2   70.79    4.70
   1   5  -2   80.59    4.90
   1   5  -2   78.19    4.20
   1  -5   2  234.98    8.90
  -1  -5  -2  237.08    6.40
   1  -5   2  261.37    9.50
  -1  -5  -2  224.38    8.90
   1  -5   2  241.18    7.60
  -1  -5  -2  241.88    9.00
   1  -5   2  237.78    7.70
   1   5   2  230.38    6.70
   1   5   2  242.48    9.00
  -1   5  -2  229.88    9.00
  -3  -5  -2   79.79    5.10
   3  -5   2   68.29    4.70
   3  -5   2   67.09    4.50
  -3  -5  -2   64.19    3.00
  -3  -5  -2   68.19    4.50
   3  -5   2   69.29    4.00
   3  -5   2   67.39    3.70
   3   5   2   70.29    3.40
   3   5   2   63.29    4.60
  -3   5  -2   72.29    4.90
  -5  -5  -2  388.36   11.80
   5  -5   2  387.96   11.90
   5  -5   2  372.06   10.60
  -5  -5  -2  373.56   12.50
   5   5   2  366.16   10.20
   5   5   2  380.26   12.60
  -5   5  -2  382.46   11.00
  -5   5  -2  380.36   12.60
  -7  -5  -2   61.49    4.10
   7  -5   2   60.39    4.10
  -7  -5  -2   61.09    3.40
  -7  -5  -2   52.39    4.40
  -7   5  -2   66.99    4.90
   7   5   2   66.09    3.80
   7   5   2   72.79    5.00
  -9  -5  -2  131.39    5.50
   9  -5   2  128.19    5.80
  -9  -5  -2  149.49    8.00
   9  -5   2  122.39    5.90
   9   5   2  124.89    5.80
   9   5   2  135.49    7.30
  -9   5  -2  130.79    6.20
  11  -5   2  543.45   14.60
 -11  -5  -2  539.45   14.40
 -11  -5  -2  539.15   14.60
  11  -5   2  527.25   14.60
  11   5   2  505.55   14.70
  11   5   2  537.65   16.70
 -11   5  -2  500.05   15.10
 -11   5  -2  501.25   16.30
  13  -5   2  350.56   11.40
 -13  -5  -2  377.46   11.90
  13  -5   2  380.66   12.00
 -13  -5  -2  358.86   11.40
 -13   5  -2  391.66   14.00
  13   5   2  401.66   14.00
  13   5   2  375.16   12.30
 -13   5  -2  365.66   12.70
  15  -5   2  952.60   23.80
  15  -5   2  948.61   23.10
 -15  -5  -2  932.51   22.90
 -15   5  -2  939.11   25.00
  15   5   2  992.10   26.50
  15   5   2  929.11   24.40
 -15   5  -2  943.21   26.20
  17  -5   2   51.69    4.10
  17  -5   2   53.59    4.70
 -17  -5  -2   51.49    4.00
 -17  -5  -2   43.50    4.70
 -17   5  -2   61.79    6.40
  17   5   2   76.69   10.50
  17   5   2   58.19    6.80
 -17   5  -2   59.89    6.90
  19  -5   2   21.80    3.70
 -19  -5  -2   13.40    2.20
  19  -5   2   18.30    2.90
  19   5   2   17.70    3.60
 -19   5  -2   23.90    4.50
  19   5   2   28.30    5.10
  21  -5   2    0.10    0.90
 -21  -5  -2    1.00    1.10
  21  -5   2   -0.70    1.60
  21   5   2    2.40    2.50
  21   5   2   -1.40    1.50
 -21   5  -2   -0.10    1.60
  23  -5   2    2.40    1.70
  23  -5   2   -0.50    1.70
  23   5   2    2.90    2.30
  23   5   2   -1.10    2.00
  25  -5   2   59.49    7.50
  25  -5   2   63.49    5.30
  25   5   2   40.50    6.10
  25   5   2   55.19    7.20
  27  -5   2    0.50    1.80
  27   5   2   -3.00    1.90
  29  -5   2    4.30    2.70
  29   5   2    3.80    3.60
  28  -6  -2    0.00    2.30
  28  -6  -2    3.00    3.00
  28   6  -2    7.50    4.90
  26  -6  -2    3.90    2.60
  26  -6  -2    4.40    2.20
  26   6  -2    2.00    2.90
  26   6  -2    4.70    3.10
  24  -6  -2    7.50    2.80
  24  -6  -2    2.80    1.90
 -24  -6   2    7.80    2.70
  24   6  -2    3.10    2.90
 -24   6   2    2.30    2.30
  24   6  -2    4.40    3.40
 -22  -6   2    5.60    2.30
  22  -6  -2    3.00    1.70
  22  -6  -2    6.60    2.60
  22   6  -2    4.60    2.60
  22   6  -2    6.60    3.20
 -22   6   2    6.10    2.40
 -20  -6   2   15.20    2.70
  20  -6  -2   21.00    4.20
  20  -6  -2   23.90    3.70
 -20   6   2   23.10    4.80
  20   6  -2   16.40    3.80
  20   6  -2   22.60    4.20
 -20   6   2   18.20    4.50
  18  -6  -2    6.40    2.10
 -18  -6   2    3.80    1.80
  18  -6  -2    4.40    2.00
  18   6  -2    2.30    2.20
  18   6  -2    0.80    1.80
 -18   6   2    3.60    2.10
 -18   6   2    0.80    1.80
 -16  -6   2   30.10    4.00
 -16  -6   2   29.20    3.70
  16  -6  -2   39.60    3.70
  16  -6  -2   37.30    3.90
 -16   6   2   26.20    4.20
 -16   6   2   38.60    4.80
  16   6  -2   47.20    6.40
  16   6  -2   34.70    4.70
  14  -6  -2   80.99    4.70
 -14  -6   2   73.09    5.00
 -14  -6   2   79.39    5.30
  14  -6  -2   75.89    5.00
 -14   6   2   81.39    5.30
 -14   6   2   82.79    7.20
  14   6  -2   85.19    6.00
  14   6  -2   85.99    6.70
  12  -6  -2   48.50    3.50
 -12  -6   2   43.70    3.90
 -12  -6   2   65.89    8.50
 -12  -6   2   49.00    4.00
  12  -6  -2   57.69    4.30
 -12   6   2   59.99    5.40
  12   6  -2   53.09    5.20
 -12   6   2   51.69    3.90
  12   6  -2   64.99    4.90
 -10  -6   2   10.70    2.10
 -10  -6   2   10.20    2.80
  10  -6  -2   13.30    2.30
  10  -6  -2   15.10    2.80
 -10  -6   2   10.80    2.60
  10   6  -2   15.40    2.90
 -10   6   2   12.60    2.90
  10   6  -2   11.70    2.60
 -10   6   2   14.00    2.60
   8  -6  -2   37.10    3.50
   8  -6  -2   28.70    3.60
  -8  -6   2   32.90    3.80
  -8  -6   2   41.80    3.30
   8  -6  -2   44.00    2.80
  -8   6   2   49.10    3.20
   8   6  -2   53.39    6.00
  -8   6   2   31.80    4.30
   8   6  -2   45.60    3.80
   6  -6  -2  204.68   10.60
   6  -6  -2  198.18    6.80
  -6  -6   2  194.28    7.20
  -6  -6   2  214.88    9.50
   6  -6  -2  207.98    6.30
  -6  -6   2  198.48    8.50
   6  -6  -2  198.28    8.40
  -6   6   2  198.58    9.20
   6   6  -2  196.88    7.80
   6   6  -2  206.28    9.30
  -4  -6   2  838.42   20.00
   4  -6  -2  899.81   23.40
   4  -6  -2  862.51   19.10
  -4  -6   2  877.41   22.70
  -4  -6   2  890.01   23.40
   4  -6  -2  844.82   22.30
   4  -6  -2  849.02   18.60
   4   6  -2  868.61   21.10
  -4   6   2  889.21   23.40
   2  -6  -2 1821.62   41.10
   0  -6   2  489.45   13.00
   0  -6   2  475.95   12.90
   0  -6  -2  498.35   11.50
   0  -6  -2  466.25   15.10
   0  -6   2  491.95   15.30
   0  -6  -2  489.85   15.20
   0  -6   2  482.75   15.30
   0   6  -2  489.45   15.30
   0   6  -2  518.25   15.60
   0   6   2  488.75   12.10
   0   6   2  471.55   15.20
   2  -6   2    0.10    0.90
   2  -6   2    1.30    1.30
  -2  -6  -2    0.70    1.30
  -2  -6  -2    0.50    0.70
   2  -6   2    1.20    1.40
  -2  -6  -2   -0.30    1.00
   2  -6   2    1.00    1.10
   2   6   2    0.20    1.10
  -2   6  -2    0.20    1.10
   2   6   2   -0.30    0.70
   2   6   2    0.20    1.40
  -4  -6  -2   27.00    3.60
   4  -6   2   30.30    2.80
   4  -6   2   37.60    4.40
   4  -6   2   27.80    3.50
  -4  -6  -2   35.10    4.40
  -4  -6  -2   32.10    2.40
   4  -6   2   33.00    3.70
   4   6   2   33.60    2.70
   4   6   2   34.70    4.50
  -4   6  -2   43.80    5.30
   6  -6   2   51.59    3.60
  -6  -6  -2   66.19    5.20
  -6  -6  -2   50.59    4.80
   6  -6   2   53.29    4.80
  -6  -6  -2   56.99    3.30
   6  -6   2   56.99    4.40
   6   6   2   54.29    3.60
  -6   6  -2   57.59    3.90
   6   6   2   56.29    5.00
  -8  -6  -2    5.40    1.60
  -8  -6  -2    1.30    1.40
  -8  -6  -2    2.60    1.30
   8  -6   2    3.30    1.30
   8  -6   2    1.30    1.10
  -8   6  -2    1.70    1.30
  -8   6  -2    3.60    1.90
   8   6   2    3.10    1.30
   8   6   2    6.10    2.30
 -10  -6  -2  114.89    7.30
 -10  -6  -2  110.09    5.90
  10  -6   2  103.59    5.40
 -10  -6  -2  114.69    5.40
  10  -6   2  102.99    5.80
  10   6   2   99.49    5.50
 -10   6  -2  111.09    7.10
  10   6   2  105.79    7.00
 -10   6  -2  107.99    6.00
  12  -6   2   52.69    4.20
  12  -6   2   56.09    4.30
 -12  -6  -2   55.89    4.30
 -12  -6  -2   57.39    4.30
  12   6   2   50.69    4.50
 -12   6  -2   40.30    4.90
 -12   6  -2   62.29    4.90
  12   6   2   56.59    5.50
  14  -6   2   77.39    5.10
  14  -6   2   74.29    5.10
 -14  -6  -2   77.09    5.10
 -14  -6  -2   81.69    5.40
 -14   6  -2   77.29    5.80
  14   6   2   77.09    5.70
 -14   6  -2   86.49    6.80
  14   6   2   83.19    6.80
  16  -6   2   57.19    4.70
  16  -6   2   48.90    4.20
 -16  -6  -2   61.29    4.90
 -16  -6  -2   46.00    4.10
  16   6   2   43.30    5.00
  16   6   2   38.20    5.10
 -16   6  -2   47.00    6.10
 -16   6  -2   40.50    5.00
  18  -6   2   23.30    3.60
 -18  -6  -2   18.10    3.30
  18  -6   2   16.30    3.30
 -18   6  -2   14.70    3.50
  18   6   2   10.80    3.00
  18   6   2   14.20    3.30
  20  -6   2   15.90    3.50
 -20  -6  -2   11.10    2.40
  20  -6   2   14.30    2.60
  20   6   2   12.80    3.50
  20   6   2   12.00    3.20
 -20   6  -2   16.60    3.70
  22  -6   2    9.10    3.00
  22  -6   2   10.90    2.80
  22   6   2    1.60    2.20
  22   6   2   12.60    3.80
  24  -6   2   10.80    3.40
  24  -6   2    9.30    2.30
  24   6   2    6.70    3.50
  24   6   2   10.60    3.70
  26  -6   2   10.20    3.30
  26  -6   2   10.00    3.00
  26   6   2    7.30    3.90
  28  -6   2    0.10    2.00
  28   6   2    2.50    3.70
  27  -7  -2    3.50    2.60
  27  -7  -2    2.00    2.40
  27   7  -2    0.40    3.40
  25  -7  -2    4.90    2.10
  25  -7  -2    0.50    1.90
  25   7  -2    2.20    2.60
  25   7  -2    2.60    2.70
  23  -7  -2   71.59    5.50
 -23  -7   2   60.99    5.20
  23  -7  -2   69.39    5.90
  23   7  -2   63.89    7.90
 -23   7   2   69.89    8.90
  23   7  -2   45.00    6.50
  21  -7  -2    1.60    1.90
 -21  -7   2    2.40    1.70
  21  -7  -2    3.20    1.60
 -21   7   2    4.40    2.80
  21   7  -2    1.50    2.10
  21   7  -2    5.20    2.90
 -19  -7   2  122.29    7.00
  19  -7  -2  137.39    7.20
  19  -7  -2  133.59    7.10
 -19   7   2  142.59    8.20
  19   7  -2  140.69    8.80
 -19   7   2  127.79    9.30
  19   7  -2  139.09    9.80
  17  -7  -2    1.30    1.50
  17  -7  -2    1.20    1.50
 -17  -7   2    1.70    1.40
  17   7  -2    1.70    2.20
 -17   7   2    2.90    2.00
 -17   7   2    2.40    2.30
  17   7  -2    2.30    2.20
 -15  -7   2   46.70    5.30
  15  -7  -2   39.30    4.60
  15  -7  -2   43.70    3.70
 -15  -7   2   35.90    4.40
 -15  -7   2   46.80    6.90
 -15   7   2   27.30    4.30
  15   7  -2   46.60    6.90
 -15   7   2   43.90    4.90
  15   7  -2   40.80    5.30
 -13  -7   2  375.46   12.80
 -13  -7   2  372.56   15.20
  13  -7  -2  371.76   11.10
 -13  -7   2  374.06   12.30
 -13   7   2  327.47   14.40
 -13   7   2  341.67   11.90
  13   7  -2  379.16   13.40
  11  -7  -2    4.00    1.70
  11  -7  -2    9.10    3.20
  11  -7  -2    5.50    1.60
 -11  -7   2    3.20    1.80
 -11  -7   2    5.20    2.50
  11   7  -2    4.70    2.10
  11   7  -2    3.80    2.00
 -11   7   2    7.60    2.00
   9  -7  -2  317.87   13.00
  -9  -7   2  293.17   11.30
  -9  -7   2  316.87   13.10
   9  -7  -2  285.67   11.10
  -9  -7   2  273.77    9.70
   9  -7  -2  307.37    8.90
  -9   7   2  308.87    9.70
   9   7  -2  286.47   10.80
  -9   7   2  310.67   13.00
  -7  -7   2   24.20    3.50
   7  -7  -2   21.30    3.10
  -7  -7   2   34.90    5.00
  -7  -7   2   42.30    3.40
   7  -7  -2   34.40    2.90
   7  -7  -2   28.20    2.40
   7  -7  -2   38.10    5.30
   7   7  -2   39.10    5.40
   7   7  -2   34.20    3.90
  -7   7   2   37.80    5.10
   5  -7  -2   34.60    2.50
  -5  -7   2   31.70    4.00
   5  -7  -2   30.50    2.50
  -5  -7   2   36.80    5.30
   5  -7  -2   43.70    5.60
  -5  -7   2   40.10    3.90
   5  -7  -2   31.90    4.30
  -5   7   2   19.70    3.30
   5   7  -2   31.80    3.60
   5   7  -2   26.10    3.70
   3  -7  -2  394.86   10.10
   3  -7  -2  375.26   13.50
  -3  -7   2  375.06   14.10
  -3  -7   2  381.76   13.60
   3  -7  -2  376.46   13.90
  -3  -7   2  382.56   11.10
   3  -7  -2  380.66    9.90
   3   7  -2  388.56   12.10
  -3   7   2  370.26   13.90
   3   7  -2  365.46   13.40
   3   7  -2  382.76   14.00
   1  -7  -2   33.60    2.50
   1  -7  -2   41.10    5.40
   1  -7  -2   31.60    4.40
  -1  -7   2   33.00    4.20
  -1  -7   2   39.30    6.20
   1  -7  -2   34.90    2.40
   1   7  -2   49.20    5.70
  -1   7   2   46.50    6.60
   1   7  -2   42.00    4.70
   1   7  -2   49.00    5.70
  -1   7   2   35.30    4.80
   1  -7   2  715.83   19.80
  -1  -7  -2  735.33   21.10
  -1  -7  -2  736.93   16.70
   1  -7   2  709.13   23.30
  -1  -7  -2  825.52   22.20
   1   7   2  768.02   22.10
  -1   7  -2  715.53   21.30
   1   7   2  746.53   21.30
   1   7   2  747.93   17.70
  -3  -7  -2  732.63   16.80
   3  -7   2  745.33   18.80
   3  -7   2  753.72   21.10
  -3  -7  -2  722.03   21.60
  -3  -7  -2  746.93   20.90
   3  -7   2  717.73   21.50
   3  -7   2  786.02   19.10
  -3   7  -2  705.43   21.40
   3   7   2  737.43   17.80
   3   7   2  714.83   21.60
  -5  -7  -2   99.09    5.00
   5  -7   2   92.59    5.30
   5  -7   2   93.29    4.90
   5  -7   2   92.99    6.10
  -5  -7  -2   92.19    6.60
  -5  -7  -2   99.19    6.20
   5   7   2   81.59    6.90
  -5   7  -2   92.99    6.70
   5   7   2   90.79    6.60
   7  -7   2  457.75   14.00
   7  -7   2  462.75   13.00
   7  -7   2  450.75   14.80
  -7  -7  -2  464.05   14.80
  -7  -7  -2  452.25   12.20
   7  -7   2  448.46   16.10
  -7  -7  -2  442.46   16.10
   7   7   2  440.66   13.10
  -7   7  -2  461.85   16.30
   7   7   2  445.66   16.10
   9  -7   2    4.10    2.60
  -9  -7  -2    4.40    2.70
   9  -7   2    7.80    2.00
   9  -7   2    3.30    1.90
  -9  -7  -2    4.80    1.60
  -9  -7  -2    3.60    2.00
  -9   7  -2    5.00    2.00
  -9   7  -2    8.30    3.00
   9   7   2    3.10    2.10
   9   7   2    4.70    1.90
  11  -7   2  304.97   10.50
  11  -7   2  301.17   11.30
 -11  -7  -2  308.57   11.30
 -11  -7  -2  290.67   10.10
 -11  -7  -2  297.87   13.50
 -11   7  -2  313.67   13.50
 -11   7  -2  304.07   11.30
  11   7   2  292.07   13.10
  11   7   2  307.77   11.10
  13  -7   2  292.27   11.00
 -13  -7  -2  276.27   10.20
  13  -7   2  294.37   10.40
 -13  -7  -2  286.47   10.80
 -13  -7  -2  281.17   13.30
 -13   7  -2  267.47   11.10
  13   7   2  286.07   11.10
  13   7   2  273.87   13.00
 -13   7  -2  279.87   13.10
  15  -7   2   80.59    5.50
 -15  -7  -2   78.39    5.50
 -15  -7  -2   71.19    5.20
 -15  -7  -2   76.29    7.20
  15  -7   2   79.09    5.40
 -15   7  -2   69.79    6.80
  15   7   2   77.39    7.20
 -15   7  -2   88.59    6.40
  15   7   2   73.29    5.80
  17  -7   2   78.69    5.70
  17  -7   2   88.69    5.80
  17   7   2   94.79    6.80
 -17   7  -2  107.59   13.20
  17   7   2   83.99    7.60
  19  -7   2   16.30    3.30
 -19  -7  -2   10.30    2.20
  19  -7   2    9.10    2.10
  19   7   2   16.20    3.60
 -19   7  -2   14.70    4.10
  19   7   2   22.70    5.10
  21  -7   2   22.00    4.00
  21  -7   2   29.70    4.50
  21   7   2   31.20    5.40
  21   7   2   30.40    5.90
  23  -7   2    6.30    2.80
  23  -7   2    9.60    2.70
  23   7   2    8.00    3.30
  23   7   2   11.50    4.50
  25  -7   2    2.10    2.00
  25  -7   2    3.70    2.80
  25   7   2    3.70    3.40
  27  -7   2    1.60    1.80
  27   7   2    1.10    3.50
  26  -8  -2    1.00    1.80
  26  -8  -2   -0.20    2.30
  26   8  -2    1.40    3.10
  24  -8  -2   32.40    4.90
  24  -8  -2   21.80    3.90
  24   8  -2   11.50    4.30
  24   8  -2   30.60    5.60
 -22  -8   2   26.70    5.30
  22  -8  -2   26.00    4.10
  22  -8  -2   34.80    4.80
 -22  -8   2   21.10    3.40
  22   8  -2   33.00    6.70
 -22   8   2   40.80    7.30
  22   8  -2   31.40    5.80
 -20  -8   2   39.50    5.90
 -20  -8   2   43.70    7.60
  20  -8  -2   38.90    4.80
  20  -8  -2   38.80    4.90
 -20   8   2   24.00    5.30
  20   8  -2   34.60    5.90
  20   8  -2   34.50    5.30
  18  -8  -2   33.10    4.50
 -18  -8   2   29.00    3.90
 -18  -8   2   45.10    7.60
  18  -8  -2   32.00    4.20
 -18   8   2   26.60    4.90
 -18   8   2   37.90    5.10
  18   8  -2   45.10    7.20
  18   8  -2   33.10    5.20
  16  -8  -2   57.39    4.90
 -16  -8   2   49.80    5.60
 -16  -8   2   50.49    7.00
  16  -8  -2   61.39    4.50
  16   8  -2   55.29    7.80
 -16   8   2   58.59    5.10
  16   8  -2   49.40    6.10
 -16   8   2   54.49    7.40
  14  -8  -2  171.58    8.40
  14  -8  -2  157.48    6.80
 -14  -8   2  167.78   10.60
 -14  -8   2  155.98    7.80
  14  -8  -2  150.98   10.00
 -14  -8   2  156.88    8.20
  14   8  -2  168.88   10.50
 -14   8   2  150.78    7.60
 -14   8   2  154.58   10.10
  14   8  -2  158.28    8.80
 -12  -8   2    0.30    1.80
 -12  -8   2    0.80    1.70
  12  -8  -2    0.20    1.10
  12  -8  -2   -0.50    1.30
  12  -8  -2    1.20    2.00
 -12   8   2   -0.80    1.20
  12   8  -2   -0.60    1.90
  12   8  -2   -1.30    1.40
 -12   8   2   -0.80    1.30
  10  -8  -2   85.39    4.40
 -10  -8   2   78.19    6.00
 -10  -8   2   92.09    7.50
  10  -8  -2   85.19    5.20
  10  -8  -2   88.49    7.30
 -10  -8   2   89.99    5.40
  10   8  -2   96.99    6.30
 -10   8   2   86.59    7.30
  -8  -8   2  253.07   11.10
   8  -8  -2  251.97   12.20
  -8  -8   2  268.57   12.60
   8  -8  -2  269.07    8.20
   8  -8  -2  262.37    9.50
  -8  -8   2  254.17    9.30
  -8   8   2  258.77   12.50
   8   8  -2  266.07   10.50
   8   8  -2  273.57   12.60
   6  -8  -2  230.38    7.70
  -6  -8   2  212.88    8.20
   6  -8  -2  217.48   11.10
   6  -8  -2  216.28   10.10
  -6  -8   2  227.68   12.00
  -6  -8   2  207.68   10.90
   6  -8  -2  218.48    7.10
   6   8  -2  220.08    9.10
  -6   8   2  224.68   11.40
  -4  -8   2  611.44   19.30
   4  -8  -2  601.94   14.50
  -4  -8   2  589.64   19.80
   4  -8  -2  605.74   19.80
  -4  -8   2  606.04   16.00
   4  -8  -2  621.74   19.20
   4  -8  -2  594.74   14.70
   4   8  -2  613.14   17.30
   4   8  -2  611.04   20.00
  -4   8   2  591.04   19.80
  -2  -8   2   -0.90    1.40
   2  -8  -2   -1.30    1.40
   2  -8  -2   -0.60    1.30
  -2  -8   2    1.80    1.30
   2  -8  -2    0.30    0.80
  -2  -8   2    0.30    1.30
   2  -8  -2    0.10    0.80
   2   8  -2   -1.10    1.00
  -2   8   2   -0.10    1.50
   2   8  -2    1.10    2.50
   2   8  -2    1.40    1.70
   0  -8  -2    1.40    1.50
   0  -8   2    0.50    1.10
   0  -8   2    0.30    1.10
   0  -8   2    1.70    1.80
   0  -8  -2    0.00    0.80
   0  -8  -2   -0.70    1.30
   0  -8  -2   -0.90    0.80
   0  -8   2    2.20    1.70
   0   8  -2    4.80    2.20
   0   8  -2    2.30    1.60
   0   8   2   -2.30    2.10
   0   8   2    0.40    1.60
   2  -8   2    1.30    1.80
  -2  -8  -2   -1.80    1.80
  -2  -8  -2   -0.50    1.20
   2  -8   2    1.00    1.50
   2  -8   2    2.60    1.30
  -2  -8  -2    0.10    0.80
   2  -8   2    0.00    1.00
   2   8   2    0.30    1.60
   2   8   2   -1.10    1.10
  -2   8  -2    2.30    2.10
   2   8   2   -0.10    0.90
   4  -8   2   39.80    4.80
  -4  -8  -2   55.49    6.30
   4  -8   2   45.50    3.90
  -4  -8  -2   48.50    3.70
   4  -8   2   43.50    3.60
   4  -8   2   61.19    7.20
  -4  -8  -2   65.19    9.00
   4   8   2   45.20    3.70
   4   8   2   58.59    6.80
  -4   8  -2   51.59    6.70
   6  -8   2  111.29    6.20
  -6  -8  -2   94.39    7.30
   6  -8   2   97.59    6.70
   6  -8   2  107.19    5.60
  -6  -8  -2  114.09    5.10
  -6  -8  -2  114.69    7.20
   6  -8   2   97.19    7.50
   6   8   2  102.59    5.60
   6   8   2  113.29    7.90
  -6   8  -2   95.29    7.40
   8  -8   2   17.20    3.00
  -8  -8  -2   22.80    3.00
   8  -8   2   39.50    7.40
   8  -8   2   29.30    3.60
   8  -8   2   22.60    3.60
  -8  -8  -2   32.10    4.80
  -8  -8  -2   21.30    5.30
   8   8   2   26.20    4.90
  -8   8  -2   26.20    4.80
   8   8   2   20.70    3.10
  10  -8   2  263.57    9.60
 -10  -8  -2  244.88   12.50
  10  -8   2  256.37   10.70
 -10  -8  -2  248.78    9.10
 -10  -8  -2  259.37   10.80
  10  -8   2  247.48   12.50
  10  -8   2  246.18   10.70
  10   8   2  246.08   10.00
 -10   8  -2  269.57   13.00
  10   8   2  275.07   13.10
 -10   8  -2  252.47   10.30
 -12  -8  -2  155.28   10.10
 -12  -8  -2  149.99    8.00
  12  -8   2  154.18   10.00
  12  -8   2  169.08    7.60
 -12  -8  -2  151.48    7.20
  12  -8   2  161.08    8.40
  12   8   2  165.78    8.20
  12   8   2  159.38   10.10
 -12   8  -2  157.48    8.30
 -12   8  -2  159.88   10.10
  14  -8   2   24.70    3.80
 -14  -8  -2   21.70    4.00
  14  -8   2   15.30    3.20
 -14  -8  -2   18.80    3.30
  14  -8   2   11.30    3.70
 -14  -8  -2   15.30    4.20
  14   8   2   27.70    4.50
  14   8   2   24.70    5.50
 -14   8  -2   21.90    3.90
 -14   8  -2   29.00    5.40
 -16  -8  -2   48.50    4.70
  16  -8   2   46.80    5.70
  16  -8   2   49.90    4.70
 -16  -8  -2   47.90    7.50
 -16   8  -2   39.10    5.90
  16   8   2   52.79    6.10
 -16   8  -2   45.50    6.50
  16   8   2   39.10    5.90
 -18  -8  -2   -0.90    1.40
 -18  -8  -2    0.30    1.50
  18  -8   2    1.60    1.50
  18  -8   2   -0.20    1.70
 -18   8  -2    0.80    2.00
  18   8   2   -1.10    1.60
  18   8   2    4.00    3.30
  20  -8   2   14.30    4.10
  20  -8   2   10.00    2.90
 -20  -8  -2   13.30    4.30
  20   8   2   10.80    3.50
  22  -8   2   -1.50    1.10
 -22  -8  -2    1.80    2.90
  22  -8   2   -2.00    1.60
  22   8   2    2.00    2.80
  22   8   2    0.90    2.40
  24  -8   2    0.10    2.00
  24  -8   2    1.70    1.60
 -24  -8  -2    0.50    2.40
  24   8   2   -1.30    2.60
  26  -8   2    2.90    1.90
  26   8   2    5.40    4.30
  25  -9  -2   -0.10    1.60
  25  -9  -2    1.70    2.50
 -25  -9   2   -0.50    2.50
  25   9  -2    1.30    3.90
  23  -9  -2   -1.40    1.20
  23  -9  -2   -0.30    2.10
 -23  -9   2   -1.60    2.70
  23   9  -2   -0.30    2.20
  23   9  -2    0.90    2.70
  21  -9  -2    5.70    2.30
 -21  -9   2   -0.20    2.60
  21  -9  -2    0.80    1.60
 -21  -9   2    1.60    1.70
 -21   9   2    0.50    2.40
  21   9  -2    1.90    3.20
  21   9  -2    9.20    5.40
  19  -9  -2   18.60    3.40
 -19  -9   2   14.60    3.20
 -19  -9   2   10.80    5.50
  19  -9  -2   21.50    4.10
 -19   9   2   14.90    4.40
  19   9  -2   15.30    4.10
  19   9  -2   13.20    4.60
 -17  -9   2   24.80    4.20
  17  -9  -2   28.70    3.80
 -17  -9   2   37.30    6.90
  17  -9  -2   24.00    5.20
  17  -9  -2   24.70    4.00
  17   9  -2   19.60    4.10
  17   9  -2   25.90    5.50
 -17   9   2   24.50    4.20
 -17   9   2   16.90    4.10
  15  -9  -2    0.20    1.30
 -15  -9   2    0.40    2.60
  15  -9  -2    0.00    2.10
 -15  -9   2    2.00    2.20
  15  -9  -2    0.40    1.50
 -15   9   2    2.30    2.10
 -15   9   2    0.90    1.50
  15   9  -2   -0.50    1.60
  15   9  -2    0.50    2.20
  13  -9  -2   -0.90    2.50
 -13  -9   2   -0.50    1.60
  13  -9  -2    0.40    1.20
 -13  -9   2    0.40    1.70
  13  -9  -2    2.20    1.80
  13  -9  -2    0.10    1.30
 -13  -9   2    2.00    2.00
  13   9  -2    0.80    1.90
 -13   9   2   -1.90    1.80
  13   9  -2    1.80    2.20
 -13   9   2   -1.10    1.20
  11  -9  -2   10.60    3.00
 -11  -9   2   13.40    3.50
 -11  -9   2   11.60    2.60
 -11  -9   2    9.70    3.50
  11  -9  -2    9.00    3.40
  11  -9  -2   11.90    2.20
  11  -9  -2   14.60    2.90
  11   9  -2   13.80    3.50
 -11   9   2   12.90    3.80
  11   9  -2   20.20    5.00
  -9  -9   2  143.49    8.60
  -9  -9   2  165.48    7.50
   9  -9  -2  172.58    9.20
   9  -9  -2  164.18   10.30
  -9  -9   2  148.19   10.00
   9  -9  -2  155.78    6.90
   9  -9  -2  145.29    5.90
   9   9  -2  155.28    8.20
  -9   9   2  159.08   10.20
   9   9  -2  159.28   10.20
   7  -9  -2   33.60    3.70
  -7  -9   2   42.10    6.00
   7  -9  -2   32.60    5.70
  -7  -9   2   31.50    3.90
   7  -9  -2   23.50    3.80
  -7  -9   2   35.30    5.70
   7   9  -2   30.90    4.30
   7   9  -2   39.90    6.30
  -7   9   2   29.70    5.20
  -5  -9   2   23.70    3.30
   5  -9  -2   30.50    3.00
   5  -9  -2   28.70    3.00
   5  -9  -2   25.60    5.10
  -5  -9   2   20.90    4.40
   5  -9  -2   16.40    3.80
  -5  -9   2   30.00    5.20
  -5   9   2   24.30    4.70
   5   9  -2   28.90    5.30
   5   9  -2   18.40    3.30
  -3  -9   2    4.30    2.10
   3  -9  -2    8.70    1.80
  -3  -9   2   15.30    3.90
   3  -9  -2    8.90    3.30
   3  -9  -2    9.40    1.80
  -3  -9   2   18.40    3.00
  -3   9   2    5.70    2.70
   3   9  -2    9.80    2.70
  -1  -9   2  135.59    6.40
  -1  -9   2  135.19    6.70
   1  -9  -2  135.19    5.60
  -1  -9   2  129.69    8.70
   1  -9  -2  127.99    9.80
   1  -9  -2  134.89    5.30
   1  -9  -2  139.19    8.90
  -1  -9   2  141.79    9.00
   1   9  -2  125.79    8.50
  -1   9   2  131.49    8.80
  -1   9   2  115.39    8.30
   1  -9   2  131.79    6.50
  -1  -9  -2  126.59    5.20
   1  -9   2  122.09    8.50
  -1  -9  -2  115.39    5.60
   1  -9   2  140.29    8.80
   1  -9   2  139.19    6.60
  -1  -9  -2  140.29    8.80
  -1   9  -2  116.49    8.30
   1   9   2  153.68    9.50
   1   9   2  124.69    8.40
   3  -9   2   12.10    2.60
  -3  -9  -2    6.60    2.30
   3  -9   2    5.50    2.40
  -3  -9  -2    3.70    3.00
   3  -9   2    9.00    2.30
   3  -9   2    6.40    2.90
  -3  -9  -2    9.50    1.80
   3   9   2    7.50    3.10
  -3   9  -2    7.60    2.80
   3   9   2    7.70    2.10
  -5  -9  -2    0.80    1.70
  -5  -9  -2    3.60    2.30
   5  -9   2    5.90    2.80
   5  -9   2    3.50    2.10
   5  -9   2    3.50    1.70
   5  -9   2    0.90    1.50
  -5  -9  -2    2.00    1.30
   5   9   2    0.60    1.30
  -5   9  -2    2.90    2.60
   5   9   2    5.30    4.00
   7  -9   2   38.30    4.50
   7  -9   2   36.10    5.10
  -7  -9  -2   35.30    3.60
   7  -9   2   42.10    4.20
   7  -9   2   49.90    7.10
  -7  -9  -2   28.10    4.40
  -7  -9  -2   48.80    7.10
   7   9   2   52.29    7.20
   7   9   2   37.20    4.20
  -7   9  -2   23.80    4.30
  -9  -9  -2   12.00    3.80
   9  -9   2    7.60    2.80
  -9  -9  -2    8.70    2.80
   9  -9   2   10.40    2.70
  -9  -9  -2    8.30    2.10
   9  -9   2    7.50    2.90
   9  -9   2    9.70    2.30
  -9   9  -2    8.50    3.30
   9   9   2   10.70    3.70
   9   9   2    9.90    2.50
  11  -9   2   59.19    7.20
  11  -9   2   63.09    5.60
  11  -9   2   73.09    5.00
 -11  -9  -2   48.80    6.30
 -11  -9  -2   66.69    5.80
  11  -9   2   68.99    5.70
 -11  -9  -2   70.49    4.90
  11   9   2   72.19    8.30
 -11   9  -2   79.89    9.30
  11   9   2   76.39    5.70
 -13  -9  -2    4.50    2.10
  13  -9   2   14.10    3.00
 -13  -9  -2   11.20    2.80
 -13  -9  -2    4.40    2.70
  13  -9   2    6.40    3.20
  13  -9   2    7.30    2.30
 -13   9  -2    6.00    3.40
 -13   9  -2    7.10    2.40
  13   9   2    6.50    2.40
  13   9   2    7.30    3.20
 -15  -9  -2    5.50    2.00
  15  -9   2    7.60    3.20
 -15  -9  -2    8.20    3.60
  15  -9   2    7.00    2.20
  15  -9   2    6.00    3.30
  15   9   2   10.60    3.20
  15   9   2    2.70    2.30
 -15   9  -2    4.60    2.60
 -15   9  -2    7.60    3.20
  17  -9   2    0.70    1.80
  17  -9   2   -0.10    2.10
 -17  -9  -2    0.30    2.50
  17  -9   2    0.30    1.50
  17   9   2    2.10    2.40
  17   9   2   -0.20    1.90
  19  -9   2   51.29    6.20
  19  -9   2   40.70    7.50
  19  -9   2   36.70    4.90
 -19  -9  -2   36.90    6.60
  19   9   2   48.40    8.30
  19   9   2   42.30    5.90
  21  -9   2   16.80    3.60
  21  -9   2   18.30    3.50
 -21  -9  -2   24.40    6.50
  21   9   2   24.90    6.10
  21   9   2   18.00    4.50
  23  -9   2   15.80    3.70
  23  -9   2   19.40    4.30
 -23  -9  -2   12.30    4.60
  23   9   2    7.60    4.60
 -24 -10   2   -0.80    2.80
  24 -10  -2    1.50    2.40
  22 -10  -2   64.19    5.70
 -22 -10   2   71.89   10.70
  22 -10  -2   65.49    8.30
  22  10  -2   67.69   10.00
  22  10  -2   62.49    7.90
  20 -10  -2   94.49    6.90
 -20 -10   2  105.19   13.00
  20 -10  -2   81.89    5.90
  20  10  -2   62.79    8.80
  20  10  -2   73.99   12.80
  18 -10  -2   58.89    5.60
  18 -10  -2   47.80    6.30
 -18 -10   2   46.50    7.50
 -18 -10   2   34.90    4.60
 -18  10   2   71.89    9.00
 -18  10   2   71.89   10.10
  18  10  -2   68.09    9.60
  18  10  -2   55.89    6.90
 -16 -10   2   22.70    5.20
  16 -10  -2   23.50    4.30
  16 -10  -2   29.90    3.70
 -16 -10   2   38.30    5.70
  16 -10  -2   26.60    4.10
  16  10  -2   28.90    6.30
 -16  10   2   29.20    8.50
  16  10  -2   28.70    5.20
  14 -10  -2    1.90    1.80
  14 -10  -2    1.20    1.70
  14 -10  -2    2.80    1.50
 -14 -10   2   -0.90    2.10
 -14 -10   2   -1.70    1.30
  14 -10  -2    1.20    2.50
  14  10  -2    4.40    2.70
  14  10  -2    2.00    2.00
 -14  10   2   -1.00    2.20
  12 -10  -2    2.30    1.60
 -12 -10   2    0.40    1.50
 -12 -10   2    3.00    2.60
 -12 -10   2    1.40    1.90
  12 -10  -2    0.80    1.20
  12 -10  -2    0.30    2.30
  12 -10  -2    1.50    1.60
  12  10  -2   -2.20    1.30
 -12  10   2    1.00    2.50
  12  10  -2    0.20    2.00
 -10 -10   2    1.60    2.20
  10 -10  -2    2.00    2.60
  10 -10  -2    1.30    1.50
 -10 -10   2    1.00    1.40
  10 -10  -2    1.90    1.80
 -10 -10   2    0.70    2.00
  10 -10  -2    1.40    1.30
 -10  10   2    3.60    2.80
  10  10  -2    2.60    1.80
  10  10  -2    2.20    2.00
   8 -10  -2  192.08   11.60
  -8 -10   2  191.48    8.20
   8 -10  -2  190.18    6.80
  -8 -10   2  184.08   11.50
   8 -10  -2  177.08    7.30
  -8 -10   2  185.98   10.30
   8 -10  -2  191.78   10.40
   8  10  -2  179.08    9.20
  -8  10   2  176.38   11.40
   8  10  -2  179.68   11.30
  -6 -10   2  216.78   11.50
   6 -10  -2  241.58   12.90
   6 -10  -2  229.38   10.70
  -6 -10   2  242.68    9.20
   6 -10  -2  244.48   12.00
  -6 -10   2  241.08   13.00
   6 -10  -2  242.68    8.40
   6  10  -2  238.28   10.50
  -6  10   2  240.58   13.00
   6  10  -2  232.48   12.70
   4 -10  -2   14.00    4.30
  -4 -10   2   12.70    4.00
   4 -10  -2   12.80    2.10
  -4 -10   2   13.70    3.90
   4 -10  -2    5.90    2.60
   4 -10  -2   12.30    2.90
  -4 -10   2   15.50    2.90
  -4  10   2   17.70    4.50
   4  10  -2   16.30    5.60
   4  10  -2   10.80    2.80
   2 -10  -2   63.09    7.30
  -2 -10   2   66.49    5.00
   2 -10  -2   56.79    6.70
  -2 -10   2   75.49    7.00
  -2 -10   2   69.19    4.70
   2 -10  -2   67.89    4.00
  -2 -10   2   85.29    9.40
   2 -10  -2   65.89    4.80
  -2  10   2   45.70    6.30
   2  10  -2   75.09    6.90
   2  10  -2   60.29    7.20
   0 -10   2   37.10    4.30
   0 -10  -2   27.60    4.50
   0 -10   2   47.30    7.00
   0 -10  -2   43.20    6.70
   0 -10  -2   38.90    3.20
   0 -10   2   29.70    5.00
   0 -10   2   32.80    3.80
   0  10   2   52.39    8.80
   0  10   2   50.29    7.20
   0  10  -2   47.50    6.90
  -2 -10  -2   48.70    7.10
  -2 -10  -2   59.49    7.50
  -2 -10  -2   45.90    3.30
   2 -10   2   50.19    5.00
   2 -10   2   32.80    5.00
   2 -10   2   44.10    4.50
  -2 -10  -2   45.40    3.70
   2 -10   2   46.20    6.80
  -2  10  -2   22.80    4.30
   2  10   2   44.90    6.90
   4 -10   2    9.80    3.60
   4 -10   2    5.60    2.80
   4 -10   2    5.70    2.10
   4 -10   2    7.30    2.20
  -4 -10  -2    7.20    1.90
  -4 -10  -2    4.70    2.70
  -4 -10  -2   -1.60    1.60
  -4  10  -2    2.90    2.40
   4  10   2    5.70    2.60
   4  10   2    4.20    1.90
   6 -10   2   82.49    7.00
   6 -10   2   90.19    5.50
   6 -10   2   90.39    6.00
  -6 -10  -2   84.59    7.90
  -6 -10  -2   82.99    7.00
   6 -10   2   96.89   10.60
  -6 -10  -2   95.59    5.00
  -6  10  -2   99.39    8.40
   6  10   2   95.09    5.90
   6  10   2   82.39    7.80
   8 -10   2  197.88   10.60
   8 -10   2  200.58   12.20
   8 -10   2  211.68    9.40
  -8 -10  -2  202.18    7.90
  -8 -10  -2  201.58   12.20
   8 -10   2  201.58    8.50
   8  10   2  200.88   12.20
  -8  10  -2  187.38   12.70
   8  10   2  222.98    9.50
 -10 -10  -2   57.29    4.50
 -10 -10  -2   42.70    5.10
 -10 -10  -2   67.99    8.50
  10 -10   2   65.59    5.50
  10 -10   2   52.09    6.90
  10 -10   2   66.39    4.90
  10 -10   2   61.19    5.90
  10  10   2   62.59    5.40
  10  10   2   67.99    9.00
 -10  10  -2   63.49    8.90
  12 -10   2   35.10    4.30
  12 -10   2   26.10    4.10
  12 -10   2   34.50    6.30
 -12 -10  -2   33.90    6.20
  12 -10   2   43.70    5.70
 -12 -10  -2   48.30    5.00
 -12 -10  -2   29.00    4.20
  12  10   2   45.90    5.60
 -12  10  -2   30.40    5.90
  12  10   2   40.10    6.60
  14 -10   2   45.00    5.40
  14 -10   2   47.60    5.80
 -14 -10  -2   63.39    8.80
  14  10   2   48.90    7.80
  14  10   2   39.30    5.40
  16 -10   2   -1.20    1.40
  16 -10   2    3.10    3.00
 -16 -10  -2    0.50    2.30
  16 -10   2    0.90    2.40
  16  10   2   -0.10    2.40
  16  10   2    1.60    1.90
  18 -10   2    4.00    2.40
  18 -10   2   -0.20    1.80
 -18 -10  -2    0.90    2.40
  18  10   2   -0.10    2.10
  18  10   2   -1.40    2.60
  20 -10   2    0.40    2.10
  20 -10   2    6.50    2.40
  20  10   2    5.60    4.10
  20  10   2    4.80    2.80
  22 -10   2    0.60    2.30
 -22 -10  -2   -1.80    2.60
  22 -10   2    4.40    2.60
  22  10   2    2.10    3.50
 -21 -11   2   56.49    9.50
  21 -11  -2   58.19    7.30
  21 -11  -2   61.79    5.50
  21  11  -2   48.80    9.40
 -19 -11   2   26.10    6.30
  19 -11  -2   28.40    5.00
  19 -11  -2   21.30    3.60
  19  11  -2   13.30    4.00
  17 -11  -2  106.19    6.20
 -17 -11   2  111.39   12.80
  17 -11  -2   94.59    7.80
  17 -11  -2  127.59    8.30
  17  11  -2  114.19    8.90
  17  11  -2   86.89   10.60
  15 -11  -2   38.40    5.40
 -15 -11   2   49.30    6.90
 -15 -11   2   33.30    6.60
  15 -11  -2   43.70    3.90
  15  11  -2   46.50    7.90
  15  11  -2   33.10    5.50
 -15  11   2   48.10    8.50
  13 -11  -2   10.60    3.30
 -13 -11   2   10.70    3.10
  13 -11  -2   10.00    2.20
 -13 -11   2   11.30    5.00
  13 -11  -2   17.20    3.30
 -13  11   2    7.50    3.20
  13  11  -2   13.40    4.30
  13  11  -2    9.30    3.20
  11 -11  -2   64.59    4.10
  11 -11  -2   67.29    4.80
 -11 -11   2   82.69    9.00
 -11 -11   2   71.29    9.50
  11 -11  -2   66.59    6.30
  11  11  -2   63.89    7.00
 -11  11   2   49.60    7.40
  11  11  -2   65.59    8.80
   9 -11  -2   16.80    2.70
  -9 -11   2   22.60    5.40
   9 -11  -2   20.50    2.70
   9 -11  -2   20.10    4.30
   9 -11  -2   11.60    3.90
  -9 -11   2   12.50    3.90
  -9 -11   2   14.50    2.90
   9  11  -2   12.50    3.30
  -9  11   2   14.20    3.90
   9  11  -2   18.90    4.90
  -7 -11   2    0.30    2.10
   7 -11  -2    0.20    1.10
   7 -11  -2   -0.20    1.00
  -7 -11   2    2.50    2.30
   7 -11  -2    2.70    2.60
  -7 -11   2    1.20    1.40
   7 -11  -2   -0.10    1.70
   7  11  -2    3.80    2.00
   7  11  -2    3.30    2.50
  -7  11   2    0.40    2.10
  -5 -11   2   29.90    3.90
  -5 -11   2   27.60    5.10
   5 -11  -2   31.50    3.30
   5 -11  -2   32.20    5.60
   5 -11  -2   31.60    2.80
  -5 -11   2   24.90    5.40
   5 -11  -2   26.50    5.40
  -5 -11   2   26.20    4.00
   5  11  -2   30.70    5.80
   5  11  -2   30.80    4.50
  -5  11   2   25.40    5.00
  -3 -11   2   70.39    5.30
   3 -11  -2   62.59    3.80
  -3 -11   2   78.19    9.20
  -3 -11   2   46.40    6.10
  -3 -11   2   63.09    4.60
   3 -11  -2   66.79    4.00
   3 -11  -2   47.20    6.20
   3 -11  -2   70.19    8.40
   3  11  -2   67.89    8.40
  -3  11   2   60.89    7.60
   1 -11  -2   33.60    2.90
  -1 -11   2   32.10    4.10
  -1 -11   2   32.80    4.00
  -1 -11   2   20.90    4.60
   1 -11  -2   38.80    6.60
   1 -11  -2   43.60    6.80
  -1 -11   2   35.20    5.90
   1 -11  -2   40.40    3.30
  -1  11   2   44.10    7.30
   1  11  -2   32.00    5.70
   1 -11   2    3.40    2.20
  -1 -11  -2    1.30    2.30
   1 -11   2    2.10    1.50
   1 -11   2    0.50    1.40
  -1 -11  -2    0.10    1.10
   1 -11   2   -0.50    1.90
  -1 -11  -2    6.50    3.00
  -1 -11  -2    0.80    1.30
   1  11   2   -1.90    1.70
   1  11   2    3.80    2.70
  -1  11  -2    0.60    2.10
   3 -11   2   47.00    4.90
  -3 -11  -2   46.10    6.80
  -3 -11  -2   46.70    3.50
   3 -11   2   53.29    7.70
  -3 -11  -2   43.70    4.40
   3 -11   2   48.50    4.30
   3 -11   2   36.60    5.70
  -3 -11  -2   61.59    8.50
  -3  11  -2   33.30    5.70
   3  11   2   63.49    8.60
  -5 -11  -2   22.70    3.00
  -5 -11  -2   25.30    5.30
  -5 -11  -2   22.50    4.90
   5 -11   2   33.40    4.00
   5 -11   2   20.10    3.30
   5 -11   2   33.10    5.90
   5 -11   2   31.10    5.90
   5  11   2   17.90    4.20
   5  11   2   26.90    3.90
  -5  11  -2   25.30    5.60
   7 -11   2   59.69    7.80
   7 -11   2   59.89    5.00
  -7 -11  -2   61.99    7.70
   7 -11   2   58.29    8.30
   7 -11   2   49.90    4.30
  -7 -11  -2   55.99    4.20
  -7 -11  -2   44.10    6.90
  -7  11  -2   73.19    9.10
   7  11   2   33.10    5.80
   7  11   2   55.49    5.00
  -9 -11  -2   22.30    4.80
   9 -11   2   18.30    3.20
   9 -11   2   15.80    4.90
  -9 -11  -2   19.80    5.30
   9 -11   2   17.40    4.30
   9  11   2   15.10    3.40
   9  11   2   13.90    3.90
  -9  11  -2   14.80    4.10
  11 -11   2    3.00    3.00
  11 -11   2    6.30    2.80
 -11 -11  -2    7.00    3.40
  11 -11   2    6.20    2.20
  11 -11   2    7.50    2.60
 -11 -11  -2    1.80    1.80
  11  11   2   -0.90    2.10
  11  11   2    3.90    2.20
  13 -11   2   16.80    5.50
  13 -11   2    9.40    3.20
 -13 -11  -2    7.20    4.00
  13 -11   2   14.50    3.00
  13  11   2   10.80    4.00
  13  11   2   10.50    3.40
  15 -11   2   95.19    7.40
 -15 -11  -2   84.79   11.20
  15 -11   2   89.19    6.10
  15  11   2   87.19    7.20
  15  11   2   84.59   10.10
  17 -11   2   16.10    3.40
  17 -11   2   19.10    3.70
 -17 -11  -2   18.80    5.90
  17  11   2   13.90    4.70
  17  11   2   10.60    3.50
 -19 -11  -2   -2.10    2.20
  19 -11   2    2.70    2.00
  19 -11   2    2.30    2.20
  19  11   2    4.60    2.50
  19  11   2    0.00    2.90
 -18 -12   2   19.20    5.70
  18 -12  -2   15.60    3.90
  18 -12  -2   22.20    3.50
  18  12  -2   22.70    5.00
  18  12  -2   24.10    6.80
  16 -12  -2    4.80    3.40
  16 -12  -2    1.40    1.60
 -16 -12   2   -1.50    2.20
  16  12  -2    1.90    2.50
  14 -12  -2   -0.80    1.50
  14 -12  -2   -0.30    1.30
 -14 -12   2    1.40    2.40
  14  12  -2   -0.80    2.30
  14  12  -2   -0.50    1.90
  12 -12  -2    6.20    3.10
  12 -12  -2    7.60    1.90
 -12 -12   2    8.70    4.50
 -12 -12   2    6.10    4.10
  12 -12  -2    8.70    2.40
  12  12  -2    5.00    2.80
  12  12  -2    3.20    3.10
 -12  12   2    4.90    3.60
 -10 -12   2    5.30    3.70
  10 -12  -2    1.40    2.30
  10 -12  -2    7.10    2.00
  10 -12  -2    8.10    1.90
 -10 -12   2    7.50    3.50
  10  12  -2    4.70    2.50
 -10  12   2    1.90    2.90
  10  12  -2    6.60    2.90
  -8 -12   2   27.40    7.20
   8 -12  -2   25.60    2.80
   8 -12  -2   26.50    3.20
   8 -12  -2   21.20    4.30
  -8 -12   2   24.00    4.70
  -8 -12   2   30.40    4.60
   8  12  -2   24.00    5.70
  -8  12   2   39.10    7.50
   8  12  -2   25.90    4.60
   6 -12  -2   50.39    7.30
  -6 -12   2   35.80    4.30
   6 -12  -2   30.90    3.30
  -6 -12   2   43.00    5.40
  -6 -12   2   33.20    7.30
   6 -12  -2   34.70    3.30
  -6 -12   2   25.80    5.80
   6  12  -2   40.00    7.00
  -6  12   2   38.80    8.50
  -4 -12   2   71.39    5.80
  -4 -12   2   71.49    8.90
   4 -12  -2   73.39    4.10
  -4 -12   2   69.19   11.70
   4 -12  -2   74.29    4.20
   4 -12  -2   80.09    9.10
  -4 -12   2   80.19    5.30
  -4  12   2   64.19    9.50
   4  12  -2   84.99    9.90
  -2 -12   2   99.69    9.20
   2 -12  -2  117.39    5.40
  -2 -12   2  114.89    7.00
   2 -12  -2  109.39    5.00
  -2 -12   2   96.89    9.10
  -2 -12   2  119.19    6.50
   2 -12  -2  123.69    9.60
  -2  12   2  100.99    9.30
   0 -12   2  139.79    7.20
   0 -12   2  142.99   10.60
   0 -12   2  160.88    8.00
   0 -12  -2  147.49    6.00
   0 -12  -2  156.18    6.60
   0 -12   2  148.89   11.20
   0 -12  -2  186.68   11.90
   0  12   2  163.18   11.40
   0  12  -2  170.18   13.60
   2 -12   2   73.69    9.10
  -2 -12  -2   64.79    4.00
  -2 -12  -2   79.69    4.90
   2 -12   2   58.99    4.80
  -2 -12  -2   76.09    9.70
   2 -12   2   77.19   11.00
   2 -12   2   61.69    5.00
   2  12   2   84.29   10.30
   4 -12   2    3.10    3.30
   4 -12   2   11.10    2.60
   4 -12   2   14.60    2.90
  -4 -12  -2    7.60    3.40
   4 -12   2   14.30    4.20
  -4 -12  -2   11.50    2.50
  -4 -12  -2    7.60    1.90
   4  12   2    7.00    3.60
  -6 -12  -2    1.20    1.50
   6 -12   2    2.90    3.00
  -6 -12  -2    0.20    2.50
   6 -12   2    3.60    3.30
   6 -12   2    2.70    2.30
   6 -12   2    0.70    1.60
  -6 -12  -2    2.60    1.90
   6  12   2    2.70    2.90
   6  12   2    3.30    2.00
  -8 -12  -2    3.50    3.30
  -8 -12  -2    5.80    3.30
   8 -12   2    2.60    3.00
   8 -12   2    4.80    2.00
   8 -12   2    8.90    2.60
   8  12   2    7.60    2.70
   8  12   2    7.90    4.30
  10 -12   2    0.90    2.50
  10 -12   2    0.00    1.70
  10 -12   2    2.10    1.80
 -10 -12  -2    0.60    1.70
  10 -12   2    3.40    2.10
 -10 -12  -2    3.40    2.70
  10  12   2    4.40    3.20
  12 -12   2   12.40    2.90
 -12 -12  -2   10.20    4.10
  12 -12   2   12.00    3.40
  12  12   2   15.50    5.40
  12  12   2   12.10    3.40
 -14 -12  -2   -0.80    2.10
  14 -12   2    0.70    1.80
  14 -12   2    2.80    2.30
  14  12   2    3.00    2.30
  14  12   2   -1.70    2.40
 -16 -12  -2   -2.00    2.40
  16 -12   2   -3.10    1.40
  16 -12   2    1.30    2.00
  16  12   2    0.20    1.90
  16  12   2   -0.40    2.90
  18 -12   2    3.40    2.50
  18 -12   2    4.30    2.50
  18  12   2    8.70    4.50
  18  12   2    5.40    2.90
 -15 -13   2   -0.10    3.30
  15  13  -2   -0.50    4.70
 -13 -13   2   -1.50    2.30
  13 -13  -2    2.10    2.20
  13  13  -2    0.00    2.10
  13  13  -2   -0.10    2.70
  11 -13  -2   19.80    2.70
 -11 -13   2   20.00    5.80
  11 -13  -2   14.40    3.80
  11  13  -2   19.00    5.80
  11  13  -2   10.80    3.50
  -9 -13   2   11.00    4.60
   9 -13  -2    7.10    3.00
   9 -13  -2    6.50    1.70
   9  13  -2    5.90    2.70
   9  13  -2   10.30    4.10
  -7 -13   2   -1.50    2.00
   7 -13  -2   -1.90    0.90
  -7 -13   2    0.60    1.80
   7 -13  -2   -0.20    1.80
   7  13  -2    0.80    2.30
   5 -13  -2    1.10    1.20
   5 -13  -2   -0.70    1.90
  -5 -13   2    0.30    1.70
  -5 -13   2    1.30    2.90
  -5 -13   2    2.70    2.30
   5  13  -2    5.10    3.00
  -5  13   2    0.70    2.90
   3 -13  -2   33.40    2.90
   3 -13  -2   30.70    3.10
  -3 -13   2   36.90    5.00
  -3 -13   2   31.40    6.20
  -3 -13   2   16.50    4.40
  -3 -13   2   30.30    4.00
   3 -13  -2   33.30    5.90
  -3  13   2   40.60    7.80
  -1 -13   2   10.40    2.60
   1 -13  -2    8.80    1.90
  -1 -13   2    8.70    3.80
  -1 -13   2    9.80    2.80
   1 -13  -2   12.20    4.50
  -1 -13   2    3.70    3.40
   1 -13  -2    8.50    1.90
  -1  13   2    6.00    3.60
   1 -13   2   15.50    3.00
  -1 -13  -2   12.60    4.50
   1 -13   2   23.50    5.60
  -1 -13  -2   11.90    2.40
   1 -13   2   12.80    2.80
   1 -13   2   19.20    5.50
  -1 -13  -2   10.10    2.10
   3 -13   2    8.40    3.50
   3 -13   2   12.60    6.10
  -3 -13  -2   10.30    2.20
  -3 -13  -2   11.00    4.50
   3 -13   2   10.30    2.50
  -3 -13  -2    9.40    2.40
   3 -13   2    7.60    2.40
   3  13   2    8.60    3.80
  -5 -13  -2   15.70    3.10
  -5 -13  -2   12.60    4.50
   5 -13   2   17.40    3.20
   5 -13   2   19.30    3.30
   5 -13   2   14.50    3.90
   5  13   2   11.20    4.30
  -7 -13  -2   -1.00    2.00
   7 -13   2   -1.30    1.40
  -7 -13  -2    2.20    1.90
   7 -13   2    0.00    2.10
   7  13   2   -2.00    1.90
  -9 -13  -2    2.00    2.90
   9 -13   2    6.30    3.20
   9  13   2   -0.70    2.60
  11 -13   2    4.70    2.20
 -11 -13  -2   11.60    4.80
  11 -13   2    7.00    3.00
  11  13   2    2.70    2.80
  11  13   2    3.50    2.60
 -13 -13  -2   22.90    6.30
  13 -13   2   14.60    3.20
  13 -13   2   16.80    3.90
  13  13   2   19.00    4.20
  13  13   2    7.70    4.10
  15 -13   2   13.40    4.80
  15 -13   2   18.30    4.40
  15  13   2    8.50    3.20
 -10 -14   2    0.90    2.20
 -10 -14   2    0.20    3.00
  -8 -14   2    3.50    3.70
   8 -14  -2    3.20    2.50
  -8 -14   2   -1.00    1.90
   8  14  -2   -1.60    2.40
   6 -14  -2    1.20    2.20
  -6 -14   2    1.30    2.90
  -6 -14   2    0.40    1.80
   6  14  -2    0.80    2.90
   4 -14  -2    5.00    5.00
  -4 -14   2   13.40    3.40
  -4 -14   2    6.90    3.70
  -2 -14   2   -2.20    2.50
  -2 -14   2    2.30    2.40
   0 -14   2    8.40    4.00
   0 -14   2   12.40    2.90
   2 -14   2   13.20    4.70
  -2 -14  -2    5.10    5.00
   2 -14   2    8.10    2.50
   4 -14   2    6.00    2.30
  -4 -14  -2    3.00    3.50
   4 -14   2    5.90    3.30
   6 -14   2    0.80    1.90
  -6 -14  -2    0.50    2.40
   6 -14   2   -0.30    1.80
   6  14   2    0.20    2.70
   8 -14   2    3.50    2.50
  -8 -14  -2    1.30    3.00
   8  14   2    4.40    4.00
  10 -14   2    1.80    2.40
  10  14   2   -0.10    3.20
  30   0  -3   -1.00    1.60
  28   0  -3   -0.10    1.90
 -28   0   3   -0.50    1.30
  28   0  -3   -2.10    1.20
  26   0  -3   -0.30    1.50
  26   0  -3   -0.90    1.70
 -26   0   3   -1.80    0.90
 -24   0   3    1.50    1.60
  24   0  -3    1.70    1.50
  24   0  -3    1.50    1.90
  22   0  -3   -0.10    2.00
 -22   0   3    2.60    1.70
  22   0  -3   -2.70    1.50
  20   0  -3    1.40    1.80
  20   0  -3    0.20    1.20
 -20   0   3   -1.20    1.60
 -20   0   3   -0.20    1.30
  18   0  -3    1.00    1.10
 -18   0   3    0.30    1.00
 -18   0   3   -1.10    1.20
  18   0  -3   -0.90    1.40
 -16   0   3   -0.80    1.10
  16   0  -3   -1.00    1.10
  16   0  -3    1.00    0.80
 -16   0   3    0.60    0.90
  14   0  -3    0.40    0.70
 -14   0   3    0.00    0.90
 -14   0   3    0.50    0.80
  14   0  -3    0.70    1.10
 -12   0   3   -0.10    0.80
  12   0  -3   -0.90    0.40
  12   0  -3    0.90    1.10
 -12   0   3    0.00    0.50
  10   0  -3    0.10    0.70
 -10   0   3   -0.30    0.40
 -10   0   3    0.40    0.70
  10   0  -3    0.30    0.50
   8   0  -3    0.20    0.40
   8   0  -3   -0.60    0.60
  -8   0   3    0.20    0.30
  -8   0   3   -0.50    0.60
  -6   0   3    0.30    0.70
   6   0  -3    0.20    0.40
   6   0  -3   -0.80    0.60
  -6   0   3    0.40    0.50
   4   0  -3   -0.10    0.40
  -4   0   3    0.30    0.50
  -4   0   3    0.20    0.20
   2   0  -3    0.40    0.10
  -2   0   3   -0.10    0.20
  -2   0   3    0.00    0.10
   2   0  -3   -0.20    0.20
   0   0  -3    0.10    0.30
   0   0   3    0.20    0.10
   0   0  -3    0.20    0.10
   0   0   3    0.30    0.30
  -2   0  -3    0.70    0.30
  -2   0  -3   -0.10    0.40
   2   0   3    0.40    0.50
   2   0   3    0.20    0.20
  -4   0  -3    0.00    0.30
   4   0   3    0.60    0.70
  -4   0  -3   -0.30    0.60
   4   0   3   -0.10    0.30
  -6   0  -3    0.30    0.40
   6   0   3   -0.20    0.60
   6   0   3    0.00    0.40
  -6   0  -3    0.60    0.70
   8   0   3    1.10    0.90
  -8   0  -3    0.40    0.80
  -8   0  -3    0.40    0.60
   8   0   3    0.40    0.50
 -10   0  -3    1.80    1.20
  10   0   3    0.30    0.90
  10   0   3   -0.70    0.40
 -10   0  -3   -0.30    0.50
 -12   0  -3    1.80    1.00
  12   0   3    0.40    0.60
 -12   0  -3   -0.30    1.00
  12   0   3    0.40    1.10
 -14   0  -3   -0.10    1.00
 -14   0  -3    0.00    0.70
  14   0   3    0.50    1.10
  14   0   3   -0.50    0.60
 -16   0  -3   -0.60    1.10
  16   0   3    0.10    0.90
  16   0   3   -0.10    1.40
 -16   0  -3    0.20    1.00
 -18   0  -3   -0.90    1.40
  18   0   3    0.40    1.50
 -18   0  -3   -0.40    0.90
  18   0   3   -0.70    0.90
  20   0   3   -0.90    0.80
  20   0   3    1.10    1.80
 -20   0  -3   -1.10    1.60
  22   0   3   -1.10    1.50
  22   0   3    1.20    1.40
 -22   0  -3   -0.70    0.90
  24   0   3    0.60    1.30
 -24   0  -3    2.10    2.20
  24   0   3   -1.20    1.80
  26   0   3    0.00    1.70
  26   0   3    2.70    2.40
  28   0   3    1.70    2.30
  30   0   3   -1.00    2.10
  31  -1  -3    0.90    1.80
  31   1  -3   -0.70    1.90
 -29  -1   3   23.40    4.00
  29  -1  -3   24.90    4.90
  29  -1  -3   32.10    4.80
 -29   1   3   31.50    5.50
  29   1  -3   23.30    5.10
  29   1  -3   43.60    6.40
  27  -1  -3   72.59    5.80
 -27  -1   3   64.79    5.60
  27  -1  -3   59.49    6.80
 -27   1   3   48.20    5.60
  27   1  -3   71.59    9.90
  27   1  -3   71.39    6.20
  25  -1  -3   49.20    4.60
 -25  -1   3   53.79    4.70
  25  -1  -3   45.40    5.80
  25   1  -3   54.39    6.70
 -25   1   3   61.89    5.40
  25   1  -3   60.69    5.40
 -23  -1   3  104.49    6.00
  23  -1  -3  102.09    6.00
  23  -1  -3   91.39    6.70
  23   1  -3  110.09    7.40
  23   1  -3   93.79    6.30
 -23   1   3  104.49    6.50
  21  -1  -3    2.90    2.50
 -21  -1   3    3.20    1.70
  21  -1  -3    3.40    1.50
  21   1  -3    3.60    2.10
 -21   1   3    4.20    2.10
  21   1  -3    4.70    2.00
 -21   1   3    5.50    1.90
  19  -1  -3  446.16   14.30
 -19  -1   3  458.75   13.00
 -19  -1   3  444.76   14.30
  19  -1  -3  431.96   12.80
  19   1  -3  436.06   13.50
 -19   1   3  443.16   14.40
 -19   1   3  464.35   13.70
  19   1  -3  448.26   14.60
  17  -1  -3   58.29    3.70
  17  -1  -3   56.79    4.40
 -17  -1   3   56.49    3.60
 -17  -1   3   57.79    4.40
 -17   1   3   57.99    4.40
  17   1  -3   54.99    3.90
  17   1  -3   56.69    4.50
 -17   1   3   54.79    3.80
 -15  -1   3   10.60    1.90
  15  -1  -3   11.20    1.90
 -15  -1   3    6.40    1.90
  15  -1  -3    9.40    2.20
 -15   1   3    9.20    2.10
  15   1  -3    5.80    1.30
  15   1  -3   13.20    2.60
 -15   1   3   13.90    2.70
  13  -1  -3   16.10    2.50
 -13  -1   3   17.90    2.60
 -13  -1   3   18.30    2.10
  13  -1  -3   14.40    1.80
 -13   1   3   17.90    2.60
 -13   1   3    9.80    1.60
  13   1  -3   14.80    2.40
  13   1  -3   17.00    2.30
  11  -1  -3   33.60    2.10
 -11  -1   3   30.30    2.10
 -11  -1   3   37.00    2.80
  11  -1  -3   27.50    2.50
  11   1  -3   32.80    2.80
 -11   1   3   30.10    2.50
  11   1  -3   35.20    2.40
 -11   1   3   30.90    2.20
   9   1  -3  713.13   16.40
  -9   1   3  684.23   15.60
   7  -1  -3  332.07    8.30
  -7  -1   3  338.67    8.00
  -7  -1   3  344.37    8.70
   7   1  -3  321.77    8.80
  -7   1   3  339.87    8.30
  -7   1   3  337.27    8.20
   7   1  -3  357.66    8.40
  -5  -1   3   45.10    2.40
  -5  -1   3   45.90    2.20
   5  -1  -3   43.90    2.00
   5   1  -3   44.80    2.50
  -5   1   3   44.90    2.00
  -5   1   3   46.80    2.00
  -3  -1   3 1355.06   39.20
   3  -1  -3 1348.57   36.40
  -3   1   3 1322.37   37.10
   3   1  -3 1366.16   37.90
  -1  -1   3  129.99    3.90
   1  -1  -3  113.09    3.30
   1  -1  -3  135.59    3.50
  -1  -1   3  134.19    3.50
  -1  -1   3  135.29    3.50
  -1   1   3  127.19    2.90
  -1   1   3  132.69    3.50
  -1   1   3  136.69    3.50
   1   1  -3  126.19    3.40
  -1   1   3  126.99    2.80
   1   1  -3  127.79    4.00
   1   1  -3  112.59    3.30
   1  -1   3  115.29    3.30
   1  -1   3  117.29    3.80
  -1  -1  -3  116.69    3.20
  -1  -1  -3  116.09    3.10
  -1   1  -3  121.19    3.40
   1   1   3  113.99    3.00
   1   1   3  117.89    3.30
  -1   1  -3  119.09    3.80
  -3  -1  -3  774.22   29.50
   3   1   3  775.72   29.10
  -5   1  -3  692.03   18.90
  -5   1  -3  713.63   17.30
   5   1   3  702.63   29.30
  -7  -1  -3  724.43   16.70
  -7   1  -3  744.43   17.10
  -9  -1  -3 2321.87   73.29
   9   1   3 2352.06   68.69
  -9   1  -3 2398.36   54.19
  -9   1  -3 2324.87   60.59
  11  -1   3  309.07    9.60
  11  -1   3  284.27    8.40
 -11  -1  -3  300.07    9.70
 -11  -1  -3  301.87    8.50
 -11   1  -3  307.47    9.00
 -11   1  -3  310.57   10.00
  11   1   3  332.07    9.20
  11   1   3  306.57    9.60
  13  -1   3  288.67    8.80
  13  -1   3  299.67   10.00
 -13  -1  -3  317.77   10.40
 -13  -1  -3  304.87    8.90
  13   1   3  321.57    9.60
 -13   1  -3  311.07    9.50
 -13   1  -3  297.37   10.40
  13   1   3  292.97   10.00
 -15  -1  -3  302.77    9.50
  15  -1   3  324.17   10.90
 -15  -1  -3  311.07   11.10
  15  -1   3  336.77    9.80
  15   1   3  301.67   10.00
 -15   1  -3  324.77   10.30
  15   1   3  313.77   10.80
 -15   1  -3  295.07   11.10
  17  -1   3   23.80    3.10
 -17  -1  -3   19.80    3.60
 -17  -1  -3   10.90    2.00
  17  -1   3   15.20    2.90
 -17   1  -3   13.80    2.90
  17   1   3   15.30    2.80
  17   1   3   16.50    3.30
 -17   1  -3   15.10    2.50
  19  -1   3    1.40    1.80
  19  -1   3    1.60    1.20
 -19  -1  -3    1.80    1.20
  19   1   3    3.50    1.50
 -19   1  -3    1.60    1.50
  19   1   3   -0.30    1.60
  21  -1   3   69.69    5.90
 -21  -1  -3   75.69    5.10
  21  -1   3   67.29    4.90
  21   1   3   65.99    5.80
 -21   1  -3   69.89    5.40
  21   1   3   64.59    5.20
  23  -1   3  226.68   10.80
 -23  -1  -3  212.88    9.50
  23  -1   3  216.68    9.60
  23   1   3  209.28   10.00
 -23   1  -3  206.58   10.00
  23   1   3  215.58   10.70
  25  -1   3  148.59    9.90
  25   1   3  190.28   15.30
  27  -1   3   59.19    7.40
  27  -1   3   54.19    6.60
  27   1   3   39.20    5.10
  27   1   3   52.89    6.70
  29  -1   3   69.99    6.70
  29   1   3   72.29    8.60
  30  -2  -3   35.50    5.10
  30   2  -3   32.20    5.10
 -28  -2   3   21.90    3.90
  28  -2  -3   21.10    4.40
  28  -2  -3   15.30    3.40
  28   2  -3   25.60    5.10
  28   2  -3   20.80    4.50
 -28   2   3   16.70    3.80
 -26  -2   3    2.60    1.50
  26  -2  -3    1.30    1.40
  26  -2  -3    4.20    2.30
  26   2  -3    5.10    2.70
 -26   2   3    5.60    2.60
  26   2  -3    1.60    1.90
  24  -2  -3    1.90    2.00
 -24  -2   3    2.30    1.50
  24  -2  -3    4.30    1.90
  24   2  -3    2.20    1.90
  24   2  -3    3.10    2.30
 -24   2   3    3.00    1.80
  22  -2  -3   42.90    3.80
  22  -2  -3   38.20    4.80
 -22  -2   3   40.20    3.70
  22   2  -3   45.20    5.40
 -22   2   3   48.90    4.70
  22   2  -3   46.50    5.80
  20  -2  -3   80.69    5.70
  20  -2  -3   79.99    4.80
 -20  -2   3   77.59    5.80
 -20   2   3   85.39    6.00
 -20   2   3   72.19    5.40
  20   2  -3   81.99    8.30
  20   2  -3   87.69    5.80
  18  -2  -3  422.36   11.70
 -18  -2   3  399.06   11.50
  18  -2  -3  398.26   12.80
 -18  -2   3  377.46   12.90
 -18   2   3  392.16   12.70
 -18   2   3  384.66   12.80
  18   2  -3  386.76   12.70
  18   2  -3  372.36   13.20
  16  -2  -3   21.40    3.10
  16  -2  -3   26.10    3.00
 -16  -2   3   12.40    1.80
 -16  -2   3   14.80    2.80
 -16   2   3   18.80    2.70
 -16   2   3   18.10    2.90
  16   2  -3   17.20    3.00
  16   2  -3   19.40    2.90
 -14  -2   3  881.31   19.90
 -14  -2   3  899.11   21.30
  14  -2  -3  882.91   20.90
 -14   2   3  859.91   21.00
  14   2  -3  870.11   21.70
  12  -2  -3   20.20    1.90
 -12  -2   3   24.00    2.00
 -12  -2   3   20.10    2.80
  12  -2  -3   23.40    2.60
 -12   2   3   18.60    2.30
  12   2  -3   12.80    1.80
 -12   2   3   23.70    2.70
  12   2  -3   18.30    2.60
  10  -2  -3    2.90    0.90
  10  -2  -3    1.10    0.90
 -10  -2   3    0.60    0.70
  10   2  -3    2.10    1.10
 -10   2   3    1.40    0.80
 -10   2   3    1.80    0.90
   8  -2  -3  915.61   32.10
  -8  -2   3 1039.40   45.40
  -8   2   3  894.71   34.90
   8   2  -3  889.11   39.80
  -6  -2   3  569.74   30.90
   6  -2  -3  572.34   23.80
  -6   2   3  533.85   25.10
   6   2  -3  536.15   28.20
  -4  -2   3  296.37    7.60
  -4  -2   3  282.77    7.60
   4  -2  -3  293.77    7.50
   4   2  -3  285.47    7.80
  -4   2   3  284.27    6.30
  -4   2   3  291.37    7.80
   4   2  -3  292.07    7.80
   2  -2  -3 4468.65  102.79
   2   2  -3 4281.07  100.49
   0  -2  -3 6271.47  141.19
   0  -2   3 6274.57  134.09
   0   2  -3 6377.36  133.29
   2  -2   3 2854.71   65.19
  -2  -2  -3 2827.52   77.89
   2   2   3 2821.82   77.89
  -2   2  -3 2813.12   64.69
  -4  -2  -3    0.80    0.70
   4  -2   3    1.20    0.80
  -4  -2  -3    0.30    0.60
   4  -2   3    0.60    0.60
  -4   2  -3   -0.20    0.70
   4   2   3    1.10    0.70
   4   2   3    2.80    0.90
  -4   2  -3    0.40    0.50
  -6  -2  -3 1802.32   62.69
   6  -2   3 1776.82   39.30
  -6   2  -3 1753.12   43.60
   6   2   3 1850.11   61.59
  -8  -2  -3 1634.94   62.29
  -8   2  -3 1682.93   41.80
   8   2   3 1642.24   59.69
  -8   2  -3 1705.33   43.10
 -10  -2  -3   20.60    1.90
 -10  -2  -3   17.70    2.30
  10  -2   3   22.80    2.80
  10  -2   3   19.50    1.90
  10   2   3   26.10    3.00
  10   2   3   15.10    2.00
 -10   2  -3   18.40    2.60
 -10   2  -3   14.60    2.00
 -12  -2  -3  711.93   18.00
 -12  -2  -3  739.23   16.70
  12  -2   3  685.43   17.80
 -12   2  -3  677.83   17.60
 -12   2  -3  719.03   18.60
  12   2   3  690.13   17.70
 -14  -2  -3   46.00    3.10
  14  -2   3   41.80    3.00
 -14  -2  -3   41.80    3.70
  14  -2   3   51.29    4.00
  14   2   3   39.40    3.40
 -14   2  -3   42.90    4.70
  14   2   3   49.70    4.00
 -14   2  -3   46.30    3.70
  16  -2   3   36.80    4.10
  16  -2   3   42.20    3.30
 -16  -2  -3   48.10    3.40
  16   2   3   35.00    4.30
 -16   2  -3   42.50    5.50
 -16   2  -3   40.40    3.70
  16   2   3   42.40    3.80
  18  -2   3    3.00    1.50
  18  -2   3    4.70    2.10
 -18  -2  -3    2.10    1.80
 -18  -2  -3    1.30    1.10
 -18   2  -3    6.10    2.10
  18   2   3    2.60    2.20
  18   2   3    0.60    1.10
 -18   2  -3    1.10    1.80
  20  -2   3  151.18    8.30
 -20  -2  -3  145.29    6.90
  20  -2   3  154.38    7.10
  20   2   3  145.89    7.90
  20   2   3  148.79    8.30
 -20   2  -3  145.69    8.00
  22  -2   3   22.70    4.10
  22  -2   3   25.00    3.80
 -22  -2  -3   26.60    3.90
  22   2   3   17.00    3.80
  22   2   3   21.70    4.00
 -22   2  -3   21.90    4.20
  24  -2   3    0.30    1.90
  24  -2   3   -0.90    1.40
  24   2   3   -3.80    1.20
  24   2   3   -0.10    1.40
  26  -2   3    3.90    2.90
  26  -2   3    3.90    2.10
  26   2   3    2.40    2.40
  26   2   3    2.60    2.40
  28  -2   3    5.30    2.40
  28   2   3    6.00    3.30
  30  -2   3    4.30    2.90
  30   2   3    5.00    3.20
  29  -3  -3   19.80    4.20
  29  -3  -3   20.80    4.20
  29   3  -3   14.10    4.20
  27  -3  -3    7.30    3.10
  27  -3  -3    6.40    2.40
  27   3  -3    6.80    3.20
  27   3  -3    9.60    3.20
  25  -3  -3   32.50    4.50
 -25  -3   3   30.00    4.20
  25  -3  -3   39.30    5.30
 -25   3   3   24.60    4.00
  25   3  -3   25.40    4.30
  25   3  -3   33.60    5.30
  23  -3  -3   59.39    4.50
 -23  -3   3   49.20    4.20
  23  -3  -3   62.29    6.40
  23   3  -3   73.99    6.40
  23   3  -3   37.80    4.70
 -23   3   3   63.29    5.60
  21  -3  -3   24.10    3.40
 -21  -3   3   14.50    2.30
 -21   3   3   25.40    4.30
 -21   3   3   18.60    3.50
  21   3  -3   22.90    4.20
  21   3  -3   26.00    4.50
 -19  -3   3    9.50    2.70
  19  -3  -3   19.80    2.90
  19  -3  -3   12.00    2.60
  19   3  -3   11.70    3.00
 -19   3   3   13.50    3.50
  19   3  -3   16.20    3.50
 -17  -3   3   73.69    8.10
  17  -3  -3   57.69    4.40
  17  -3  -3   59.09    3.80
 -17  -3   3   57.79    3.80
  17   3  -3   62.29    5.10
  17   3  -3   56.39    4.60
 -17   3   3   46.50    4.20
 -17   3   3   57.29    4.50
 -15  -3   3  519.25   13.50
 -15  -3   3  508.75   14.70
  15  -3  -3  517.65   14.10
  15  -3  -3  514.75   13.40
  15   3  -3  528.95   15.40
 -15   3   3  492.05   14.90
 -15   3   3  517.85   14.60
  15   3  -3  536.25   15.40
  13  -3  -3  563.74   13.90
  13  -3  -3  543.55   14.20
 -13  -3   3  553.94   14.90
 -13  -3   3  552.54   13.90
 -13   3   3  560.74   14.60
 -13   3   3  529.05   15.10
  13   3  -3  562.74   15.40
  13   3  -3  535.85   15.30
 -11  -3   3   -0.60    0.50
 -11  -3   3    0.20    0.90
  11  -3  -3    0.20    0.60
  11  -3  -3   -0.20    0.70
 -11   3   3    0.50    0.80
  11   3  -3   -0.90    0.70
 -11   3   3    0.50    0.80
  11   3  -3    0.20    1.00
  -9  -3   3  729.83   17.00
   9  -3  -3  735.53   16.30
   9   3  -3  751.92   18.10
  -9   3   3  726.93   16.60
  -7  -3   3   49.90    3.00
   7  -3  -3   46.20    2.30
   7  -3  -3   47.50    2.80
  -7  -3   3   56.79    3.20
   7   3  -3   54.19    3.40
   7   3  -3   51.19    3.20
  -7   3   3   48.50    2.50
  -7   3   3   50.59    3.30
  -5  -3   3  291.77    8.20
  -5  -3   3  314.07    9.10
  -5  -3   3  303.87    8.60
   5  -3  -3  296.47    6.80
  -5   3   3  277.17    8.70
   5   3  -3  295.67    8.50
   5   3  -3  296.27    8.90
  -5   3   3  297.77    7.00
  -3  -3   3  155.98    5.90
   3  -3  -3  159.58    3.70
  -3  -3   3  163.48    5.80
  -3  -3   3  157.98    5.40
   3  -3  -3  163.88    5.70
   3  -3  -3  159.88    5.90
   3   3  -3  169.18    5.70
  -3   3   3  155.48    5.90
   3   3  -3  165.18    6.00
  -3   3   3  157.68    3.90
   1  -3  -3 2646.24   78.89
  -1  -3   3 2836.82   77.79
   1   3  -3 2661.03   75.09
  -1   3   3 2676.83   80.19
  -1  -3  -3 1878.31   64.49
   1  -3   3 1911.71   57.79
  -1   3  -3 1893.71   56.89
   1   3   3 1943.01   65.69
  -3  -3  -3  722.23   17.10
   3   3   3  714.83   17.00
  -3   3  -3  710.23   16.50
  -5  -3  -3   10.20    1.40
   5  -3   3   12.70    1.90
   5  -3   3    9.90    1.60
  -5  -3  -3   11.50    1.80
  -5   3  -3    8.70    1.60
   5   3   3   12.60    1.70
   5   3   3    8.50    1.60
  -5   3  -3    6.70    1.40
  -7  -3  -3  191.18    6.30
   7  -3   3  183.98    6.70
  -7   3  -3  196.18    7.20
   7   3   3  194.28    7.10
   7   3   3  203.58    6.50
  -7   3  -3  201.88    7.20
   9  -3   3  306.47    8.80
  -9  -3  -3  309.77    8.70
   9  -3   3  323.87    9.60
  -9  -3  -3  293.77    9.00
   9   3   3  290.67    9.00
  -9   3  -3  303.47    9.80
  -9   3  -3  286.57    9.70
   9   3   3  298.37    9.70
 -11  -3  -3   17.50    2.60
  11  -3   3   16.50    2.50
 -11  -3  -3   20.90    2.60
  11  -3   3   11.40    2.00
 -11   3  -3   13.70    2.30
 -11   3  -3   17.90    3.00
  11   3   3   24.20    3.00
 -13  -3  -3  140.39    6.60
  13  -3   3  159.98    6.20
  13  -3   3  156.78    6.90
 -13  -3  -3  156.98    6.00
  13   3   3  154.18    7.10
 -13   3  -3  151.58    7.10
 -13   3  -3  150.58    7.30
  13   3   3  150.28    6.80
 -15  -3  -3   13.10    2.30
 -15  -3  -3   10.40    2.30
  15  -3   3   14.70    2.30
  15   3   3    9.00    2.10
 -15   3  -3   10.00    2.40
  15   3   3   12.50    2.60
 -15   3  -3   13.80    2.90
  17  -3   3  317.07   11.70
  17  -3   3  325.57   10.50
 -17  -3  -3  331.57   10.50
 -17  -3  -3  345.27   12.30
 -17   3  -3  336.47   12.40
  17   3   3  327.07   12.10
  17   3   3  328.47   12.20
 -17   3  -3  318.87   12.50
  19  -3   3   15.50    2.70
  19  -3   3   11.50    2.80
 -19  -3  -3   20.60    3.20
 -19   3  -3   20.90    3.90
  19   3   3   13.80    3.30
  19   3   3    9.90    3.00
  21  -3   3    2.30    1.50
  21  -3   3    0.70    1.90
 -21  -3  -3    1.50    1.30
  21   3   3   -1.60    1.50
 -21   3  -3   -0.70    1.20
  21   3   3   -1.60    1.00
 -23  -3  -3   62.29    5.00
  23  -3   3   64.89    5.00
  23  -3   3   68.69    6.20
 -23   3  -3   62.99    6.10
  23   3   3   76.29    6.60
  23   3   3   67.29    7.20
  25  -3   3   -2.50    3.60
  25  -3   3    4.50    1.90
  25   3   3    3.00    2.80
  25   3   3    5.80    2.90
  27  -3   3    4.70    3.00
  27  -3   3   -1.00    1.30
  27   3   3   -0.30    2.10
  29  -3   3    2.20    2.20
  29   3   3   -0.90    2.10
  30  -4  -3    3.10    2.20
  30   4  -3    1.20    2.50
  28  -4  -3   11.10    3.10
  28  -4  -3    5.60    2.80
  28   4  -3   17.60    6.80
  28   4  -3    5.10    3.10
  26  -4  -3   52.09    6.30
 -26  -4   3   32.80    4.40
  26  -4  -3   24.10    3.30
  26   4  -3   34.30    5.40
  26   4  -3   38.50    6.80
 -24  -4   3  211.78    9.10
  24  -4  -3  213.38   10.20
  24  -4  -3  205.78    8.90
  24   4  -3  219.58   11.50
 -24   4   3  205.68   11.20
  24   4  -3  215.68   11.30
  22  -4  -3   51.49    5.50
 -22  -4   3   62.39    4.60
  22  -4  -3   57.89    4.40
  22   4  -3   62.29    7.00
  22   4  -3   63.99    6.00
 -22   4   3   60.39    5.80
  20  -4  -3  186.78    8.70
 -20  -4   3  165.88    7.30
  20  -4  -3  182.98    8.40
  20   4  -3  186.28   11.10
 -20   4   3  160.48    8.50
  20   4  -3  189.18    9.60
 -20   4   3  162.88    9.00
  18  -4  -3  231.78    8.60
 -18  -4   3  245.38   10.00
  18  -4  -3  248.88    9.50
 -18   4   3  262.37   13.70
  18   4  -3  251.07   10.90
  18   4  -3  246.18   10.60
 -18   4   3  235.98    9.90
 -16  -4   3  100.89    6.00
  16  -4  -3  107.19    5.60
 -16  -4   3  101.99    5.10
  16  -4  -3  101.49    5.10
  16   4  -3  103.89    6.40
 -16   4   3  104.29    5.80
 -16   4   3   94.89    6.20
  16   4  -3   96.99    6.30
  14  -4  -3    0.40    1.10
 -14  -4   3    0.40    1.30
  14  -4  -3   -1.00    0.70
 -14  -4   3    1.00    0.90
  14   4  -3    1.30    1.60
 -14   4   3    1.60    1.20
  14   4  -3    0.70    1.40
 -14   4   3    2.30    1.30
 -12  -4   3   34.90    3.80
  12  -4  -3   36.20    2.80
  12  -4  -3   36.70    2.90
 -12  -4   3   38.10    3.00
 -12   4   3   33.40    2.90
  12   4  -3   40.90    4.60
 -12   4   3   43.50    4.80
  12   4  -3   32.10    3.70
  10  -4  -3  259.27    7.70
 -10  -4   3  270.57    8.70
 -10  -4   3  270.37    8.80
  10  -4  -3  264.47    8.50
  10   4  -3  269.47    9.30
 -10   4   3  263.87    9.60
 -10   4   3  263.17    8.10
  10   4  -3  283.57    9.90
  -8  -4   3   27.20    3.10
   8  -4  -3   23.50    2.80
   8  -4  -3   18.80    1.70
  -8  -4   3   21.00    2.80
  -8   4   3   23.10    3.20
  -8   4   3   21.10    2.20
   8   4  -3   21.90    3.20
   8   4  -3   22.30    2.90
  -6  -4   3  526.45   14.30
  -6  -4   3  558.74   15.20
   6  -4  -3  549.65   12.00
   6  -4  -3  585.54   14.60
  -6  -4   3  555.44   13.80
   6  -4  -3  547.55   15.10
  -6   4   3  561.34   12.50
  -6   4   3  542.05   15.10
   6   4  -3  577.14   14.40
   6   4  -3  536.65   15.00
  -4  -4   3 1984.30   73.79
   4  -4  -3 2054.19   68.59
  -4   4   3 1979.70   71.39
   4   4  -3 2013.50   71.49
   2  -4  -3   62.69    4.00
   2  -4  -3   64.59    3.90
  -2  -4   3   68.89    4.10
  -2  -4   3   60.69    3.40
  -2  -4   3   66.29    4.10
   2  -4  -3   63.89    2.20
   2  -4  -3   66.29    2.20
  -2   4   3   61.69    4.00
  -2   4   3   61.89    4.00
   2   4  -3   69.09    3.70
   2   4  -3   59.19    3.90
   2   4  -3   64.29    3.90
   0  -4   3  151.48    5.60
   0  -4   3  145.49    6.20
   0  -4  -3  158.18    4.00
   0  -4   3  144.49    5.50
   0  -4   3  166.28    6.60
   0  -4  -3  147.39    6.20
   0  -4  -3  154.18    6.40
   0   4  -3  154.98    6.30
   0   4   3  152.88    4.30
   0   4   3  146.49    6.30
   0   4   3  159.58    6.40
   2  -4   3  306.47    9.80
   2  -4   3  290.77    9.30
  -2  -4  -3  280.77    9.50
  -2  -4  -3  283.77    7.00
   2  -4   3  291.77    8.90
  -2  -4  -3  293.27    9.20
   2  -4   3  290.07    8.50
  -2   4  -3  282.07    9.50
   2   4   3  297.47    7.30
   2   4   3  290.47    9.60
  -4  -4  -3   56.99    3.60
   4  -4   3   51.69    3.30
   4  -4   3   54.39    3.60
  -4  -4  -3   56.69    4.00
  -4  -4  -3   57.19    2.70
  -4   4  -3   57.29    3.50
  -4   4  -3   61.89    4.10
   4   4   3   61.89    2.90
   6  -4   3   36.40    2.90
   6  -4   3   31.20    2.70
  -6  -4  -3   33.00    2.40
  -6  -4  -3   30.20    2.60
  -6   4  -3   24.20    2.70
   6   4   3   34.70    3.20
  -6   4  -3   21.60    2.60
   6   4   3   33.20    2.50
   8  -4   3    2.60    1.20
  -8  -4  -3    3.20    1.10
   8  -4   3    2.00    1.20
   8   4   3    1.40    1.30
  -8   4  -3    0.00    1.00
  -8   4  -3    1.70    1.20
 -10  -4  -3  251.77    8.30
  10  -4   3  246.58    8.60
  10  -4   3  252.87    9.40
 -10  -4  -3  247.88    8.10
  10   4   3  267.47   11.10
 -10   4  -3  230.08    9.30
  10   4   3  239.98    8.40
 -10   4  -3  231.68    8.90
  12  -4   3  115.19    5.80
 -12  -4  -3  100.29    5.40
  12  -4   3  109.99    5.20
 -12  -4  -3  107.69    5.10
  12   4   3  114.69    5.80
 -12   4  -3  108.39    6.30
 -12   4  -3  113.39    6.20
  12   4   3  107.39    6.20
  14  -4   3   78.39    4.50
 -14  -4  -3   74.19    5.00
  14  -4   3   79.69    5.10
 -14  -4  -3   76.99    4.40
  14   4   3   70.99    5.40
 -14   4  -3   86.79    5.70
 -14   4  -3   78.79    5.60
  14   4   3   83.39    5.30
  16  -4   3   56.39    4.00
 -16  -4  -3   51.79    4.60
 -16  -4  -3   52.89    3.90
  16  -4   3   61.49    4.90
  16   4   3   46.30    4.90
 -16   4  -3   53.99    5.00
 -16   4  -3   51.09    5.60
  16   4   3   39.50    4.80
  18  -4   3   76.49    4.80
  18  -4   3   70.39    5.60
 -18  -4  -3   86.49    5.00
  18   4   3   72.79    6.10
 -18   4  -3   66.89    5.80
  18   4   3   78.49    5.90
  20  -4   3   34.10    4.90
 -20  -4  -3   41.80    6.20
 -20   4  -3   42.90    7.80
  20   4   3   45.50    6.20
  20   4   3   36.00    5.20
  22  -4   3   47.30    4.30
  22  -4   3   50.69    5.90
 -22  -4  -3   49.60    4.30
  22   4   3   57.99    7.20
 -22   4  -3   54.69    7.20
  22   4   3   57.79    6.70
  24  -4   3   27.20    4.00
  24  -4   3   27.40    4.70
  24   4   3   27.00    5.30
  24   4   3   40.30    6.80
  26  -4   3    0.50    1.60
  26  -4   3   -0.40    2.20
  26   4   3    1.20    2.50
  26   4   3    0.70    2.20
  28  -4   3   -2.10    1.10
  28   4   3    2.80    3.10
  29  -5  -3   -0.80    2.30
  29  -5  -3   -0.90    1.30
  29   5  -3    2.50    3.50
  27  -5  -3    2.10    1.80
 -27  -5   3    1.10    1.70
  27  -5  -3    5.90    4.50
  27   5  -3    0.00    2.20
  27   5  -3    2.20    2.80
 -27   5   3    4.70    2.90
 -25  -5   3    3.40    2.00
  25  -5  -3    3.80    2.50
  25  -5  -3    2.10    1.90
  25   5  -3    8.10    5.70
 -25   5   3    4.00    2.30
  25   5  -3    2.10    2.20
  23  -5  -3    6.50    1.80
 -23  -5   3    4.30    2.00
  23  -5  -3    3.60    2.20
  23   5  -3    7.40    3.20
  23   5  -3    9.50    3.50
 -23   5   3    7.40    2.90
 -21  -5   3   22.70    3.60
  21  -5  -3   17.40    2.70
  21  -5  -3   22.90    3.70
 -21   5   3   25.20    4.80
  21   5  -3   22.80    4.30
  21   5  -3   23.60    4.70
 -19  -5   3    7.10    1.60
  19  -5  -3   11.30    2.80
  19  -5  -3   15.00    3.00
 -19   5   3   12.40    3.30
  19   5  -3    8.50    2.70
 -19   5   3   13.90    2.90
  19   5  -3    7.30    2.90
  17  -5  -3  186.88    8.00
 -17  -5   3  180.88    8.60
  17  -5  -3  193.18    7.80
 -17  -5   3  215.58   10.30
  17   5  -3  183.68    9.30
 -17   5   3  199.98    8.70
  17   5  -3  194.18    9.90
 -15  -5   3    0.20    1.40
  15  -5  -3    0.00    0.90
  15  -5  -3    0.10    1.10
 -15  -5   3    0.20    0.90
  15   5  -3    0.50    1.60
  15   5  -3    1.20    2.60
 -15   5   3   -0.10    1.30
 -15   5   3   -1.70    0.90
 -13  -5   3   70.29    4.40
  13  -5  -3   58.59    4.00
  13  -5  -3   62.89    3.80
 -13  -5   3   66.69    4.50
 -13   5   3   57.99    4.90
  13   5  -3   63.89    5.10
  13   5  -3   59.19    4.70
 -13   5   3   66.69    4.30
 -11  -5   3    8.70    2.00
  11  -5  -3   15.50    2.20
 -11  -5   3    7.20    1.70
  11  -5  -3    9.00    1.90
  11   5  -3   11.00    2.70
 -11   5   3    9.90    2.30
  11   5  -3   10.20    2.30
 -11   5   3   10.80    2.00
  -9  -5   3   26.50    3.20
   9  -5  -3   17.90    2.40
  -9  -5   3   25.30    4.30
   9  -5  -3   24.60    2.00
  -9  -5   3   16.40    2.30
   9   5  -3   15.20    2.60
   9   5  -3   22.30    3.00
  -9   5   3   18.10    2.70
  -9   5   3   29.20    2.80
  -7  -5   3  137.59    6.30
   7  -5  -3  125.29    6.60
  -7  -5   3  127.69    5.50
  -7  -5   3  132.99    6.80
   7  -5  -3  126.89    4.30
   7  -5  -3  133.19    6.10
  -7   5   3  124.69    4.70
   7   5  -3  121.99    6.50
   7   5  -3  127.09    5.90
  -7   5   3  123.79    6.60
  -5  -5   3    8.90    2.40
   5  -5  -3    8.60    1.20
   5  -5  -3    7.00    1.90
  -5  -5   3    7.90    1.70
  -5  -5   3   13.00    2.60
   5  -5  -3   10.00    1.40
   5  -5  -3    6.60    1.60
   5   5  -3   17.10    3.00
   5   5  -3    6.00    1.60
  -5   5   3   10.80    2.40
   3  -5  -3    4.20    1.40
  -3  -5   3    7.50    1.90
   3  -5  -3    8.90    1.10
  -3  -5   3   13.60    2.10
   3  -5  -3   13.60    2.60
  -3  -5   3    6.30    1.90
   3  -5  -3   12.50    1.40
  -3   5   3   10.50    2.40
   3   5  -3    6.50    1.60
   3   5  -3    7.10    2.00
   3   5  -3    9.20    1.90
   1  -5  -3   10.90    2.00
   1  -5  -3    9.60    1.90
  -1  -5   3   10.50    2.00
  -1  -5   3    9.00    1.80
   1  -5  -3   15.40    1.50
   1  -5  -3   15.20    1.30
  -1  -5   3   14.10    2.10
   1   5  -3   18.90    2.90
   1   5  -3   17.70    2.90
  -1   5   3   20.30    3.30
  -1   5   3   19.20    3.10
   1   5  -3   13.00    2.10
  -1  -5  -3   57.29    4.20
   1  -5   3   56.59    3.50
   1  -5   3   54.79    4.20
   1  -5   3   55.89    4.10
  -1  -5  -3   54.09    2.40
  -1  -5  -3   56.19    4.20
   1  -5   3   58.69    3.70
   1   5   3   53.49    4.20
   1   5   3   52.89    2.70
  -1   5  -3   60.99    4.40
   1   5   3   52.09    4.00
  -3  -5  -3 1464.25   68.89
   3  -5   3 1465.85   58.19
   3   5   3 1392.76   67.29
  -3   5  -3 1528.75   60.09
   5  -5   3  241.68    9.50
   5  -5   3  233.88    8.00
  -5  -5  -3  249.68    8.80
  -5  -5  -3  249.58    7.00
  -5  -5  -3  242.38    9.60
   5   5   3  232.38    7.30
  -5   5  -3  241.18    8.40
  -5   5  -3  219.88    9.20
   5   5   3  223.08    9.20
  -7  -5  -3   18.40    2.30
   7  -5   3   14.10    2.20
  -7  -5  -3   14.20    2.50
   7  -5   3   18.60    2.70
   7   5   3   19.40    3.10
  -7   5  -3   25.00    3.30
   7   5   3   19.00    2.40
   9  -5   3   28.00    3.20
  -9  -5  -3   32.90    2.80
  -9  -5  -3   29.80    2.90
   9  -5   3   31.30    3.00
  -9   5  -3   38.60    4.20
   9   5   3   25.10    3.60
  -9   5  -3   28.20    3.80
   9   5   3   33.90    3.00
  11  -5   3   14.20    2.60
  11  -5   3   12.10    2.50
 -11  -5  -3   12.40    2.30
 -11  -5  -3   14.90    2.50
  11   5   3   12.20    2.40
  11   5   3   11.10    2.60
 -11   5  -3    9.10    2.50
 -11   5  -3    9.40    2.30
  13  -5   3    7.10    2.00
 -13  -5  -3    5.90    2.00
  13  -5   3    7.80    2.20
 -13  -5  -3    6.30    1.60
 -13   5  -3    4.70    2.20
  13   5   3    4.40    1.90
 -13   5  -3    5.80    2.30
  13   5   3   11.00    3.20
  15  -5   3    1.50    1.20
 -15  -5  -3    1.20    1.20
  15  -5   3    1.10    1.70
 -15  -5  -3   -2.70    1.40
 -15   5  -3   -0.10    1.30
  15   5   3   -1.20    1.50
  15   5   3   -0.80    1.50
  17  -5   3    6.40    2.10
 -17  -5  -3    6.40    2.10
 -17  -5  -3    6.50    2.40
  17  -5   3    5.40    2.70
  17   5   3    3.30    2.30
 -17   5  -3    5.60    2.50
 -17   5  -3    3.40    2.00
  17   5   3    2.60    1.80
  19  -5   3    1.00    1.10
  19  -5   3    1.00    1.70
 -19  -5  -3    3.40    1.50
 -19   5  -3    1.30    2.50
  19   5   3   -1.20    1.30
  19   5   3   -1.40    1.60
  21  -5   3    3.60    2.20
  21  -5   3    3.70    1.60
 -21  -5  -3    3.50    1.40
  21   5   3    1.60    2.60
  21   5   3    3.20    2.40
 -21   5  -3    5.30    2.60
  23  -5   3    8.70    3.00
  23  -5   3    6.50    3.50
  23   5   3    9.80    5.00
  23   5   3    3.50    2.40
  25  -5   3    3.90    2.80
  25  -5   3    2.00    1.70
  25   5   3    5.40    3.10
  25   5   3    1.60    2.40
  27  -5   3   12.10    3.30
  27   5   3    9.30    3.80
  28  -6  -3   78.09    6.10
  28  -6  -3   69.79    7.50
  28   6  -3   68.19    8.60
 -26  -6   3   -0.50    1.20
  26  -6  -3   -0.10    1.30
  26  -6  -3    3.50    2.60
 -26   6   3    0.80    1.70
  26   6  -3    1.90    2.80
  26   6  -3    1.10    2.20
 -24  -6   3   35.20    4.20
  24  -6  -3   47.60    5.60
  24  -6  -3   38.90    4.50
 -24   6   3   43.40    6.60
  24   6  -3   52.79    7.60
  24   6  -3   37.60    5.80
  22  -6  -3   51.59    5.60
 -22  -6   3   53.39    4.60
  22  -6  -3   54.49    4.50
 -22   6   3   45.10    6.30
  22   6  -3   54.69    7.60
  22   6  -3   40.60    5.80
  20  -6  -3   11.50    2.70
 -20  -6   3   18.30    3.20
  20  -6  -3   11.90    2.50
  20   6  -3   12.90    3.60
  20   6  -3   14.70    4.00
 -20   6   3   12.80    3.20
 -20   6   3   11.90    3.00
  18  -6  -3   28.20    3.70
  18  -6  -3   34.60    4.10
 -18   6   3   41.60    5.00
  18   6  -3   38.30    5.30
 -18   6   3   42.90    6.30
  18   6  -3   28.10    4.80
 -16  -6   3  156.18    7.40
  16  -6  -3  160.68    7.00
  16  -6  -3  160.68    7.40
 -16  -6   3  163.38    7.90
 -16   6   3  179.28    8.00
  16   6  -3  167.78    9.50
  16   6  -3  177.48    9.00
 -16   6   3  157.48    9.30
 -14  -6   3  110.49    6.00
  14  -6  -3  101.09    5.10
 -14  -6   3  107.69    6.10
  14  -6  -3   92.29    5.50
  14   6  -3  112.99    7.50
  14   6  -3  103.69    6.60
 -14   6   3  103.39    7.20
 -14   6   3   95.59    5.50
 -12  -6   3   15.10    3.00
  12  -6  -3   23.00    3.00
  12  -6  -3   16.70    2.30
 -12  -6   3   22.60    3.40
 -12  -6   3   15.50    2.80
 -12   6   3   20.60    2.80
  12   6  -3   20.60    4.00
  12   6  -3   26.20    3.80
 -12   6   3   20.30    4.00
  10  -6  -3   94.29    6.40
 -10  -6   3   86.39    5.30
  10  -6  -3   74.39    4.90
 -10  -6   3   77.89    5.90
 -10  -6   3   79.39    4.70
  10  -6  -3   77.19    3.80
 -10   6   3   86.19    4.40
 -10   6   3   80.09    5.90
  10   6  -3   80.29    6.00
  10   6  -3   82.69    5.30
   8  -6  -3  341.47    8.90
   8  -6  -3  348.07   12.80
  -8  -6   3  338.37   10.50
  -8  -6   3  331.87   12.60
   8  -6  -3  337.07   11.50
  -8  -6   3  342.37   11.70
   8   6  -3  323.57   12.50
  -8   6   3  336.37    9.50
   8   6  -3  325.47   11.10
   6  -6  -3  154.38    7.90
   6  -6  -3  158.18    4.90
  -6  -6   3  145.69    7.20
  -6  -6   3  155.18    9.20
  -6  -6   3  137.39    6.10
   6  -6  -3  162.88    7.40
   6  -6  -3  148.49    5.40
   6   6  -3  158.48    6.90
  -6   6   3  158.68    8.00
   6   6  -3  157.38    8.00
  -4  -6   3  302.67   11.10
  -4  -6   3  313.47   11.70
   4  -6  -3  304.37    7.70
   4  -6  -3  303.47    8.00
   4  -6  -3  333.97   11.40
  -4  -6   3  298.07    9.60
   4   6  -3  294.27   10.00
  -4   6   3  312.87   11.70
   4   6  -3  299.47   11.50
   2  -6  -3  178.98    5.30
  -2  -6   3  189.38    8.60
  -2  -6   3  180.08    6.90
   2  -6  -3  187.18    9.60
   2  -6  -3  182.88    5.20
  -2  -6   3  191.58    8.60
   2  -6  -3  173.68    8.10
  -2   6   3  181.08    8.40
   2   6  -3  179.68    8.30
  -2   6   3  178.58    8.40
   2   6  -3  183.68    8.40
   2   6  -3  181.48    7.40
   0  -6   3   82.89    4.50
   0  -6  -3   76.59    3.00
   0  -6  -3   79.89    5.40
   0  -6   3   71.39    4.30
   0  -6   3   76.99    5.40
   0  -6   3   66.29    5.00
   0  -6  -3   79.69    5.40
   0   6  -3   70.19    5.20
   0   6  -3   66.09    5.00
   0   6   3   77.79    5.30
   0   6   3   72.79    3.40
   0   6   3   70.29    5.20
   2  -6   3  675.23   17.20
   2  -6   3  680.33   18.90
   2  -6   3  654.43   16.80
  -2  -6  -3  658.53   14.70
  -2  -6  -3  689.13   19.40
   2  -6   3  681.03   19.40
   2   6   3  678.93   15.60
   2   6   3  641.64   18.60
   2   6   3  647.84   19.20
   4  -6   3   55.99    3.70
   4  -6   3   56.09    6.10
  -4  -6  -3   72.39    6.90
  -4  -6  -3   44.90    4.00
   4  -6   3   46.70    3.70
  -4  -6  -3   49.20    2.80
   4   6   3   37.20    5.80
  -4   6  -3   47.20    4.40
   4   6   3   46.70    3.00
  -6  -6  -3  403.66   14.00
   6  -6   3  392.16   12.80
   6  -6   3  384.06   13.70
  -6  -6  -3  386.46   10.40
  -6  -6  -3  382.86   12.50
   6  -6   3  388.16   11.60
   6   6   3  399.76   14.00
  -6   6  -3  390.86   13.90
   6   6   3  389.46   11.00
  -6   6  -3  379.36   12.00
   8  -6   3   18.70    2.70
  -8  -6  -3   22.10    3.50
   8  -6   3   18.00    3.00
  -8  -6  -3   18.10    2.50
  -8  -6  -3   26.00    4.30
   8   6   3   16.40    2.50
   8   6   3   12.20    2.60
  -8   6  -3   13.10    2.80
  -8   6  -3   22.60    3.20
 -10  -6  -3  179.28    7.70
  10  -6   3  163.48    7.30
 -10  -6  -3  184.88    7.10
  10  -6   3  176.38    7.80
 -10  -6  -3  198.68    9.70
  10   6   3  172.68    7.40
  10   6   3  169.58    9.00
 -10   6  -3  177.08    8.10
 -10   6  -3  193.38    9.60
  12  -6   3  594.84   16.70
 -12  -6  -3  630.24   16.60
 -12  -6  -3  602.64   16.80
  12  -6   3  603.14   17.00
 -12   6  -3  585.94   17.80
  12   6   3  607.94   19.60
  12   6   3  622.64   17.30
 -14  -6  -3   16.70    3.00
  14  -6   3   18.40    3.10
  14  -6   3   17.30    3.20
 -14  -6  -3   18.70    3.70
 -14   6  -3   17.30    4.00
  14   6   3   12.60    2.90
 -14   6  -3   21.90    4.60
  14   6   3   12.70    3.20
 -16  -6  -3   53.09    5.40
  16  -6   3   51.89    4.30
 -16  -6  -3   46.80    4.10
  16  -6   3   51.99    4.70
  16   6   3   52.39    6.60
 -16   6  -3   54.79    6.30
 -16   6  -3   53.19    6.90
  16   6   3   46.40    5.50
 -18  -6  -3   44.50    4.00
  18  -6   3   37.00    4.70
  18  -6   3   37.20    4.30
 -18   6  -3   58.59    7.70
  18   6   3   34.60    4.80
  18   6   3   52.49    7.20
 -20  -6  -3   82.29    5.60
  20  -6   3   94.29    6.70
  20  -6   3   92.29    5.90
  20   6   3   89.49    7.00
 -20   6  -3   91.89    7.90
  20   6   3  108.59    8.60
  22  -6   3   11.90    3.80
  22  -6   3    6.80    2.90
  22   6   3    7.70    3.20
  22   6   3    7.50    3.60
  24  -6   3    0.40    1.50
  24  -6   3    1.40    2.20
  24   6   3    0.50    2.50
  24   6   3   -2.20    1.60
  26  -6   3   40.80    5.50
  26   6   3   39.00    6.90
  28  -6   3    0.40    2.00
  28   6   3   -3.30    2.10
  27  -7  -3    7.60    3.00
  27  -7  -3    2.60    1.90
  27   7  -3    4.00    3.60
  25  -7  -3    1.40    1.80
 -25  -7   3    0.70    2.10
  25  -7  -3   -0.80    1.70
  25   7  -3    1.00    2.30
 -25   7   3    0.10    2.30
  25   7  -3    3.10    2.90
  23  -7  -3   16.10    3.40
  23  -7  -3   22.20    4.00
  23   7  -3   16.10    4.20
 -23   7   3   11.90    4.40
  23   7  -3   22.90    4.80
  21  -7  -3  108.99    6.70
  21  -7  -3  105.49    6.50
  21   7  -3  112.29    8.30
 -21   7   3  123.59    9.50
  21   7  -3  104.89    8.90
  19  -7  -3    3.90    1.90
  19  -7  -3    2.50    1.80
 -19  -7   3    2.80    1.50
  19   7  -3    4.00    3.00
  19   7  -3    4.60    2.50
 -19   7   3   -1.60    1.40
 -19   7   3    5.20    2.40
  17  -7  -3   39.40    4.10
 -17  -7   3   46.10    4.30
  17  -7  -3   48.50    4.30
 -17   7   3   29.70    4.60
 -17   7   3   49.10    5.40
  17   7  -3   40.40    6.30
  17   7  -3   46.20    6.00
 -15  -7   3  262.27   12.80
 -15  -7   3  238.78    9.90
  15  -7  -3  251.77    8.80
 -15  -7   3  255.77   10.20
  15  -7  -3  248.68   11.30
 -15   7   3  244.28   12.30
  15   7  -3  249.28   11.10
 -15   7   3  246.98    9.80
  13  -7  -3  784.42   21.10
 -13  -7   3  770.52   22.50
  13  -7  -3  755.82   23.80
  13  -7  -3  800.72   18.90
 -13  -7   3  804.22   24.40
  13   7  -3  777.52   24.00
 -13   7   3  791.12   20.20
  13   7  -3  784.82   22.20
  11  -7  -3   29.90    4.40
  11  -7  -3   26.80    3.40
 -11  -7   3   35.10    3.90
  11  -7  -3   39.40    2.90
 -11  -7   3   32.30    3.80
 -11  -7   3   28.00    4.20
 -11   7   3   49.90    6.50
  11   7  -3   39.70    4.70
 -11   7   3   36.60    3.30
  11   7  -3   50.89    6.40
   9  -7  -3    1.70    1.20
  -9  -7   3   -1.50    1.00
  -9  -7   3    1.10    1.40
  -9  -7   3   -0.10    1.40
   9  -7  -3    0.50    0.80
   9  -7  -3   -0.60    1.50
  -9   7   3    0.50    1.00
  -9   7   3    1.80    1.90
   9   7  -3   -0.30    1.20
   9   7  -3    1.40    1.70
   7  -7  -3   93.59    6.70
   7  -7  -3   98.39    4.00
  -7  -7   3  100.69    7.00
   7  -7  -3  101.39    4.70
  -7  -7   3  106.39    6.50
   7  -7  -3   94.69    6.10
  -7  -7   3  106.99    5.50
   7   7  -3   96.59    5.90
   7   7  -3  103.39    7.00
  -7   7   3  105.49    7.10
  -5  -7   3  361.66   13.90
   5  -7  -3  376.56    9.40
  -5  -7   3  383.26   13.50
   5  -7  -3  373.76   13.20
   5  -7  -3  370.26    9.80
  -5  -7   3  376.56   11.40
   5   7  -3  372.06   14.00
  -5   7   3  360.46   13.90
   5   7  -3  378.36   12.20
   3  -7  -3  649.34   14.40
   3  -7  -3  650.93   14.50
   3  -7  -3  633.14   19.40
  -3  -7   3  673.03   19.90
   3  -7  -3  638.64   19.00
  -3  -7   3  622.54   16.50
   3   7  -3  632.34   19.00
   3   7  -3  603.44   17.20
   3   7  -3  644.74   19.60
  -3   7   3  643.34   19.60
   1  -7  -3  106.99    6.80
   1  -7  -3  104.19    6.80
  -1  -7   3  108.79    5.50
  -1  -7   3  103.89    5.50
   1  -7  -3  101.29    4.10
   1  -7  -3  110.79    4.00
  -1  -7   3  108.39    6.90
  -1  -7   3  101.79    6.70
   1   7  -3  110.89    6.90
  -1   7   3   98.29    6.70
   1   7  -3   99.19    6.60
  -1   7   3  113.19    7.00
   1  -7   3 1382.36   34.70
   1  -7   3 1440.06   32.10
   1  -7   3 1442.96   32.30
  -1  -7  -3 1461.15   35.40
   1  -7   3 1503.95   35.70
  -1  -7  -3 1478.35   35.00
  -1  -7  -3 1470.35   29.50
   1   7   3 1443.26   35.00
   1   7   3 1475.95   30.60
   1   7   3 1417.96   35.40
  -1   7  -3 1452.25   35.40
  -3  -7  -3  112.59    4.40
  -3  -7  -3  103.19    7.00
   3  -7   3  111.09    5.80
   3  -7   3  114.59    7.30
   3  -7   3  108.09    5.50
   3  -7   3  105.99    6.60
  -3  -7  -3  105.89    6.50
   3   7   3  115.59    5.00
  -3   7  -3  115.69    7.20
   3   7   3  108.09    7.10
  -5  -7  -3   11.40    2.70
  -5  -7  -3   16.80    3.10
   5  -7   3   23.80    3.40
  -5  -7  -3   19.80    2.30
   5  -7   3   18.30    2.70
   5  -7   3   21.80    3.60
   5  -7   3   13.10    2.80
  -5   7  -3   30.70    5.00
   5   7   3   18.80    2.60
   5   7   3   26.50    4.40
   7  -7   3   13.90    2.80
  -7  -7  -3   16.00    2.30
   7  -7   3   18.90    4.30
  -7  -7  -3   11.70    2.90
   7  -7   3   13.70    3.00
   7  -7   3   20.10    3.00
  -7  -7  -3   11.90    2.40
   7   7   3   22.50    4.30
  -7   7  -3   18.20    3.90
   7   7   3   14.00    2.40
  -9  -7  -3  146.59    8.90
   9  -7   3  161.18    9.20
   9  -7   3  143.29    6.90
   9  -7   3  171.28    8.10
  -9  -7  -3  144.89    7.50
  -9  -7  -3  152.48    6.40
   9   7   3  145.39    8.80
  -9   7  -3  160.18    9.20
  -9   7  -3  171.38    7.90
   9   7   3  155.18    7.00
 -11  -7  -3  125.39    6.20
  11  -7   3  119.39    6.80
 -11  -7  -3  132.49    7.00
 -11  -7  -3  133.49    8.70
  11  -7   3  134.59    6.70
 -11   7  -3  131.89    8.70
 -11   7  -3  139.09    7.50
  11   7   3  126.89    8.50
  11   7   3  136.99    7.00
  13  -7   3   22.20    3.10
 -13  -7  -3   34.20    4.10
 -13  -7  -3   37.90    4.50
  13  -7   3   31.40    4.10
 -13   7  -3   32.00    4.60
  13   7   3   32.70    4.30
 -13   7  -3   39.80    5.90
  13   7   3   38.40    6.10
 -15  -7  -3   36.30    4.50
 -15  -7  -3   35.90    4.60
  15  -7   3   37.10    4.70
 -15  -7  -3   44.30    6.70
  15  -7   3   39.10    4.70
  15   7   3   47.60    6.90
  15   7   3   33.10    4.50
 -15   7  -3   42.20    5.50
 -15   7  -3   35.50    5.80
  17  -7   3   38.80    4.70
  17  -7   3   43.10    4.80
 -17  -7  -3   45.20    4.30
  17   7   3   38.20    5.10
  17   7   3   29.90    5.10
 -17   7  -3   29.30    4.90
  19  -7   3   52.19    4.60
 -19  -7  -3   43.40    5.30
  19  -7   3   52.59    5.70
  19   7   3   53.39    6.20
 -19   7  -3   42.20    6.80
  19   7   3   67.89    8.30
  21  -7   3    9.60    2.50
  21  -7   3   16.60    3.50
  21   7   3    9.00    3.30
  21   7   3   13.70    4.60
  23  -7   3    2.60    1.70
  23   7   3    4.30    2.80
  23   7   3    2.30    2.80
  25  -7   3   -2.00    1.20
  25  -7   3   -1.30    2.30
  25   7   3   -0.90    2.30
  27  -7   3    1.20    1.80
  27   7   3   -1.40    2.70
  26  -8  -3    0.10    1.40
  26   8  -3   -2.70    2.20
  24  -8  -3   10.40    2.90
  24  -8  -3    3.20    1.80
 -24  -8   3    7.50    4.40
  24   8  -3    2.40    3.00
  24   8  -3    7.50    3.20
  22  -8  -3    2.80    2.10
 -22  -8   3    3.60    3.20
 -22  -8   3    1.00    1.70
  22  -8  -3    2.30    1.80
 -22   8   3    1.90    2.40
  22   8  -3    1.90    2.80
  22   8  -3   -2.70    1.80
  20  -8  -3   15.30    2.90
 -20  -8   3    8.40    3.40
  20  -8  -3   11.30    2.70
 -20  -8   3   12.80    2.90
  20   8  -3   20.20    5.10
  20   8  -3   20.70    4.60
 -20   8   3   11.60    4.00
 -18  -8   3  122.79    7.30
  18  -8  -3  126.59    7.20
  18  -8  -3  121.89    6.50
 -18  -8   3  122.49    9.60
 -18   8   3  105.79    9.00
  18   8  -3  128.89    9.80
  18   8  -3  112.39    8.10
 -18   8   3  127.19    7.50
  16  -8  -3   60.09    7.20
  16  -8  -3   69.29    4.70
  16  -8  -3   69.29    5.40
 -16  -8   3   90.99    9.90
 -16  -8   3   73.49    5.70
  16   8  -3   77.39    8.80
 -16   8   3   78.09    5.60
 -16   8   3   80.99    7.70
  16   8  -3   83.49    6.70
  14  -8  -3  154.98   10.00
 -14  -8   3  157.88   10.20
  14  -8  -3  133.89    7.50
  14  -8  -3  141.89    6.30
 -14  -8   3  149.59    7.70
 -14   8   3  154.18   10.00
 -14   8   3  157.78    7.50
  14   8  -3  150.08    9.90
  14   8  -3  136.79    8.30
 -12  -8   3   14.10    3.80
 -12  -8   3   12.60    3.30
  12  -8  -3   15.80    3.90
  12  -8  -3   15.80    3.30
 -12  -8   3   14.10    3.20
  12  -8  -3   14.80    2.30
  12   8  -3   15.60    4.80
 -12   8   3   16.50    2.80
 -12   8   3   10.30    3.20
  12   8  -3   18.10    3.70
  10  -8  -3   47.00    6.60
 -10  -8   3   56.69    7.20
  10  -8  -3   50.89    5.80
 -10  -8   3   41.70    4.50
  10  -8  -3   50.59    4.40
 -10  -8   3   56.39    6.90
  10   8  -3   47.90    5.50
 -10   8   3   32.20    6.20
  10   8  -3   45.70    6.30
  -8  -8   3  285.97   13.00
   8  -8  -3  276.47    8.10
  -8  -8   3  297.27   12.00
   8  -8  -3  276.07   12.80
  -8  -8   3  281.67   10.00
   8  -8  -3  280.87   11.60
   8  -8  -3  282.27    9.10
   8   8  -3  278.37   11.00
  -8   8   3  285.67   13.00
   8   8  -3  302.37   13.30
   6  -8  -3  283.97    8.50
  -6  -8   3  245.58   11.30
   6  -8  -3  299.47   12.90
   6  -8  -3  260.57   11.40
   6  -8  -3  279.07    7.90
  -6  -8   3  286.17    9.90
  -6  -8   3  264.97   12.40
   6   8  -3  291.77   12.80
   6   8  -3  289.67   11.00
  -6   8   3  286.67   12.80
   4  -8  -3  138.99    8.50
  -4  -8   3  141.59    8.60
  -4  -8   3  138.49    6.40
   4  -8  -3  134.49    5.00
   4  -8  -3  142.09    5.00
   4  -8  -3  140.09    8.10
  -4  -8   3  130.29    8.00
   4   8  -3  141.29    7.30
  -4   8   3  137.29    8.50
   4   8  -3  129.39    8.30
   2  -8  -3    3.40    2.00
   2  -8  -3    4.70    1.20
  -2  -8   3    5.10    2.10
  -2  -8   3    3.80    1.60
   2  -8  -3    5.50    1.30
  -2  -8   3    7.20    2.10
   2  -8  -3    4.70    2.50
  -2  -8   3    7.00    2.80
  -2   8   3    4.70    2.40
  -2   8   3    2.20    1.80
   2   8  -3    6.10    2.20
   2   8  -3    4.70    2.20
   2   8  -3    9.50    3.00
   0  -8   3   63.29    4.40
   0  -8   3   66.09    5.70
   0  -8  -3   59.29    3.40
   0  -8  -3   56.79    3.00
   0  -8   3   68.49    4.60
   0  -8   3   67.39    5.90
   0  -8  -3   61.09    5.60
   0  -8  -3   62.39    5.70
   0   8  -3   69.99    5.90
   0   8   3   66.19    7.30
   0   8   3   59.99    5.60
   2  -8   3    5.60    2.00
  -2  -8  -3    5.00    1.30
   2  -8   3   12.00    3.10
   2  -8   3    6.30    2.10
   2  -8   3    5.70    2.30
  -2  -8  -3    8.20    2.60
  -2  -8  -3    0.50    1.60
   2   8   3    2.40    1.80
  -2   8  -3    8.30    2.90
   2   8   3    7.40    1.70
   2   8   3    5.00    2.50
   4  -8   3   35.10    4.30
   4  -8   3   56.79    4.40
  -4  -8  -3   52.59    5.00
  -4  -8  -3   44.70    5.60
  -4  -8  -3   55.69    3.30
   4  -8   3   53.49    4.10
   4  -8   3   53.49    6.80
   4   8   3   55.99    4.10
   4   8   3   55.29    6.70
  -4   8  -3   53.19    6.80
   6  -8   3  355.06   12.50
   6  -8   3  382.56   15.30
  -6  -8  -3  345.77   13.30
  -6  -8  -3  383.66   15.20
  -6  -8  -3  358.36   10.40
   6  -8   3  336.67   13.30
   6  -8   3  377.86   11.90
   6   8   3  378.76   11.60
   6   8   3  381.06   15.20
  -6   8  -3  354.46   14.80
   8  -8   3  201.88    9.20
  -8  -8  -3  197.58    7.40
   8  -8   3  198.28   10.90
   8  -8   3  211.68    8.50
   8  -8   3  213.28    9.80
  -8  -8  -3  208.58   11.10
  -8  -8  -3  196.28    9.40
   8   8   3  193.98    8.20
  -8   8  -3  206.98   11.10
   8   8   3  174.28   10.30
  10  -8   3   16.00    4.10
  10  -8   3   11.40    3.10
 -10  -8  -3   10.70    3.00
 -10  -8  -3   16.10    2.70
  10  -8   3   16.30    3.00
  10  -8   3   15.40    4.20
  10   8   3   10.50    2.60
 -10   8  -3    7.10    2.70
 -10   8  -3   12.40    2.90
  10   8   3    6.80    3.00
 -12  -8  -3  241.28   12.70
  12  -8   3  222.98    9.40
  12  -8   3  253.17   12.90
 -12  -8  -3  244.08    9.30
  12  -8   3  258.87   10.70
 -12  -8  -3  253.67   10.50
  12   8   3  252.67   10.30
 -12   8  -3  230.28   12.00
  12   8   3  228.98   12.40
 -12   8  -3  253.27   12.90
  14  -8   3   40.20    4.70
  14  -8   3   49.00    4.70
 -14  -8  -3   42.40    6.50
 -14  -8  -3   27.70    3.70
 -14  -8  -3   52.19    5.30
  14   8   3   50.89    7.60
 -14   8  -3   44.20    7.70
  14   8   3   36.80    4.70
 -14   8  -3   47.50    5.80
  16  -8   3   16.90    3.40
  16  -8   3   10.10    2.60
 -16  -8  -3   12.70    2.80
 -16  -8  -3   21.30    5.20
 -16   8  -3   13.30    4.00
  16   8   3   12.50    4.00
  16   8   3   18.90    4.00
  18  -8   3    2.30    1.70
 -18  -8  -3    2.70    2.50
  18  -8   3    1.80    2.10
  18   8   3   -0.60    2.20
  18   8   3    6.70    2.70
  20  -8   3   12.30    2.60
  20  -8   3   17.30    3.70
 -20  -8  -3   23.50    6.00
  20   8   3   13.60    3.80
  20   8   3   16.30    4.80
 -22  -8  -3    1.80    3.00
  22  -8   3    2.00    1.90
  22  -8   3   -2.40    1.70
  22   8   3    1.10    2.10
  22   8   3   -1.90    2.00
  24  -8   3   -0.60    2.20
 -24  -8  -3   -1.90    2.60
  24  -8   3   -2.00    1.30
  24   8   3   -0.30    3.00
 -25  -9   3    2.40    3.50
  25  -9  -3    3.00    2.40
  23  -9  -3   -0.80    1.80
  23  -9  -3    0.20    1.40
 -23  -9   3    2.10    3.10
  23   9  -3    2.30    2.60
  23   9  -3    1.20    3.00
  21  -9  -3   12.60    2.90
 -21  -9   3   17.10    5.20
  21  -9  -3   23.00    4.10
 -21  -9   3   17.90    3.90
  21   9  -3   17.60    5.50
 -21   9   3   26.70    6.40
  21   9  -3   12.40    4.90
 -19  -9   3   10.10    4.00
 -19  -9   3    4.90    2.50
  19  -9  -3   14.00    3.20
  19  -9  -3   11.50    2.80
 -19   9   3   10.80    3.10
 -19   9   3   10.50    4.00
  19   9  -3    8.90    3.30
  19   9  -3   12.00    4.50
 -17  -9   3   43.50    6.90
  17  -9  -3   44.20    4.60
 -17  -9   3   38.00    4.80
  17  -9  -3   54.29    6.10
 -17   9   3   48.40    7.90
  17   9  -3   38.50    5.50
  17   9  -3   48.30    7.40
 -15  -9   3  165.18   11.20
 -15  -9   3  160.88    8.80
  15  -9  -3  147.99    8.30
  15  -9  -3  172.78    7.10
  15  -9  -3  155.38   10.80
  15   9  -3  168.98    9.60
 -15   9   3  157.88   11.00
 -15   9   3  157.48    7.90
  15   9  -3  157.78   10.90
  13  -9  -3  134.89    7.90
  13  -9  -3  125.89    5.80
  13  -9  -3  143.99   10.00
 -13  -9   3  148.59   10.30
 -13  -9   3  142.49    7.50
 -13  -9   3  139.69    8.20
  13  -9  -3  131.19    7.00
 -13   9   3  147.39   10.20
  13   9  -3  129.49    9.60
  11  -9  -3   45.30    5.60
  11  -9  -3   52.79    7.70
 -11  -9   3   46.40    5.60
  11  -9  -3   44.80    3.30
 -11  -9   3   32.50    5.00
 -11  -9   3   42.30    4.70
  11  -9  -3   44.50    3.90
 -11   9   3   41.50    6.80
  11   9  -3   41.50    5.50
  11   9  -3   52.99    7.40
   9  -9  -3    0.00    1.60
  -9  -9   3    2.20    1.70
   9  -9  -3    5.20    2.80
  -9  -9   3    1.30    2.00
   9  -9  -3    0.80    1.70
  -9  -9   3    2.60    2.00
   9   9  -3    2.50    2.20
   9   9  -3    1.50    1.80
  -9   9   3    2.30    2.40
   7  -9  -3  183.98    6.70
  -7  -9   3  179.28   10.70
  -7  -9   3  182.18    9.80
  -7  -9   3  185.18    8.00
   7  -9  -3  176.18    6.10
   7  -9  -3  178.58    9.60
   7  -9  -3  175.58   10.50
   7   9  -3  180.58   10.80
  -7   9   3  182.98   10.80
   7   9  -3  190.98    9.10
  -5  -9   3  595.94   20.80
  -5  -9   3  607.24   20.00
  -5  -9   3  601.24   16.60
   5  -9  -3  594.74   19.70
   5  -9  -3  599.24   14.20
   5  -9  -3  588.44   14.50
   5   9  -3  591.74   20.70
   5   9  -3  623.04   18.30
  -5   9   3  564.24   20.40
   3  -9  -3  178.28    6.00
  -3  -9   3  166.88    7.50
   3  -9  -3  181.78   10.00
   3  -9  -3  176.98    5.90
   3  -9  -3  184.48   10.40
  -3  -9   3  180.68   10.30
  -3  -9   3  174.78    8.10
  -3   9   3  178.68   11.90
   3   9  -3  168.18    9.70
   3   9  -3  189.18   10.60
   3   9  -3  180.48    8.60
   1  -9  -3  172.48    6.20
  -1  -9   3  170.48    7.60
  -1  -9   3  175.78    8.00
   1  -9  -3  169.78    9.80
  -1  -9   3  174.48   11.10
   1  -9  -3  190.78   10.40
  -1  -9   3  172.88   10.00
   1  -9  -3  179.08    5.90
   1   9  -3  175.18   10.10
   1   9  -3  189.08   10.30
  -1   9   3  189.48   10.40
  -1  -9  -3   40.30    2.80
   1  -9   3   42.70    4.60
  -1  -9  -3   46.10    6.10
   1  -9   3   39.10    4.30
   1  -9   3   39.50    5.60
   1  -9   3   39.60    5.50
  -1  -9  -3   43.40    3.20
  -1  -9  -3   44.60    5.90
  -1   9  -3   29.50    4.80
   1   9   3   43.40    7.00
   1   9   3   43.10    6.50
   3  -9   3   14.80    3.70
  -3  -9  -3    7.10    2.30
   3  -9   3   14.30    2.80
   3  -9   3   12.20    2.70
  -3  -9  -3   13.30    3.70
   3  -9   3   11.50    3.10
  -3   9  -3    9.60    2.80
   3   9   3   14.20    4.00
  -5  -9  -3   30.60    3.20
   5  -9   3   54.99    8.80
   5  -9   3   41.50    4.80
   5  -9   3   36.10    5.40
  -5  -9  -3   49.80    7.10
  -5  -9  -3   24.60    4.00
   5  -9   3   34.80    4.10
  -5   9  -3   41.60    6.30
   5   9   3   28.40    5.30
   5   9   3   39.00    4.00
   7  -9   3   90.19    6.10
  -7  -9  -3   50.49    6.10
  -7  -9  -3   69.59    4.30
   7  -9   3   68.29    4.90
  -7  -9  -3   78.59    6.40
   7  -9   3   79.29    6.40
   7  -9   3   84.19    7.40
   7   9   3   77.99    5.10
   7   9   3   75.29    7.20
  -7   9  -3   91.99   10.00
   9  -9   3  175.28   10.90
  -9  -9  -3  161.48   10.50
   9  -9   3  179.98    9.00
  -9  -9  -3  160.28    6.90
   9  -9   3  151.08    7.50
   9  -9   3  161.48    9.00
  -9  -9  -3  162.98    8.90
   9   9   3  181.08    8.20
   9   9   3  162.58   10.50
  -9   9  -3  166.58   10.60
 -11  -9  -3  230.68   11.30
  11  -9   3  239.78    9.70
 -11  -9  -3  250.67   13.50
 -11  -9  -3  260.67    9.50
  11  -9   3  251.17   13.50
  11  -9   3  248.28   11.10
  11  -9   3  253.47   12.70
  11   9   3  245.28   13.30
  11   9   3  246.88   10.40
 -11   9  -3  228.78   16.40
 -13  -9  -3  426.66   13.90
  13  -9   3  469.75   16.00
  13  -9   3  441.56   16.40
 -13  -9  -3  465.55   15.80
 -13  -9  -3  460.85   19.30
  13  -9   3  434.06   14.40
  13  -9   3  452.15   19.10
 -13   9  -3  434.46   18.80
  13   9   3  446.36   19.00
 -13   9  -3  442.86   15.90
  13   9   3  452.75   15.60
 -15  -9  -3  134.89   10.40
  15  -9   3  137.19    8.00
  15  -9   3  132.89    7.40
  15  -9   3  127.69   10.20
  15   9   3  141.39   10.60
  15   9   3  132.19    8.20
 -15   9  -3  141.69   12.00
  17  -9   3   23.60    6.90
  17  -9   3   16.70    5.00
 -17  -9  -3   15.50    4.90
  17  -9   3   18.20    3.50
  17   9   3   20.50    4.10
  17   9   3   17.90    5.10
  19  -9   3    0.80    2.20
  19  -9   3   -0.60    1.80
  19  -9   3    1.30    1.50
 -19  -9  -3    3.90    3.40
  19   9   3    1.50    2.80
  19   9   3    3.20    2.30
  21  -9   3    3.00    2.40
 -21  -9  -3    3.40    3.00
  21  -9   3    3.80    2.30
  21   9   3    2.20    3.00
  21   9   3    1.50    2.40
  23  -9   3    7.30    3.00
 -23  -9  -3    7.00    4.50
  23  -9   3   13.50    3.40
  23   9   3    2.80    3.30
 -24 -10   3    2.90    3.50
  24 -10  -3    5.10    2.50
  22 -10  -3    1.70    1.60
  22 -10  -3    0.00    1.70
 -22 -10   3   -1.70    2.50
  22  10  -3    2.60    2.60
  22  10  -3    1.60    3.10
  20 -10  -3   39.70    5.40
  20 -10  -3   38.20    4.40
 -20 -10   3   36.10    7.00
  20  10  -3   33.30    6.60
  20  10  -3   24.70    5.90
  18 -10  -3    1.00    1.70
  18 -10  -3    0.20    1.60
 -18 -10   3   -0.60    2.60
 -18 -10   3    1.10    2.00
  18  10  -3   -1.10    1.80
 -18  10   3    1.00    2.30
  18  10  -3   -0.60    1.80
 -18  10   3    6.50    2.60
 -16 -10   3   -2.40    1.60
 -16 -10   3   -0.60    1.30
  16 -10  -3    0.30    1.40
  16 -10  -3   -0.60    1.50
  16 -10  -3    2.30    1.60
  16  10  -3   -0.30    1.70
  16  10  -3   -1.80    2.20
 -16  10   3   -0.60    2.10
 -14 -10   3    0.90    1.80
  14 -10  -3    1.30    1.30
 -14 -10   3    0.40    2.00
  14 -10  -3    2.70    2.10
  14 -10  -3   -1.10    1.30
  14  10  -3   -0.30    1.60
 -14  10   3    0.30    2.30
  14  10  -3    2.10    2.40
 -12 -10   3   17.60    3.60
  12 -10  -3   21.30    3.40
  12 -10  -3   23.40    2.80
  12 -10  -3   21.80    5.30
 -12 -10   3   23.20    5.20
  12 -10  -3   23.50    4.30
 -12  10   3   17.00    5.00
  12  10  -3   29.90    6.10
  12  10  -3   19.90    4.30
  10 -10  -3    0.10    1.00
 -10 -10   3    1.30    1.70
 -10 -10   3    1.50    2.20
  10 -10  -3    0.90    1.20
  10 -10  -3    1.00    1.50
  10 -10  -3   -1.00    1.90
 -10 -10   3    4.80    2.80
  10  10  -3   -1.40    1.70
 -10  10   3    0.10    1.80
  10  10  -3    0.40    1.70
  -8 -10   3   24.50    4.70
  -8 -10   3   32.70    6.00
   8 -10  -3   20.10    3.60
   8 -10  -3   32.00    3.30
   8 -10  -3   28.90    6.60
  -8  10   3   24.40    5.30
   8  10  -3   24.80    4.20
   8  10  -3   21.30    4.40
   6 -10  -3   -0.90    1.20
   6 -10  -3    1.40    1.00
  -6 -10   3    5.80    2.90
  -6 -10   3    1.40    1.60
   6 -10  -3    0.60    2.10
   6 -10  -3    3.00    1.20
  -6 -10   3   -0.20    1.70
   6  10  -3    4.40    2.70
  -6  10   3    3.00    2.80
   6  10  -3    0.30    1.50
   4 -10  -3    1.90    1.10
  -4 -10   3   -1.00    1.40
   4 -10  -3    4.50    1.30
   4 -10  -3    2.40    1.90
  -4 -10   3    4.40    1.90
  -4 -10   3    3.00    2.40
  -4 -10   3    1.80    2.40
   4 -10  -3   -0.40    1.80
  -4  10   3    2.80    2.40
   4  10  -3    3.00    2.60
   4  10  -3    2.60    2.00
   2 -10  -3   19.60    2.30
   2 -10  -3   14.90    2.00
  -2 -10   3   10.30    3.10
  -2 -10   3   19.30    3.10
  -2 -10   3   19.00    4.70
   2 -10  -3   10.30    2.90
  -2 -10   3   16.50    3.30
   2 -10  -3   19.00    4.70
  -2  10   3   22.60    5.00
   2  10  -3   23.20    5.00
   2  10  -3   16.80    4.20
   0 -10   3   20.20    4.30
   0 -10  -3   25.40    4.60
   0 -10  -3   25.80    2.60
   0 -10   3   14.10    3.80
   0 -10  -3   24.00    4.50
   0 -10   3   22.60    3.50
   0 -10   3   26.30    3.80
   0 -10  -3   28.00    3.00
   0  10   3   20.50    4.30
   0  10  -3   26.10    5.10
   0  10   3   25.70    5.10
   2 -10   3   82.59    5.50
   2 -10   3   86.99    9.70
   2 -10   3   84.69    5.50
  -2 -10  -3   81.09    4.50
  -2 -10  -3   84.79    7.50
   2 -10   3   86.79    7.30
  -2 -10  -3   73.09    6.80
  -2  10  -3   68.09    7.90
   2  10   3   57.89    6.90
  -4 -10  -3    1.70    1.20
   4 -10   3    2.80    1.80
   4 -10   3    1.00    1.90
   4 -10   3    1.30    1.70
  -4 -10  -3   -0.90    1.50
  -4 -10  -3    1.40    1.80
   4 -10   3    1.70    1.60
  -4  10  -3    9.50    3.60
   4  10   3    3.20    2.40
   4  10   3    2.90    1.60
  -6 -10  -3    3.40    1.40
   6 -10   3    2.90    1.80
   6 -10   3    2.10    1.70
  -6 -10  -3    1.40    2.00
  -6 -10  -3    2.60    2.70
   6 -10   3   -0.30    1.50
   6 -10   3    6.20    2.20
   6  10   3    5.50    1.90
   6  10   3    1.60    2.40
   8 -10   3   30.60    4.30
  -8 -10  -3   22.70    4.00
   8 -10   3   23.90    4.30
  -8 -10  -3   23.00    3.20
  -8 -10  -3   14.50    3.70
   8 -10   3   22.30    3.30
   8 -10   3   19.50    4.30
   8  10   3   26.70    3.80
   8  10   3   33.30    6.30
  -8  10  -3   19.40    4.90
  10 -10   3   95.89    5.90
  10 -10   3   86.79    6.90
  10 -10   3   82.29    6.40
 -10 -10  -3   97.39    5.50
  10 -10   3   93.19    8.60
 -10 -10  -3   63.39    8.00
 -10 -10  -3   86.39    6.80
  10  10   3   82.99    9.70
 -10  10  -3   93.29    8.60
  10  10   3   92.79    6.30
  12 -10   3   13.40    3.40
 -12 -10  -3   15.10    4.90
 -12 -10  -3    8.00    2.50
  12 -10   3    7.10    3.30
  12 -10   3   12.20    3.50
  12 -10   3    9.80    2.70
  12  10   3   13.30    4.20
  12  10   3    9.30    2.80
 -12  10  -3    7.20    5.20
  14 -10   3    3.30    2.10
 -14 -10  -3    3.00    2.90
  14 -10   3   10.10    4.40
  14  10   3    4.00    2.30
  16 -10   3   -0.50    2.20
  16 -10   3    1.10    2.00
 -16 -10  -3    0.10    2.40
  16 -10   3    3.20    2.30
  16  10   3    3.00    3.30
  16  10   3    2.60    2.40
  18 -10   3    0.80    1.90
 -18 -10  -3   -1.60    2.10
  18 -10   3    2.40    1.90
  18  10   3   -0.80    1.80
  18  10   3   -1.50    2.10
  20 -10   3    2.20    1.90
 -20 -10  -3    0.40    2.60
  20 -10   3    0.00    2.10
  20  10   3    1.90    3.10
  20  10   3   -0.10    2.10
  22 -10   3   15.70    3.80
  22 -10   3   19.40    4.10
  22  10   3    9.30    4.70
 -21 -11   3   10.40    4.80
  21 -11  -3   10.60    2.90
  19 -11  -3   70.59    6.30
  19 -11  -3   66.79    5.10
 -19 -11   3   49.10    8.80
  19  11  -3   61.79    7.90
  19  11  -3   50.39    8.90
  17 -11  -3    1.70    1.80
 -17 -11   3    2.60    3.20
  17 -11  -3    2.20    2.30
  17 -11  -3    3.40    2.20
  17  11  -3    3.10    2.60
  17  11  -3    0.80    3.20
  15 -11  -3    8.60    2.10
 -15 -11   3    8.70    3.70
 -15 -11   3    3.30    2.30
  15 -11  -3   14.20    3.00
  15 -11  -3    4.50    2.20
 -15  11   3   11.60    5.00
  15  11  -3    7.10    3.10
  15  11  -3    7.30    3.40
  13 -11  -3   24.20    3.00
 -13 -11   3   23.40    6.20
  13 -11  -3   16.80    3.90
  13 -11  -3   20.40    3.20
 -13 -11   3   28.00    5.50
 -13  11   3   11.30    4.00
  13  11  -3   14.80    3.90
  13  11  -3   15.90    4.80
  11 -11  -3    3.50    1.70
  11 -11  -3    2.70    1.30
 -11 -11   3    4.70    2.90
  11 -11  -3    1.30    1.70
 -11 -11   3    2.80    2.30
  11  11  -3    1.20    2.20
  11  11  -3    4.90    3.00
 -11  11   3    1.20    2.50
   9 -11  -3   28.70    4.60
  -9 -11   3   39.60    6.80
   9 -11  -3   44.30    3.10
   9 -11  -3   49.70    9.50
   9 -11  -3   42.50    3.40
  -9 -11   3   45.90    5.10
  -9 -11   3   39.70    5.80
   9  11  -3   35.70    6.00
  -9  11   3   48.90    7.30
   7 -11  -3   73.89    9.30
  -7 -11   3   54.79    7.40
  -7 -11   3   71.19    9.10
   7 -11  -3   56.39    7.00
  -7 -11   3   61.59    4.90
   7 -11  -3   56.89    3.40
   7  11  -3   44.30    6.20
  -7  11   3   56.29    7.20
   7  11  -3   52.79    6.10
   5 -11  -3   40.30    6.40
   5 -11  -3   41.10    2.90
  -5 -11   3   46.20    7.20
  -5 -11   3   32.10    5.20
   5 -11  -3   49.90    7.10
   5 -11  -3   40.70    2.90
  -5 -11   3   37.80    4.90
  -5  11   3   45.10    7.50
   5  11  -3   48.50    7.50
  -3 -11   3   18.20    3.50
   3 -11  -3   20.80    4.80
   3 -11  -3   19.00    2.40
   3 -11  -3   16.70    2.10
  -3 -11   3   13.10    3.70
  -3 -11   3   18.00    3.20
  -3 -11   3   13.10    4.10
   3 -11  -3   29.70    5.90
  -3  11   3   25.60    5.80
   3  11  -3   11.30    4.10
   1 -11  -3   81.79    7.60
  -1 -11   3   80.79    5.70
   1 -11  -3   85.49    7.80
  -1 -11   3   74.59    5.20
   1 -11  -3   77.99    4.10
  -1 -11   3   93.59   10.20
  -1 -11   3   92.29    8.10
   1 -11  -3   79.89    3.90
   1  11  -3   51.49    6.40
  -1  11   3   61.09    7.50
  -1 -11  -3   23.00    2.60
   1 -11   3   23.90    3.70
   1 -11   3   15.30    3.80
   1 -11   3   22.30    3.60
   1 -11   3   19.30    4.70
  -1 -11  -3   16.50    4.00
  -1 -11  -3   28.10    3.60
  -1 -11  -3   24.80    5.40
   1  11   3   17.60    4.30
  -1  11  -3   25.40    5.70
  -3 -11  -3    6.00    1.80
   3 -11   3   12.20    3.90
  -3 -11  -3    7.70    1.80
   3 -11   3    9.60    3.80
  -3 -11  -3    4.10    2.60
  -3 -11  -3    4.30    2.80
   3 -11   3    5.70    2.10
   3 -11   3    6.50    2.20
   3  11   3    4.80    2.70
  -3  11  -3    2.60    2.40
   5 -11   3    5.70    2.30
   5 -11   3   13.20    4.30
  -5 -11  -3    4.60    2.30
  -5 -11  -3    8.80    1.90
   5 -11   3    5.90    2.10
  -5 -11  -3    7.20    3.10
   5 -11   3    4.70    2.40
  -5  11  -3    2.30    2.80
   5  11   3    7.60    3.40
   5  11   3    7.60    2.20
  -7 -11  -3   46.30    7.40
  -7 -11  -3   41.70    6.00
   7 -11   3   48.50    5.10
   7 -11   3   35.90    5.20
  -7 -11  -3   45.00    3.80
   7 -11   3   63.99    8.30
   7 -11   3   53.09    8.20
   7  11   3   53.39    7.80
   7  11   3   50.99    4.60
  -7  11  -3   41.70    7.10
   9 -11   3   23.20    4.20
   9 -11   3   18.10    5.20
   9 -11   3   19.80    3.50
  -9 -11  -3   14.70    4.40
   9 -11   3   13.40    3.30
  -9 -11  -3   16.80    2.80
   9  11   3   20.10    5.30
   9  11   3   17.70    3.50
 -11 -11  -3   42.20    6.90
  11 -11   3   45.40    6.60
  11 -11   3   49.90    6.90
 -11 -11  -3   48.90    4.90
  11 -11   3   40.40    7.60
  11  11   3   53.69    8.50
  11  11   3   43.60    5.30
 -13 -11  -3   12.70    4.70
  13 -11   3   15.20    5.00
  13 -11   3   22.50    4.50
  13 -11   3   16.80    3.40
  13  11   3   19.60    4.80
  13  11   3   14.60    3.70
  15 -11   3   17.50    4.00
  15 -11   3   14.90    7.30
 -15 -11  -3   13.70    4.90
  15 -11   3   14.40    3.20
  15  11   3   13.70    3.30
  15  11   3   14.90    5.30
  17 -11   3   51.89    9.00
  17 -11   3   48.80    6.40
 -17 -11  -3   68.29   10.60
  17  11   3   52.89    8.80
  17  11   3   42.10    6.00
  19 -11   3    3.90    2.10
 -19 -11  -3    6.60    4.60
  19 -11   3    5.90    2.60
  19  11   3    6.80    4.20
  19  11   3    6.80    3.10
 -18 -12   3    5.80    4.30
  18  12  -3    5.90    3.20
  16 -12  -3    2.60    1.70
 -16 -12   3   -2.20    1.90
  16 -12  -3    0.80    1.80
  16  12  -3   -0.20    2.10
  16  12  -3    0.00    2.60
  14 -12  -3   18.90    3.80
  14 -12  -3   22.20    2.90
 -14 -12   3   22.40    6.10
  14  12  -3   16.30    4.20
  14  12  -3   16.20    5.10
  12 -12  -3   29.00    3.10
 -12 -12   3   22.80    4.50
  12 -12  -3   28.40    3.70
  12 -12  -3   25.10    4.30
 -12 -12   3   34.90    7.00
 -12  12   3   28.70    6.90
  12  12  -3   20.60    5.80
  12  12  -3   23.80    4.70
 -10 -12   3   -2.20    1.60
  10 -12  -3    0.10    1.10
  10 -12  -3    0.40    1.10
 -10 -12   3   -0.40    2.50
  10 -12  -3   -1.90    1.40
  10  12  -3   -0.20    2.50
  10  12  -3    2.30    2.20
 -10  12   3    3.00    2.60
  -8 -12   3   -0.60    3.20
   8 -12  -3   -0.10    1.20
  -8 -12   3   -1.70    2.10
   8 -12  -3   -0.30    1.60
  -8  12   3    0.10    2.00
   8  12  -3    1.60    2.20
   8  12  -3    2.90    2.70
  -6 -12   3    8.70    2.40
   6 -12  -3    5.50    2.60
  -6 -12   3    5.60    3.20
   6 -12  -3   10.40    1.80
   6 -12  -3    7.80    2.00
  -6 -12   3    8.20    2.80
  -6 -12   3    7.50    5.80
  -6  12   3    7.00    3.70
   6  12  -3    3.90    3.00
   4 -12  -3   49.90    3.10
  -4 -12   3   49.40    5.10
  -4 -12   3   44.40    7.30
  -4 -12   3   47.70    5.60
   4 -12  -3   44.10    3.00
  -4 -12   3   46.90    7.70
   4 -12  -3   58.49    8.20
   4  12  -3   52.99    7.90
  -4  12   3   51.49    8.20
   2 -12  -3   16.30    2.80
   2 -12  -3   23.30    5.00
  -2 -12   3   17.50    3.10
   2 -12  -3   18.40    2.40
  -2 -12   3   22.80    4.00
  -2 -12   3   33.90    6.60
  -2 -12   3   14.60    4.60
  -2  12   3   12.20    3.80
   0 -12   3   25.40    5.50
   0 -12  -3   23.00    2.60
   0 -12   3   26.20    4.20
   0 -12   3   32.70    6.50
   0 -12  -3   23.70    5.40
   0 -12   3   19.20    3.50
  -2 -12  -3   29.70    6.10
  -2 -12  -3   16.80    2.70
   2 -12   3   20.70    5.10
   2 -12   3   20.20    3.90
   2 -12   3   14.40    4.30
  -2 -12  -3   17.70    2.40
   2 -12   3   11.60    2.80
   2  12   3   13.30    4.80
   4 -12   3    5.50    3.70
  -4 -12  -3    9.50    2.30
   4 -12   3   10.80    2.80
  -4 -12  -3    5.50    3.60
  -4 -12  -3    6.70    1.90
   4 -12   3    2.90    1.90
   4  12   3    2.90    2.90
  -6 -12  -3   16.70    2.70
   6 -12   3   13.80    3.20
  -6 -12  -3   11.20    3.90
   6 -12   3   17.40    3.10
   6 -12   3   21.50    5.10
   6  12   3   22.00    5.90
   6  12   3   15.90    3.20
  -8 -12  -3  127.89   10.80
   8 -12   3  134.49    7.80
   8 -12   3  133.59    9.50
   8 -12   3  129.59    7.10
  -8 -12  -3  125.69    6.30
   8 -12   3  118.39   10.50
   8  12   3  111.29    7.10
   8  12   3  131.59   10.90
  10 -12   3   29.10    4.10
 -10 -12  -3   30.20    4.00
  10 -12   3   21.60    5.30
  10 -12   3   25.80    5.30
 -10 -12  -3   30.30    6.80
  10  12   3   32.10    6.60
  10  12   3   31.40    4.80
 -12 -12  -3    4.90    3.10
  12 -12   3    2.50    2.00
  12 -12   3    4.40    2.40
  12  12   3   10.60    3.20
  12  12   3   11.90    4.60
  14 -12   3    1.00    2.00
  14 -12   3    2.30    1.90
 -14 -12  -3    0.40    2.30
  14  12   3    1.90    2.20
  14  12   3    1.20    2.90
 -16 -12  -3   -0.10    3.10
  16 -12   3    0.90    1.80
  16 -12   3    1.80    2.00
  16  12   3   -0.60    2.90
  16  12   3    0.90    2.10
 -15 -13   3    9.10    4.00
  15  13  -3    5.80    3.20
 -13 -13   3    4.20    3.20
  13 -13  -3    6.10    2.70
  13  13  -3    5.30    3.60
  13  13  -3   11.20    3.80
  11 -13  -3    0.00    1.90
 -11 -13   3    7.80    4.20
  11  13  -3    0.90    2.20
  11  13  -3    6.50    3.90
  -9 -13   3    1.40    1.90
  -9 -13   3    0.10    2.70
   9 -13  -3   -0.10    1.90
   9  13  -3   -0.50    1.70
   9  13  -3    0.40    2.80
   7 -13  -3   11.60    3.80
  -7 -13   3    7.60    3.00
   7 -13  -3    8.20    1.50
  -7 -13   3    7.00    3.70
  -7  13   3    7.60    5.50
   7  13  -3    5.80    3.60
   5 -13  -3    9.50    1.60
  -5 -13   3    6.10    3.30
  -5 -13   3   10.40    3.10
  -5 -13   3   11.80    4.70
   5 -13  -3    4.10    2.60
   5  13  -3    8.60    4.00
  -5  13   3    5.50    3.70
   3 -13  -3   24.00    2.70
   3 -13  -3   32.40    6.20
   3 -13  -3   26.30    2.30
  -3 -13   3   35.10    7.20
  -3 -13   3   31.90    5.30
  -3 -13   3   24.50    6.10
  -3 -13   3   23.00    3.70
  -3  13   3   26.00    6.10
  -1 -13   3    8.20    2.70
   1 -13  -3    3.40    2.40
  -1 -13   3    6.40    3.80
  -1 -13   3    3.00    3.10
  -1 -13   3    3.70    1.90
   1 -13  -3    4.80    2.20
   1 -13   3   14.30    3.10
   1 -13   3   14.70    4.20
  -1 -13  -3   17.00    2.40
  -1 -13  -3   15.10    4.60
   1 -13   3   14.00    4.40
   1 -13   3   20.90    3.50
  -1 -13  -3   20.50    2.70
   3 -13   3    5.70    4.00
  -3 -13  -3    1.40    2.50
  -3 -13  -3    3.80    1.70
   3 -13   3    7.00    3.50
   3 -13   3    5.60    2.40
   3 -13   3    5.30    2.00
   3  13   3    8.70    3.90
   5 -13   3   20.10    4.90
  -5 -13  -3   25.70    3.60
   5 -13   3   25.80    8.10
   5 -13   3   23.10    3.90
   5 -13   3   23.80    3.90
  -5 -13  -3   16.30    4.80
   5  13   3   14.80    5.40
  -7 -13  -3   37.50    4.60
   7 -13   3   28.40    5.10
   7 -13   3   31.30    4.90
  -7 -13  -3   23.60    5.30
   7  13   3   38.70    7.70
   9 -13   3    0.60    1.80
  -9 -13  -3   -1.20    2.30
   9 -13   3    3.00    2.10
   9  13   3    0.90    3.00
   9  13   3    1.20    1.80
 -11 -13  -3   10.80    4.90
  11 -13   3   10.30    2.90
  11 -13   3   19.10    4.90
  11  13   3    8.60    4.20
  11  13   3   12.30    3.40
  13 -13   3    4.40    2.70
  13 -13   3    6.50    2.50
  13  13   3   10.10    3.40
  13  13   3    3.20    3.10
 -10 -14   3    2.90    2.60
 -10 -14   3    8.20    4.80
  -8 -14   3   18.70    4.40
  -8 -14   3   12.60    5.10
   8  14  -3   23.00    8.20
  -6 -14   3   25.70    4.40
  -6 -14   3   17.60    5.00
   6 -14  -3   28.00    5.80
  -4 -14   3   72.79    6.10
   4 -14  -3   63.89    8.40
  -4 -14   3   67.09    9.20
   2 -14  -3   60.69    8.40
  -2 -14   3   65.79    5.70
  -2 -14   3   57.39    8.40
   0 -14   3   24.50    5.80
   0 -14   3   27.40    4.20
   0 -14  -3   30.60    6.60
   2 -14   3    1.80    1.90
  -2 -14  -3    4.10    3.40
   2 -14   3    3.90    2.90
   4 -14   3   19.50    4.70
  -4 -14  -3   21.70    5.90
   4 -14   3   24.40    3.80
   4  14   3   17.60    5.20
   6 -14   3   11.80    3.80
   6 -14   3   13.90    3.10
   6  14   3    9.30    4.80
   8 -14   3    2.40    2.60
   8 -14   3    3.70    3.30
   8  14   3    0.80    3.30
  30   0  -4    0.60    1.60
 -28   0   4    0.10    1.20
  28   0  -4    0.80    1.60
  28   0  -4    0.10    2.00
  26   0  -4   31.00    4.90
  26   0  -4   23.30    3.30
 -26   0   4   25.90    3.90
 -24   0   4    3.30    1.70
  24   0  -4    2.40    1.60
  24   0  -4    6.60    2.70
  22   0  -4  398.26   12.90
 -22   0   4  388.96   12.80
  22   0  -4  380.26   14.00
  20   0  -4    9.40    2.70
 -20   0   4   14.00    2.50
 -20   0   4   10.10    2.80
  20   0  -4   10.70    2.20
 -18   0   4  949.80   23.30
  18   0  -4  927.71   23.40
  18   0  -4  910.61   21.80
 -18   0   4  882.11   21.60
  16   0  -4  281.47    8.90
 -16   0   4  277.27    8.80
  16   0  -4  303.97   10.20
 -16   0   4  292.77    9.90
  14   0  -4   -0.90    0.90
 -14   0   4    0.40    0.60
  14   0  -4    0.00    0.60
 -14   0   4   -0.60    0.90
 -12   0   4   77.99    3.40
  12   0  -4   72.89    3.40
 -12   0   4   71.79    3.90
  12   0  -4   71.39    4.00
 -10   0   4  652.23   15.30
  10   0  -4  662.03   15.60
   8   0  -4  269.87    6.70
   8   0  -4  263.27    7.50
  -8   0   4  275.27    6.60
  -8   0   4  264.07    7.30
   6   0  -4  194.18    5.60
  -6   0   4  191.98    5.40
  -6   0   4  194.48    4.70
   4   0  -4  202.38    5.40
  -4   0   4  206.98    5.30
  -2   0   4  358.16   13.60
   2   0  -4  405.36   14.00
   0   0   4  625.44   18.70
   0   0  -4  631.64   18.00
   2   0   4  756.52   22.30
  -2   0  -4  730.53   21.10
  -4   0  -4  276.27    7.40
   4   0   4  260.27    7.20
  -6   0  -4 1376.66   40.80
   6   0   4 1416.76   38.70
  -8   0  -4  316.27    9.50
   8   0   4  326.97    8.30
  -8   0  -4  320.17    8.30
   8   0   4  326.07    9.30
 -10   0  -4  582.84   15.50
  10   0   4  594.34   14.00
  10   0   4  616.14   15.30
 -10   0  -4  586.94   14.00
 -12   0  -4  154.68    6.80
  12   0   4  150.68    6.50
  12   0   4  145.79    5.60
 -12   0  -4  145.89    5.60
  14   0   4   48.90    3.90
  14   0   4   45.80    3.30
 -14   0  -4   48.40    4.10
 -14   0  -4   74.89    5.20
  16   0   4  177.48    7.10
  16   0   4  161.98    7.70
 -16   0  -4  162.18    9.20
 -16   0  -4  177.08    7.10
 -18   0  -4  185.98    9.20
  18   0   4  203.08    8.10
 -18   0  -4  172.18    7.70
 -20   0  -4   93.99    5.90
  20   0   4   97.59    5.90
  20   0   4   87.59    6.50
  22   0   4   12.60    3.20
  22   0   4   11.20    3.20
 -22   0  -4   15.30    3.10
  24   0   4    8.10    3.30
  26   0   4   15.90    3.70
  26   0   4   11.50    3.90
  28   0   4    1.30    2.00
  30   0   4    7.30    3.30
  31  -1  -4    3.70    2.30
  31   1  -4    5.00    3.10
  29  -1  -4   18.20    4.40
  29  -1  -4   26.20    4.60
 -29  -1   4   30.80    4.90
  29   1  -4   21.60    4.00
 -29   1   4   27.20    4.40
  29   1  -4   24.70    5.20
  27  -1  -4   36.20    5.10
 -27  -1   4   33.60    4.90
  27  -1  -4   23.20    4.50
  27   1  -4   26.60    5.00
 -27   1   4   36.80    5.40
  27   1  -4   23.80    4.50
  25  -1  -4    4.60    1.60
 -25  -1   4   10.00    2.60
  25  -1  -4    4.70    2.50
  25   1  -4    9.60    2.90
 -25   1   4    6.10    2.10
  25   1  -4    9.40    3.10
 -23  -1   4    7.80    2.10
  23  -1  -4    2.70    2.20
 -23   1   4    3.40    1.80
  23   1  -4    3.00    2.20
 -21  -1   4   65.99    4.50
  21  -1  -4   50.19    6.10
  21  -1  -4   56.99    4.20
 -21   1   4   58.99    5.10
  21   1  -4   41.20    5.10
  21   1  -4   58.69    4.60
 -21   1   4   63.09    4.80
  19  -1  -4    4.00    2.10
 -19  -1   4    7.80    1.90
  19  -1  -4    6.60    1.90
 -19  -1   4    4.10    2.00
  19   1  -4    7.40    2.80
 -19   1   4    7.10    2.00
  19   1  -4    3.50    2.00
  17  -1  -4   17.40    2.80
 -17  -1   4   22.10    3.10
 -17  -1   4   24.60    2.90
  17  -1  -4   27.60    3.10
 -17   1   4   26.60    3.30
  17   1  -4   24.40    3.10
  17   1  -4   28.50    3.90
 -17   1   4   23.10    3.30
 -15  -1   4  252.17    7.80
 -15  -1   4  240.58    8.70
  15  -1  -4  250.57    8.80
  15  -1  -4  251.17    7.80
  15   1  -4  264.37    8.50
 -15   1   4  241.58    8.10
 -15   1   4  247.88    8.70
  15   1  -4  266.37    9.40
  13  -1  -4  224.48    7.60
 -13  -1   4  212.38    6.60
  13  -1  -4  205.08    6.50
 -13  -1   4  212.98    7.60
  13   1  -4  236.68    8.20
 -13   1   4  216.88    7.50
  13   1  -4  215.68    7.10
 -13   1   4  206.68    6.90
 -11  -1   4    9.00    1.80
 -11  -1   4   12.00    1.60
  11  -1  -4    6.70    1.50
  11  -1  -4    3.80    0.90
  11   1  -4    8.70    1.90
  11   1  -4    8.40    1.60
 -11   1   4    7.60    1.60
 -11   1   4    6.10    1.10
  -9  -1   4 2165.68   68.29
  -9   1   4 1986.40   56.39
  -9   1   4 2139.59   60.39
   9   1  -4 1916.71   60.79
   7  -1  -4  602.14   23.10
  -7  -1   4  599.04   29.20
  -7   1   4  575.74   24.30
   7   1  -4  606.14   27.50
  -5  -1   4  177.68    5.30
  -5  -1   4  164.88    4.50
   5  -1  -4  172.18    4.60
   5   1  -4  179.88    5.50
  -5   1   4  177.18    4.60
  -5   1   4  173.08    4.60
   3  -1  -4   94.49    2.70
  -3  -1   4   90.69    2.80
   3  -1  -4   95.79    2.70
  -3  -1   4   96.89    3.50
  -3   1   4  101.19    2.90
   3   1  -4   87.09    2.90
   3   1  -4   90.89    3.50
  -3   1   4   92.49    2.60
  -1  -1   4    6.10    0.80
  -1  -1   4    7.00    1.20
   1  -1  -4    7.20    0.70
   1  -1  -4    5.60    0.70
  -1  -1   4    5.70    0.80
   1  -1  -4    6.70    0.80
  -1   1   4    6.70    0.80
   1   1  -4    6.20    0.80
   1   1  -4    5.60    1.00
  -1   1   4    7.10    0.70
  -1   1   4    7.20    0.90
  -1  -1  -4  355.96    8.00
  -1   1  -4  357.46    8.80
  -3  -1  -4 3549.84   86.59
   3   1   4 3671.63   87.19
  -5   1  -4 2223.38   43.70
   5   1   4 2241.08   60.69
  -5   1  -4 1818.42   40.80
  -7  -1  -4 2572.74   73.79
   7   1   4 2588.74   70.99
  -7   1  -4 2500.25   58.19
  -7   1  -4 2480.45   52.79
  -9  -1  -4  197.48    7.10
  -9  -1  -4  198.68    6.00
   9  -1   4  196.08    7.10
   9  -1   4  200.78    6.10
   9   1   4  200.48    6.40
  -9   1  -4  197.98    7.40
   9   1   4  215.18    7.10
  -9   1  -4  193.38    6.40
  11  -1   4  119.89    5.50
 -11  -1  -4  110.09    5.40
 -11  -1  -4  110.09    4.50
  11   1   4  102.19    5.20
 -11   1  -4  117.99    5.80
 -11   1  -4  115.39    5.20
 -13  -1  -4  114.79    4.90
 -13  -1  -4  108.89    5.80
  13  -1   4  119.99    5.00
  13  -1   4  116.29    5.80
 -13   1  -4  107.89    6.00
  13   1   4  116.89    5.80
 -13   1  -4  111.99    5.20
  13   1   4  115.89    5.30
  15  -1   4   29.40    2.70
 -15  -1  -4   16.60    2.10
  15  -1   4   19.50    3.00
 -15  -1  -4   29.60    3.90
 -15   1  -4   22.30    3.40
  15   1   4   24.40    3.20
 -15   1  -4   24.10    3.00
  15   1   4   21.10    3.10
 -17  -1  -4   54.69    4.90
  17  -1   4   53.79    3.90
  17  -1   4   51.49    4.60
 -17  -1  -4   53.89    3.90
 -17   1  -4   46.80    5.20
 -17   1  -4   54.29    4.20
  17   1   4   44.60    4.80
  19  -1   4    1.10    1.70
  19  -1   4    0.50    1.20
 -19  -1  -4    0.50    0.90
  19   1   4    3.00    1.70
 -19   1  -4    0.70    1.10
  19   1   4    0.30    1.60
 -21  -1  -4   52.99    4.40
  21  -1   4   49.40    5.60
  21  -1   4   51.19    4.40
 -21   1  -4   52.89    4.80
  21   1   4   58.39    4.90
  21   1   4   58.99    6.50
  23  -1   4   19.70    4.20
  23  -1   4   22.70    3.80
  23   1   4   21.90    4.00
  23   1   4   17.10    3.80
  25  -1   4   70.99    5.90
  25  -1   4   77.59    7.00
  25   1   4   66.29    7.30
  25   1   4   80.89    6.60
  27  -1   4   15.80    3.90
  27   1   4   10.40    3.70
  29  -1   4    8.30    3.10
  29   1   4    0.20    2.00
  30  -2  -4    2.30    1.90
  30   2  -4    1.90    2.60
  28  -2  -4    7.80    2.60
  28  -2  -4    1.80    2.60
 -28  -2   4    3.60    2.10
 -28   2   4    3.10    1.90
  28   2  -4    4.50    2.50
  28   2  -4    5.00    2.70
 -26  -2   4   48.70    4.50
  26  -2  -4   43.60    5.80
  26  -2  -4   33.10    4.10
  26   2  -4   38.30    5.60
  26   2  -4   62.79    7.00
 -26   2   4   38.50    5.00
  24  -2  -4   24.10    4.20
 -24  -2   4   23.00    3.60
  24  -2  -4   16.40    3.10
 -24   2   4   20.40    3.70
  24   2  -4   15.90    3.50
  24   2  -4   13.50    3.00
  22  -2  -4   48.50    4.00
 -22  -2   4   50.29    4.00
  22  -2  -4   49.20    5.30
 -22   2   4   47.80    4.60
  22   2  -4   52.59    5.90
  22   2  -4   48.20    6.00
  20  -2  -4  237.78    8.60
  20  -2  -4  212.78    9.40
 -20  -2   4  229.98    8.40
 -20  -2   4  223.38    9.70
 -20   2   4  226.18    9.70
  20   2  -4  225.88    9.50
 -20   2   4  236.28    9.60
  18  -2  -4  264.27    8.60
 -18  -2   4  265.17    8.70
  18  -2  -4  251.57    9.60
 -18  -2   4  242.58   11.00
  18   2  -4  253.77    9.60
  18   2  -4  266.77   10.50
 -18   2   4  252.67    9.60
 -18   2   4  243.38    9.60
  16  -2  -4  149.79    6.60
 -16  -2   4  148.19    5.80
  16  -2  -4  154.68    5.90
 -16  -2   4  157.28    7.00
 -16   2   4  146.09    6.60
  16   2  -4  150.28    7.20
  16   2  -4  155.88    6.80
 -16   2   4  136.39    6.40
  14  -2  -4    1.10    1.10
 -14  -2   4    2.00    1.50
 -14  -2   4    0.60    0.70
  14  -2  -4    2.10    0.90
 -14   2   4    0.70    1.10
  14   2  -4    0.90    0.90
  14   2  -4    2.40    1.70
 -14   2   4    2.40    1.20
 -12  -2   4   98.69    4.10
  12  -2  -4  109.49    4.20
 -12  -2   4   95.39    4.80
  12   2  -4   98.59    4.70
 -12   2   4   98.29    5.10
  12   2  -4   97.49    5.10
 -12   2   4  103.79    4.70
  10  -2  -4 1103.19   37.80
 -10  -2   4 1132.59   51.39
  10   2  -4 1057.29   45.90
 -10   2   4 1066.39   41.10
   8  -2  -4   17.80    1.50
  -8  -2   4   15.20    2.00
  -8  -2   4   22.10    1.70
   8  -2  -4   20.60    1.70
   8   2  -4   23.50    2.60
  -8   2   4   19.50    1.60
   8   2  -4   22.40    2.40
  -8   2   4   14.20    1.70
  -6  -2   4   98.99    4.10
   6  -2  -4  107.19    3.30
  -6  -2   4  109.99    4.00
   6   2  -4  114.19    4.90
   6   2  -4  106.19    4.40
  -6   2   4  110.59    4.70
  -6   2   4  104.19    3.30
  -4  -2   4   19.00    2.00
  -4  -2   4   19.70    2.00
   4  -2  -4   15.70    1.00
  -4   2   4   16.90    0.90
   4   2  -4   16.90    2.00
  -4   2   4   12.00    1.40
   2  -2  -4 3513.75   86.39
  -2   2   4 3425.56   87.59
   2   2  -4 3346.17   81.89
   0  -2   4  668.43   15.30
   2  -2   4  996.00   29.00
  -2  -2  -4 1000.10   40.00
  -2   2  -4  964.80   27.80
   2   2   4 1012.70   40.60
   4  -2   4    0.00    0.50
   4  -2   4    0.80    0.80
  -4  -2  -4    0.80    0.60
  -4  -2  -4    0.40    0.50
  -4   2  -4   -0.80    0.50
  -4   2  -4   -0.50    0.70
   4   2   4    0.30    0.60
   4   2   4    2.50    0.90
  -6  -2  -4   23.00    1.70
   6  -2   4   24.00    1.80
  -6  -2  -4   25.40    2.00
   6  -2   4   24.10    2.50
   6   2   4   19.80    2.00
  -6   2  -4   23.60    2.10
  -6   2  -4   25.40    2.70
   6   2   4   25.90    2.10
  -8  -2  -4    7.00    1.20
   8  -2   4   10.30    2.00
  -8  -2  -4   11.30    1.90
   8  -2   4    8.60    1.40
  -8   2  -4   11.60    2.00
   8   2   4    7.40    1.50
   8   2   4   12.70    2.10
  -8   2  -4   11.50    2.10
 -10  -2  -4  538.05   14.20
  10  -2   4  522.45   14.20
  10  -2   4  538.95   13.10
  10   2   4  533.15   14.00
 -10   2  -4  550.44   14.90
  10   2   4  531.15   14.00
 -12  -2  -4  163.58    7.00
  12  -2   4  171.88    7.10
  12  -2   4  170.08    6.10
 -12  -2  -4  163.38    5.90
  12   2   4  169.98    7.00
 -12   2  -4  173.18    6.90
 -12   2  -4  163.58    7.40
  12   2   4  168.18    6.80
  14  -2   4   77.39    5.00
  14  -2   4   77.09    4.10
 -14  -2  -4   76.59    4.10
 -14  -2  -4   78.09    5.10
 -14   2  -4   83.49    5.50
 -14   2  -4   74.39    4.70
  14   2   4   70.69    4.80
  14   2   4   81.89    4.90
  16  -2   4   44.40    3.40
  16  -2   4   40.50    4.60
 -16  -2  -4   35.90    4.40
 -16  -2  -4   39.10    3.20
  16   2   4   32.90    4.00
 -16   2  -4   57.89    6.00
 -16   2  -4   32.60    3.70
  16   2   4   36.40    4.00
 -18  -2  -4  476.35   17.30
 -18  -2  -4  407.76   12.60
  18  -2   4  422.16   14.40
  18  -2   4  440.86   12.90
 -18   2  -4  414.96   16.90
  18   2   4  425.96   14.60
  18   2   4  419.66   14.00
 -18   2  -4  429.36   14.20
  20  -2   4   56.29    6.10
  20  -2   4   55.19    4.30
  20   2   4   61.19    5.20
  20   2   4   54.19    6.00
 -22  -2  -4   15.20    3.00
  22  -2   4   18.10    3.40
  22  -2   4   16.20    3.60
  22   2   4   10.20    2.60
 -22   2  -4   14.00    3.30
  22   2   4   16.90    3.70
  24  -2   4    4.60    2.80
  24  -2   4    6.50    2.20
  24   2   4    9.90    3.50
  24   2   4    8.50    3.20
  26  -2   4   23.70    4.30
  26  -2   4   18.40    4.40
  26   2   4   24.50    4.50
  26   2   4   20.40    4.60
  28  -2   4   23.10    3.90
  28   2   4   12.50    3.60
  30  -2   4   -2.80    1.60
  30   2   4   -2.60    1.80
  29  -3  -4   72.29    5.90
  29  -3  -4   55.89    6.70
  29   3  -4   72.19    8.50
 -27  -3   4    4.00    2.10
  27  -3  -4    4.70    2.70
  27  -3  -4    3.90    2.10
  27   3  -4    3.30    2.60
  27   3  -4    5.70    2.90
 -27   3   4   10.50    3.20
  25  -3  -4    1.70    1.50
  25  -3  -4    3.90    2.30
 -25  -3   4    3.80    2.00
  25   3  -4    2.80    2.50
  25   3  -4    1.00    1.80
 -25   3   4    3.10    2.10
 -23  -3   4   20.90    3.10
  23  -3  -4   26.30    4.20
  23  -3  -4   20.90    3.10
  23   3  -4   23.00    4.20
 -23   3   4   21.80    4.30
  23   3  -4   15.00    3.50
  21  -3  -4  114.09    6.80
  21  -3  -4  113.29    5.80
 -21  -3   4   98.59    5.50
 -21   3   4  111.69    7.00
  21   3  -4  111.79    7.10
  21   3  -4   95.39    7.00
 -21   3   4  102.09    6.80
 -19  -3   4  819.92   22.10
 -19  -3   4  817.42   20.20
  19  -3  -4  824.42   21.50
  19  -3  -4  810.72   20.10
  19   3  -4  831.62   23.00
 -19   3   4  855.91   22.70
  19   3  -4  826.02   22.60
 -19   3   4  835.42   22.30
  17  -3  -4    1.60    1.20
 -17  -3   4    2.90    1.80
 -17  -3   4    0.40    1.50
  17  -3  -4   -1.00    1.20
  17   3  -4   -0.40    2.00
 -17   3   4    1.90    1.50
  17   3  -4    0.40    1.40
 -17   3   4   -1.00    1.10
 -15  -3   4   33.80    3.90
 -15  -3   4   27.90    2.50
  15  -3  -4   25.80    2.40
  15  -3  -4   30.60    3.50
  15   3  -4   27.40    3.60
 -15   3   4   22.80    3.10
 -15   3   4   36.20    4.20
  15   3  -4   34.90    4.30
  13  -3  -4   21.40    2.60
 -13  -3   4   23.00    3.00
  13  -3  -4   22.10    2.60
 -13  -3   4   20.60    2.40
  13   3  -4   25.80    4.10
 -13   3   4   19.70    2.70
  13   3  -4   22.70    3.20
 -13   3   4   24.80    3.40
 -11  -3   4    6.20    1.60
 -11  -3   4    4.50    1.10
  11  -3  -4    9.50    1.70
  11  -3  -4    8.90    1.60
 -11   3   4   12.10    2.30
  11   3  -4    7.50    1.80
  11   3  -4    5.70    1.50
 -11   3   4    7.90    1.50
   9  -3  -4  272.57    8.00
   9  -3  -4  276.87    7.50
  -9  -3   4  279.67    9.60
  -9  -3   4  278.27    8.20
   9   3  -4  290.07   10.20
  -9   3   4  279.27    7.70
   9   3  -4  279.47    9.00
  -9   3   4  277.07    8.90
   7  -3  -4  683.83   15.70
  -7  -3   4  690.03   16.10
   7   3  -4  668.33   16.40
  -7   3   4  666.63   16.50
   7   3  -4  667.33   16.60
  -7   3   4  690.83   14.60
  -5  -3   4   56.59    3.10
  -5  -3   4   55.39    3.30
   5  -3  -4   52.49    3.00
  -5  -3   4   57.89    3.20
   5  -3  -4   55.39    3.30
   5  -3  -4   54.79    1.90
  -5   3   4   47.80    3.10
   5   3  -4   56.69    3.30
  -5   3   4   55.09    2.00
   5   3  -4   48.10    3.20
   3  -3  -4  412.56    8.10
  -1  -3   4 2241.68   66.39
   1  -3  -4 2128.29   69.49
  -1   3   4 2251.87   71.79
   1   3  -4 2213.88   64.49
  -1  -3  -4 2878.11   86.39
  -1   3  -4 2909.31   74.79
   1   3   4 2823.52   86.69
  -3  -3  -4    9.70    1.60
  -3  -3  -4    8.70    1.10
  -3  -3  -4    5.80    1.30
   3  -3   4    6.70    1.40
   3  -3   4    4.10    1.10
  -3   3  -4    8.30    1.60
  -3   3  -4    7.10    1.60
   3   3   4    7.00    1.00
   3   3   4    7.30    1.60
  -5  -3  -4   11.80    1.50
   5  -3   4   13.70    1.70
   5  -3   4   20.10    2.50
  -5   3  -4   18.40    2.50
   5   3   4   16.20    1.80
   5   3   4   26.60    3.00
  -5   3  -4   27.20    3.10
  -7  -3  -4  996.50   21.40
  -7   3  -4  943.11   22.50
  -9  -3  -4  752.42   18.20
   9  -3   4  802.82   18.20
   9  -3   4  756.52   18.80
  -9   3  -4  772.22   19.40
   9   3   4  762.42   18.30
   9   3   4  778.42   19.30
  11  -3   4  219.18    7.30
 -11  -3  -4  212.38    7.10
 -11  -3  -4  216.78    8.00
  11  -3   4  211.38    8.10
 -11   3  -4  212.98    8.60
  11   3   4  223.28    8.40
 -11   3  -4  227.78    8.60
  11   3   4  212.88    7.90
  13  -3   4  100.09    5.60
 -13  -3  -4  105.79    5.70
 -13  -3  -4  100.69    4.70
  13  -3   4  106.99    4.90
 -13   3  -4  106.19    5.90
 -13   3  -4   97.79    6.00
  13   3   4  104.79    5.60
  13   3   4  103.59    5.80
 -15  -3  -4    1.20    1.00
  15  -3   4    2.30    1.10
  15  -3   4    3.70    1.90
 -15  -3  -4    3.30    1.80
 -15   3  -4    0.90    1.40
  15   3   4    4.40    2.00
 -15   3  -4    2.60    1.70
  15   3   4    4.80    2.00
  17  -3   4    1.50    1.70
 -17  -3  -4    3.30    1.50
 -17  -3  -4    3.20    2.00
  17  -3   4    2.70    1.30
  17   3   4    3.30    1.60
 -17   3  -4    2.90    2.00
  17   3   4    1.70    1.80
 -17   3  -4    1.00    1.70
 -19  -3  -4    9.80    2.30
  19  -3   4   15.80    3.00
  19  -3   4    7.80    2.70
  19   3   4    8.70    2.70
 -19   3  -4    9.20    2.90
  19   3   4    7.90    2.60
  21  -3   4   43.60    4.00
 -21  -3  -4   41.00    3.80
  21  -3   4   41.30    5.20
 -21   3  -4   34.10    4.80
  21   3   4   39.60    5.40
  21   3   4   33.90    5.20
  23  -3   4   46.70    5.70
  23  -3   4   53.29    6.20
  23   3   4   79.89   10.30
  23   3   4   44.20    5.80
  25  -3   4   24.90    3.60
  25  -3   4   29.90    5.00
  25   3   4   44.60    6.80
  25   3   4   40.30    5.90
  27  -3   4   85.29    6.70
  27   3   4   93.19    8.30
  29  -3   4   -1.30    1.60
  29   3   4   -1.20    2.20
  30  -4  -4   -1.30    1.60
  30   4  -4   -4.00    2.00
  28  -4  -4    4.60    2.80
  28  -4  -4    2.20    1.70
  28   4  -4    4.10    2.90
  28   4  -4    1.40    2.30
 -26  -4   4   28.50    4.10
  26  -4  -4   32.30    4.90
  26  -4  -4   30.80    4.30
  26   4  -4   23.10    4.70
 -26   4   4   20.40    4.10
  24  -4  -4   37.10    5.00
  24  -4  -4   26.00    3.20
 -24  -4   4   34.30    4.10
 -24   4   4   32.20    4.70
  24   4  -4   33.10    5.50
  24   4  -4   38.30    5.70
 -22  -4   4  234.08    9.20
  22  -4  -4  241.38    9.30
  22  -4  -4  243.48   10.30
  22   4  -4  234.38   11.40
 -22   4   4  226.98   11.20
  22   4  -4  248.48   11.70
 -20  -4   4   92.29    5.30
  20  -4  -4   88.49    5.20
  20  -4  -4  100.09    6.20
 -20   4   4   83.19    6.10
  20   4  -4   94.19    6.90
  20   4  -4   93.29    6.90
 -20   4   4   93.89    6.80
  18  -4  -4  180.98    7.90
 -18  -4   4  183.28    7.40
 -18  -4   4  190.68    8.60
  18  -4  -4  176.18    7.20
  18   4  -4  189.48    9.20
  18   4  -4  184.58    9.20
 -18   4   4  169.98    8.10
 -18   4   4  179.18    9.00
 -16  -4   4   -2.40    1.20
 -16  -4   4    0.40    0.90
  16  -4  -4    2.50    1.40
  16  -4  -4   -0.20    0.90
  16   4  -4    1.00    1.20
 -16   4   4    2.10    1.60
 -16   4   4   -2.10    0.90
  16   4  -4    0.90    1.60
 -14  -4   4   47.50    3.90
  14  -4  -4   50.29    3.40
  14  -4  -4   50.19    3.50
 -14  -4   4   47.80    3.40
 -14   4   4   53.79    4.40
 -14   4   4   48.90    3.60
  14   4  -4   49.40    4.30
  14   4  -4   50.79    4.40
 -12  -4   4    7.60    1.70
  12  -4  -4    7.20    1.50
 -12  -4   4    7.50    2.00
  12  -4  -4    6.90    1.50
 -12   4   4    7.00    1.80
 -12   4   4    4.90    1.40
  12   4  -4    8.50    2.20
  12   4  -4    7.90    2.30
  10  -4  -4   65.49    3.20
  10  -4  -4   59.79    3.60
 -10  -4   4   59.89    3.80
  10   4  -4   61.19    4.20
  10   4  -4   60.49    4.30
 -10   4   4   54.19    3.20
 -10   4   4   64.79    4.40
  -8  -4   4 1043.80   24.00
   8   4  -4 1121.09   25.60
  -8   4   4 1053.99   25.20
   6  -4  -4   47.80    2.00
  -6  -4   4   40.20    3.00
   6  -4  -4   47.50    3.60
  -6  -4   4   48.80    3.40
  -6  -4   4   42.10    3.40
   6  -4  -4   41.50    3.10
   6   4  -4   45.50    3.50
   6   4  -4   38.00    3.10
  -6   4   4   47.30    3.60
  -6   4   4   48.00    2.20
   4  -4  -4  448.56   12.50
   4  -4  -4  460.15   13.10
   4  -4  -4  447.46    9.40
   4  -4  -4  451.35    9.70
  -4  -4   4  478.85   12.90
  -4  -4   4  478.45   12.20
  -4  -4   4  455.85   13.00
  -4   4   4  446.76   12.90
   4   4  -4  471.65   12.50
   4   4  -4  462.35   13.10
  -2  -4   4  899.01   20.50
   2  -4  -4  907.41   21.30
   2  -4  -4  876.91   21.30
  -2   4   4  893.51   21.40
  -2   4   4  933.11   21.60
   2   4  -4  903.61   21.40
   0  -4   4  225.48    7.90
   0  -4   4  215.38    7.20
   0  -4  -4  206.78    7.70
   0  -4   4  212.88    7.30
   0  -4  -4  221.68    5.00
   0  -4   4  218.98    7.90
   0   4   4  226.58    7.90
   0   4   4  206.68    5.20
   0   4  -4  216.28    7.90
   0   4   4  206.48    7.80
   2  -4   4 2004.10   62.99
  -2  -4  -4 2004.10   74.59
  -2   4  -4 1859.01   60.99
   2   4   4 1732.13   71.29
   4  -4   4   25.80    2.90
   4  -4   4   17.70    2.30
  -4  -4  -4   22.40    2.90
  -4  -4  -4   17.60    2.10
  -4  -4  -4   23.90    1.80
  -4   4  -4   22.80    2.80
   4   4   4   23.80    1.90
   4   4   4   20.70    2.90
  -4   4  -4   28.40    3.40
   6  -4   4    0.20    1.10
  -6  -4  -4    1.90    0.90
  -6  -4  -4    3.40    1.10
   6  -4   4    2.20    1.20
  -6   4  -4    3.50    1.60
  -6   4  -4    3.40    2.30
   6   4   4    3.30    1.30
   6   4   4    1.60    1.00
   8  -4   4   87.79    4.80
  -8  -4  -4   93.19    4.40
  -8  -4  -4   84.19    4.30
  -8   4  -4   85.09    5.00
   8   4   4   90.39    4.40
   8   4   4   90.89    6.70
  -8   4  -4   95.59    5.40
  10  -4   4   13.20    2.40
 -10  -4  -4   11.80    1.80
 -10  -4  -4   11.30    2.00
  10  -4   4   13.40    2.10
 -10   4  -4   13.00    2.50
  10   4   4   12.20    2.10
 -10   4  -4   12.00    2.30
  10   4   4   15.20    2.80
  12  -4   4  387.36   11.50
 -12  -4  -4  405.26   11.50
 -12  -4  -4  411.66   12.30
  12  -4   4  400.66   12.50
  12   4   4  409.06   12.40
  12   4   4  397.06   13.40
 -12   4  -4  405.26   13.60
 -12   4  -4  414.36   13.50
 -14  -4  -4  380.56   11.10
 -14  -4  -4  354.76   12.00
  14  -4   4  357.36   12.10
  14  -4   4  368.16   11.20
  14   4   4  356.56   12.10
  14   4   4  376.36   13.20
 -14   4  -4  347.57   12.90
 -14   4  -4  357.46   12.90
  16  -4   4   11.40    1.90
 -16  -4  -4   22.40    3.20
  16  -4   4    8.40    2.50
 -16  -4  -4   13.70    2.80
  16   4   4   12.70    3.00
 -16   4  -4   15.40    3.60
 -16   4  -4   16.70    3.70
  16   4   4   18.30    3.50
  18  -4   4   10.90    2.40
 -18  -4  -4    9.80    2.30
  18  -4   4   13.00    3.20
  18   4   4   11.10    3.10
 -18   4  -4    9.60    2.70
  18   4   4    9.50    2.80
  20  -4   4    6.30    2.60
  20  -4   4    3.00    1.40
 -20  -4  -4    1.80    1.20
 -20   4  -4    2.50    1.90
  20   4   4    3.70    2.60
  20   4   4    0.80    1.90
  22  -4   4   14.10    3.00
  22  -4   4   12.90    3.20
  22   4   4   12.90    3.80
  22   4   4    8.40    2.90
  24  -4   4   -1.60    1.20
  24  -4   4    0.90    3.50
  24   4   4    0.90    2.20
  24   4   4    1.10    2.20
  26  -4   4   39.00    5.80
  26  -4   4   29.20    4.20
  26   4   4   25.10    5.00
  26   4   4   45.90    9.10
  28  -4   4    2.10    1.80
  28   4   4   -3.20    1.60
  29  -5  -4    2.40    2.60
  29  -5  -4    3.80    2.00
  29   5  -4    2.70    3.00
 -27  -5   4    1.40    1.70
  27  -5  -4    1.20    1.70
  27  -5  -4    2.90    2.20
  27   5  -4    0.00    2.20
 -27   5   4    1.20    2.00
  27   5  -4    1.60    2.60
 -25  -5   4    0.30    1.10
  25  -5  -4    1.50    1.50
  25  -5  -4    1.30    2.20
  25   5  -4    2.20    2.30
  25   5  -4   -0.30    2.00
 -25   5   4    2.40    2.00
 -23  -5   4   66.19    5.00
  23  -5  -4   70.69    5.00
  23  -5  -4   66.29    5.60
 -23   5   4   68.79    6.70
  23   5  -4   70.69    7.70
  23   5  -4   73.59    7.00
 -21  -5   4  397.06   13.10
  21  -5  -4  439.86   13.30
  21  -5  -4  413.86   15.50
  21   5  -4  427.26   16.00
  21   5  -4  402.26   16.10
 -21   5   4  422.36   16.50
 -21   5   4  407.16   14.70
 -19  -5   4  433.76   13.30
  19  -5  -4  426.76   13.60
  19  -5  -4  432.66   13.20
  19   5  -4  446.66   16.30
 -19   5   4  459.15   20.20
  19   5  -4  442.36   15.70
 -19   5   4  407.76   15.80
  17  -5  -4  429.86   12.90
  17  -5  -4  423.16   12.80
 -17  -5   4  433.96   14.10
 -17   5   4  425.26   13.60
  17   5  -4  443.76   15.70
  17   5  -4  412.76   14.80
 -17   5   4  454.25   15.90
  15  -5  -4   51.89    3.80
 -15  -5   4   49.30    3.80
 -15  -5   4   48.90    4.20
  15  -5  -4   46.50    3.60
  15   5  -4   34.00    4.30
 -15   5   4   39.50    4.90
  15   5  -4   55.09    5.70
 -15   5   4   46.70    3.80
  13  -5  -4    5.80    1.50
 -13  -5   4    9.10    2.20
  13  -5  -4    5.40    1.50
 -13  -5   4    6.30    2.00
  13   5  -4    8.20    2.50
 -13   5   4    7.20    2.40
 -13   5   4    6.80    1.70
  13   5  -4    5.10    1.90
  11  -5  -4   33.90    2.50
  11  -5  -4   32.90    3.00
 -11  -5   4   34.00    3.20
 -11  -5   4   35.30    3.80
 -11   5   4   40.70    5.00
  11   5  -4   38.20    4.30
 -11   5   4   30.80    2.70
  11   5  -4   43.40    5.00
  -9  -5   4  194.78    7.70
  -9  -5   4  186.78    8.50
   9  -5  -4  187.38    5.80
   9  -5  -4  196.28    7.50
  -9  -5   4  185.78    7.20
  -9   5   4  192.28    6.30
  -9   5   4  186.18    8.40
   9   5  -4  191.28    7.90
   9   5  -4  190.98    8.50
  -7  -5   4   83.39    5.50
  -7  -5   4   98.69    4.90
   7  -5  -4   90.99    5.00
   7  -5  -4   90.79    3.30
  -7  -5   4   93.69    5.20
   7   5  -4   98.99    5.80
  -7   5   4   90.99    5.60
   7   5  -4   93.09    5.10
  -7   5   4   93.39    3.70
   5  -5  -4  219.38    5.90
   5  -5  -4  219.88    5.40
   5  -5  -4  211.58    8.20
   5  -5  -4  219.38    8.80
  -5  -5   4  219.68    8.80
  -5  -5   4  218.48    8.50
  -5  -5   4  222.68    8.50
   5   5  -4  208.88    8.60
  -5   5   4  206.88    8.60
  -3  -5   4  230.78    9.10
  -3  -5   4  242.98    8.00
   3  -5  -4  230.08    5.50
   3  -5  -4  243.08    8.90
   3  -5  -4  234.78    9.00
   3  -5  -4  225.08    5.40
  -3  -5   4  237.98    9.00
   3   5  -4  251.57    9.30
   3   5  -4  238.68    8.80
   3   5  -4  224.28    8.20
  -3   5   4  236.88    9.10
  -3   5   4  231.98    8.90
   1  -5  -4 1616.24   35.80
  -1  -5  -4  393.06   12.10
   1  -5   4  376.16   11.30
   1  -5   4  386.96   11.20
   1  -5   4  402.36   12.70
  -1  -5  -4  379.46    8.70
   1  -5   4  382.56   12.20
  -1  -5  -4  389.36   12.50
   1   5   4  386.66   12.50
   1   5   4  392.76   12.20
   1   5   4  395.76    9.30
  -1   5  -4  379.26   12.40
  -3  -5  -4  310.27   11.10
   3  -5   4  320.57   10.30
   3  -5   4  327.77   11.30
  -3  -5  -4  323.97    8.00
   3  -5   4  330.07   10.00
  -3  -5  -4  311.87   10.40
  -3   5  -4  318.77   11.10
   3   5   4  319.57    8.40
   3   5   4  306.17   11.00
   5  -5   4   11.80    2.40
  -5  -5  -4   13.80    2.70
   5  -5   4   20.60    2.80
  -5  -5  -4   13.80    1.80
  -5  -5  -4   15.40    2.90
   5   5   4   16.50    2.10
  -5   5  -4   10.70    2.10
  -5   5  -4   11.50    2.70
  -7  -5  -4   63.69    4.90
   7  -5   4   61.29    4.10
  -7  -5  -4   63.69    4.10
  -7  -5  -4   65.39    3.60
   7  -5   4   60.79    4.00
   7   5   4   66.39    4.90
  -7   5  -4   62.89    4.80
  -7   5  -4   70.69    4.60
   7   5   4   64.39    4.20
  -9  -5  -4  139.09    5.80
   9  -5   4  136.79    6.30
   9  -5   4  150.08    6.60
  -9  -5  -4  135.89    6.10
  -9   5  -4  142.19    6.90
  -9   5  -4  155.88    7.80
   9   5   4  151.88    7.70
   9   5   4  146.79    6.20
 -11  -5  -4   46.50    3.60
 -11  -5  -4   42.00    3.50
  11  -5   4   40.00    3.40
  11  -5   4   40.40    3.70
  11   5   4   39.30    4.70
 -11   5  -4   56.19    6.10
 -11   5  -4   53.69    5.40
  11   5   4   44.80    3.80
 -13  -5  -4 1387.66   32.40
  13  -5   4 1412.56   32.10
  13  -5   4 1431.06   33.00
 -13   5  -4 1474.55   34.50
 -13   5  -4 1440.66   35.30
  13   5   4 1425.96   35.10
  13   5   4 1470.85   33.10
  15  -5   4    3.60    1.70
 -15  -5  -4    2.30    1.70
 -15  -5  -4    2.00    1.10
  15  -5   4    5.00    2.10
 -15   5  -4    2.20    2.00
  15   5   4    4.90    2.10
  15   5   4    4.50    2.00
 -15   5  -4    8.40    3.10
 -17  -5  -4   83.89    5.10
  17  -5   4  100.19    5.60
  17  -5   4   88.99    6.10
  17   5   4   89.09    6.90
  17   5   4   87.69    6.30
 -17   5  -4   96.99    7.20
 -19  -5  -4    7.70    2.10
  19  -5   4    9.20    2.40
  19  -5   4    5.60    2.50
 -19   5  -4    5.50    2.20
  19   5   4    4.60    2.30
  19   5   4    5.30    2.40
  21  -5   4    0.90    2.00
  21  -5   4   -0.10    1.20
  21   5   4    3.70    2.80
  21   5   4   -1.70    1.60
  23  -5   4  166.18    9.50
  23  -5   4  163.78    8.20
  23   5   4  163.88    9.90
  23   5   4  155.58   10.50
  25  -5   4    8.40    3.30
  25  -5   4    5.30    2.10
  25   5   4   10.80    3.80
  25   5   4    6.00    2.90
  27  -5   4   41.30    5.50
  27   5   4   33.40    6.10
  28  -6  -4   -1.10    1.90
  28  -6  -4    1.50    1.90
  28   6  -4   -2.00    2.00
  26  -6  -4   -0.50    1.50
 -26  -6   4    4.00    2.20
  26  -6  -4    1.50    2.10
 -26   6   4    1.50    2.00
  26   6  -4   -0.60    2.40
  26   6  -4   -2.60    1.80
 -24  -6   4   27.10    3.70
  24  -6  -4   26.40    3.70
  24  -6  -4   29.80    4.50
  24   6  -4   24.20    4.70
 -24   6   4   33.00    6.20
  24   6  -4   37.10    6.50
 -22  -6   4   93.69    5.90
  22  -6  -4   93.39    5.80
  22  -6  -4   92.09    6.30
  22   6  -4   91.49    7.50
 -22   6   4  108.19    8.50
  22   6  -4   91.39    8.00
  20  -6  -4    1.40    1.50
  20  -6  -4    0.20    1.50
 -20  -6   4   -1.70    0.70
  20   6  -4   -0.60    1.80
 -20   6   4    1.10    2.10
  20   6  -4   -2.60    1.40
 -20   6   4   -0.40    1.40
 -18  -6   4  101.89    5.90
  18  -6  -4   90.39    5.50
  18  -6  -4  104.59    5.80
  18   6  -4  100.99    7.70
 -18   6   4   85.29    7.20
  18   6  -4  101.69    7.20
 -18   6   4  104.89    6.40
  16  -6  -4    9.60    2.20
 -16  -6   4   11.60    2.90
 -16  -6   4   17.10    3.00
  16  -6  -4    8.80    2.10
  16   6  -4    9.40    2.90
  16   6  -4    7.10    2.50
 -16   6   4   13.20    3.60
 -16   6   4    8.40    2.30
  14  -6  -4   79.19    4.40
  14  -6  -4   76.39    4.90
 -14  -6   4   75.79    5.00
 -14  -6   4   72.89    5.10
 -14   6   4   75.89    4.80
  14   6  -4   71.89    6.10
 -14   6   4   75.69    6.10
  14   6  -4   76.89    5.80
 -12  -6   4  102.09    6.90
 -12  -6   4   84.99    5.30
  12  -6  -4   95.99    5.00
 -12  -6   4   94.09    5.60
  12  -6  -4   92.59    5.40
 -12   6   4   89.99    5.50
 -12   6   4   86.59    6.40
  12   6  -4   94.39    6.10
  12   6  -4  104.69    6.90
  10  -6  -4    9.90    1.70
 -10  -6   4   11.90    2.50
 -10  -6   4    8.10    2.10
  10  -6  -4    7.80    2.30
  10  -6  -4   14.10    2.70
 -10  -6   4    9.70    2.90
 -10   6   4    5.80    2.10
  10   6  -4    9.00    2.20
 -10   6   4   11.40    1.90
  10   6  -4   11.60    3.20
   8  -6  -4  416.76   10.20
  -8  -6   4  422.46   13.50
  -8  -6   4  437.56   14.80
   8  -6  -4  433.96   13.40
   8  -6  -4  427.46   14.60
  -8  -6   4  406.46   12.30
   8   6  -4  407.36   14.30
  -8   6   4  432.46   10.90
   8   6  -4  435.66   13.40
   6  -6  -4  127.89    7.20
   6  -6  -4  134.79    6.80
  -6  -6   4  134.99    7.00
   6  -6  -4  147.59    4.40
  -6  -6   4  141.69    7.60
   6  -6  -4  146.49    4.90
  -6  -6   4  147.99    6.30
   6   6  -4  153.78    7.80
   6   6  -4  142.19    6.70
  -6   6   4  138.49    7.50
  -4  -6   4  372.86   13.10
   4  -6  -4  370.46    8.50
  -4  -6   4  350.66   10.90
   4  -6  -4  375.16    8.70
  -4  -6   4  377.76   12.70
   4  -6  -4  387.26   13.10
   4   6  -4  368.66   11.80
  -4   6   4  365.76   13.00
   4   6  -4  363.36   12.80
   2  -6  -4   87.09    7.10
  -2  -6   4   59.09    3.90
   2  -6  -4   48.50    4.20
   2  -6  -4   52.39    2.30
  -2  -6   4   57.69    4.70
   2  -6  -4   51.99    2.20
  -2  -6   4   56.39    4.70
   2   6  -4   55.49    4.50
  -2   6   4   49.30    4.30
   2   6  -4   54.69    4.50
   2   6  -4   55.29    4.10
  -2   6   4   50.69    4.40
   0  -6  -4  755.92   20.40
   0  -6  -4  763.42   15.70
   0  -6   4  762.12   20.90
   0  -6  -4  757.32   20.70
   0  -6   4  763.82   20.90
   0  -6   4  697.93   19.20
   0  -6   4  756.92   20.40
   0   6  -4  759.72   20.80
   0   6   4  790.82   16.50
   0   6   4  733.93   20.50
   2  -6   4   62.89    5.00
   2  -6   4   67.19    4.30
  -2  -6  -4   68.09    2.90
   2  -6   4   69.29    4.50
  -2  -6  -4   69.29    4.90
   2  -6   4   65.69    4.90
  -2  -6  -4   73.39    5.30
  -2   6  -4   73.39    5.30
   2   6   4   70.99    5.30
   2   6   4   66.69    3.30
   4  -6   4   18.00    2.90
  -4  -6  -4   20.80    1.90
   4  -6   4   23.80    3.80
  -4  -6  -4   17.40    3.20
   4  -6   4   20.00    2.80
   4  -6   4   21.80    3.30
  -4  -6  -4   19.40    3.00
   4   6   4   18.40    2.20
   4   6   4   21.80    3.80
  -4   6  -4   20.30    3.60
  -6  -6  -4    6.50    1.50
   6  -6   4    4.30    1.50
  -6  -6  -4    6.00    2.00
   6  -6   4    6.20    1.90
   6  -6   4   10.40    2.90
  -6  -6  -4    4.60    1.90
   6   6   4    4.10    1.70
  -6   6  -4    8.10    2.20
   6   6   4    5.80    1.60
  -6   6  -4    7.80    2.60
   8  -6   4    3.30    1.60
  -8  -6  -4    3.30    1.90
   8  -6   4    1.70    1.50
  -8  -6  -4    3.00    1.30
  -8  -6  -4    2.40    1.20
  -8   6  -4    4.70    2.00
   8   6   4    1.40    1.80
   8   6   4    6.60    1.90
  -8   6  -4    1.60    1.40
  10  -6   4   15.00    2.70
 -10  -6  -4    7.60    1.80
 -10  -6  -4   11.50    2.20
 -10  -6  -4   22.80    4.50
  10  -6   4    9.80    2.10
  10   6   4   12.70    2.50
 -10   6  -4    6.80    2.10
  10   6   4    8.40    2.30
 -10   6  -4   13.50    2.90
 -12  -6  -4  299.17   10.40
  12  -6   4  291.37   10.50
 -12  -6  -4  300.97   10.30
  12  -6   4  292.47   10.60
 -12   6  -4  276.77   11.30
  12   6   4  301.87   12.70
 -12   6  -4  254.47   11.90
  12   6   4  293.47   10.60
  14  -6   4   18.10    2.70
  14  -6   4   18.80    3.30
 -14  -6  -4   26.00    3.70
  14   6   4   30.90    5.30
  14   6   4   20.50    3.40
 -14   6  -4   23.30    4.20
 -14   6  -4   21.70    3.80
  16  -6   4    8.80    1.90
 -16  -6  -4   16.10    3.20
  16  -6   4   18.00    3.90
 -16  -6  -4   14.90    3.70
 -16   6  -4   12.10    3.90
  16   6   4    8.70    3.20
 -16   6  -4   11.00    3.40
 -18  -6  -4    2.10    1.30
  18  -6   4    1.50    1.30
  18  -6   4    0.10    1.70
  18   6   4    1.40    2.10
 -18   6  -4    1.40    1.60
  18   6   4   -1.10    1.60
  20  -6   4   26.10    3.90
  20  -6   4   19.10    3.80
  20   6   4   23.80    5.20
  20   6   4   17.50    3.70
  22  -6   4   10.70    2.70
  22  -6   4   12.20    3.20
  22   6   4   12.70    3.60
  22   6   4    8.80    3.70
  24  -6   4    2.40    2.50
  24  -6   4    0.90    1.70
  24   6   4    2.80    2.60
  24   6   4    0.70    2.70
  26  -6   4   -2.50    1.20
  26   6   4   -1.00    2.20
  27  -7  -4    1.50    1.80
  27  -7  -4   -0.50    3.60
  27   7  -4   -1.50    2.20
 -25  -7   4   -2.10    2.40
  25  -7  -4    1.90    2.10
  25  -7  -4    0.30    1.40
  25   7  -4    1.50    2.90
  25   7  -4    0.00    2.30
 -25   7   4    2.10    3.90
 -23  -7   4    3.90    1.90
  23  -7  -4    5.00    2.30
  23  -7  -4    6.00    2.00
 -23   7   4    5.70    2.90
  23   7  -4    1.70    2.30
  23   7  -4    0.90    2.60
 -21  -7   4    8.20    2.60
  21  -7  -4    8.50    2.50
  21  -7  -4    3.80    1.80
  21   7  -4    5.70    2.80
 -21   7   4    8.10    3.20
  21   7  -4    4.30    2.80
 -19  -7   4   13.20    3.10
  19  -7  -4   12.00    2.80
  19  -7  -4   12.50    2.70
 -19   7   4   11.30    3.00
  19   7  -4    7.50    2.70
 -19   7   4    8.00    2.80
  19   7  -4    8.90    3.20
  17  -7  -4  245.58    9.00
 -17  -7   4  225.88    9.60
  17  -7  -4  230.48   10.90
 -17   7   4  217.58   11.90
  17   7  -4  234.98   11.20
 -17   7   4  236.98    9.80
 -15  -7   4    3.60    2.50
 -15  -7   4    3.00    2.90
  15  -7  -4    3.60    1.60
 -15  -7   4    4.20    2.00
  15  -7  -4    3.40    1.70
  15   7  -4    0.00    1.80
 -15   7   4    0.50    2.20
  15   7  -4    1.20    1.90
 -15   7   4    1.50    1.60
  13  -7  -4   65.79    7.50
  13  -7  -4   51.89    4.40
 -13  -7   4   62.79    7.40
  13  -7  -4   50.19    3.50
 -13  -7   4   49.40    4.50
  13   7  -4   49.50    6.00
  13   7  -4   59.19    6.30
 -13   7   4   48.30    3.90
 -13   7   4   45.50    5.50
 -11  -7   4   76.19    5.40
 -11  -7   4   58.79    4.50
  11  -7  -4   55.39    4.60
  11  -7  -4   62.39    3.50
 -11  -7   4   67.09    6.10
  11  -7  -4   71.09    6.10
 -11   7   4   60.09    5.70
  11   7  -4   63.19    5.90
  11   7  -4   62.89    5.20
 -11   7   4   68.19    4.10
   9  -7  -4  310.37    8.40
  -9  -7   4  319.97   11.90
  -9  -7   4  325.87   13.20
  -9  -7   4  310.07   10.60
   9  -7  -4  310.57   11.50
   9  -7  -4  309.67   12.90
   9   7  -4  306.57   11.50
   9   7  -4  326.77   13.20
  -9   7   4  315.37    9.20
  -9   7   4  306.37   12.90
   7  -7  -4  162.18    8.80
  -7  -7   4  158.58    8.80
   7  -7  -4  169.88    5.20
   7  -7  -4  171.48    8.20
   7  -7  -4  163.98    5.70
  -7  -7   4  154.68    8.00
  -7  -7   4  167.08    7.10
   7   7  -4  153.48    7.60
   7   7  -4  173.98    9.10
  -7   7   4  163.18    8.90
   5  -7  -4  112.99    7.20
  -5  -7   4  112.19    6.90
  -5  -7   4  108.29    5.60
  -5  -7   4  115.29    7.30
   5  -7  -4  110.89    4.00
   5  -7  -4  118.59    6.80
   5  -7  -4  116.49    3.90
   5   7  -4  106.09    7.00
   5   7  -4  112.19    6.20
  -5   7   4  104.99    7.00
   3  -7  -4   48.30    2.30
  -3  -7   4   57.49    5.00
   3  -7  -4   50.39    2.40
   3  -7  -4   54.49    4.80
  -3  -7   4   49.40    3.90
  -3  -7   4   51.49    4.90
   3  -7  -4   50.89    4.80
   3   7  -4   38.30    4.50
   3   7  -4   47.70    4.50
  -3   7   4   51.59    4.90
   3   7  -4   46.70    4.10
   1  -7  -4  216.18    6.20
  -1  -7   4  225.48    8.60
  -1  -7   4  217.48   10.00
   1  -7  -4  211.28    9.80
   1  -7  -4  224.28    5.90
  -1  -7   4  212.78    9.90
   1  -7  -4  220.58    9.90
  -1  -7   4  227.58    8.50
   1   7  -4  208.98    9.70
  -1   7   4  227.98   10.30
   1   7  -4  230.98   10.10
  -1   7   4  222.38   10.00
   1  -7   4   27.10    3.30
  -1  -7  -4   26.20    1.90
  -1  -7  -4   20.20    3.60
   1  -7   4   33.30    4.40
  -1  -7  -4   34.20    4.70
   1  -7   4   32.50    4.30
   1   7   4   26.10    3.90
   1   7   4   34.40    5.10
   1   7   4   23.60    2.50
  -1   7  -4   24.90    3.60
  -3  -7  -4    6.60    1.30
   3  -7   4    3.60    1.60
   3  -7   4    6.60    2.70
  -3  -7  -4    4.30    1.90
  -3  -7  -4    5.80    2.20
   3  -7   4    3.40    1.50
   3  -7   4    6.70    2.10
  -3   7  -4    6.00    2.40
   3   7   4    6.20    1.50
   3   7   4    3.10    2.00
  -5  -7  -4    5.40    1.30
  -5  -7  -4    6.00    2.40
   5  -7   4    3.90    1.90
   5  -7   4    3.30    1.50
   5  -7   4    4.90    1.70
  -5  -7  -4    4.40    2.00
   5  -7   4    4.10    1.80
   5   7   4    4.90    1.50
  -5   7  -4    8.40    2.70
   5   7   4    4.40    2.40
  -7  -7  -4  109.99    5.00
   7  -7   4  118.79    6.80
  -7  -7  -4  113.49    6.60
   7  -7   4  116.39    6.10
   7  -7   4  124.29    7.80
  -7  -7  -4  126.69    8.00
   7  -7   4  115.99    6.70
   7   7   4  128.49    8.00
   7   7   4  118.89    5.70
  -7   7  -4  116.99    7.60
  -9  -7  -4  208.08    8.90
  -9  -7  -4  188.98   10.20
  -9  -7  -4  192.78    7.40
   9  -7   4  192.98    8.30
   9  -7   4  211.88   10.60
   9  -7   4  211.78    9.20
   9   7   4  199.68    8.10
   9   7   4  201.88   10.50
  -9   7  -4  195.98    9.00
  -9   7  -4  208.88   10.60
 -11  -7  -4  868.91   23.10
 -11  -7  -4  891.11   26.60
  11  -7   4  894.01   23.00
  11  -7   4  897.61   23.50
 -11  -7  -4  900.91   22.00
 -11   7  -4  926.31   26.80
  11   7   4  897.91   26.50
 -11   7  -4  907.21   24.30
  11   7   4  905.81   22.90
  13  -7   4  532.75   16.10
 -13  -7  -4  515.95   15.80
 -13  -7  -4  572.54   19.90
 -13  -7  -4  507.55   15.50
  13  -7   4  533.15   16.20
 -13   7  -4  515.85   19.00
 -13   7  -4  526.35   17.40
  13   7   4  519.95   19.00
  13   7   4  541.55   16.40
 -15  -7  -4    3.50    1.90
 -15  -7  -4    3.60    1.70
  15  -7   4    4.20    1.70
 -15  -7  -4    8.10    3.30
 -15   7  -4    0.90    2.00
 -15   7  -4    4.40    2.10
  15   7   4    1.50    2.00
  15   7   4    3.40    2.00
  17  -7   4    1.00    1.70
 -17  -7  -4    1.60    1.60
  17  -7   4   -0.20    0.90
  17   7   4   -0.70    2.10
  17   7   4   -0.30    1.60
 -17   7  -4   -2.20    1.20
  19  -7   4    0.80    1.60
  19  -7   4    1.00    1.90
  19   7   4    1.50    2.10
  21  -7   4   -1.70    1.20
  21  -7   4   -2.90    1.40
  21   7   4   -1.40    2.20
  21   7   4    0.30    2.00
  23  -7   4    7.70    2.50
  23  -7   4    5.30    2.90
  23   7   4    3.10    3.10
  23   7   4    4.70    2.70
  25  -7   4   10.90    2.90
  25   7   4    8.20    3.70
  26  -8  -4   17.70    3.70
  26  -8  -4   19.70    4.00
  26   8  -4   16.60    5.50
  24  -8  -4   38.50    5.20
 -24  -8   4   17.10    4.90
  24  -8  -4   33.10    4.70
  24   8  -4   19.40    4.80
  24   8  -4   29.00    5.40
  22  -8  -4   35.60    4.40
 -22  -8   4   27.60    6.20
 -22  -8   4   34.90    4.70
  22  -8  -4   35.60    4.60
  22   8  -4   28.80    5.50
 -22   8   4   32.30    6.00
  22   8  -4   30.80    5.70
 -20  -8   4   74.69    5.80
  20  -8  -4   67.89    5.20
 -20  -8   4   83.69   10.60
  20  -8  -4   69.69    5.40
  20   8  -4   62.09    7.60
 -20   8   4   67.49    5.90
  20   8  -4   82.69    9.80
 -20   8   4   69.09    8.70
 -18  -8   4    9.10    3.20
 -18  -8   4    4.20    1.90
  18  -8  -4    9.30    2.30
  18  -8  -4    7.80    2.20
  18   8  -4    7.10    2.70
 -18   8   4    9.60    3.80
 -18   8   4    8.80    2.80
  18   8  -4   12.00    4.20
  16  -8  -4    4.30    1.70
  16  -8  -4   -1.30    1.80
 -16  -8   4    1.20    1.40
  16  -8  -4    3.60    1.80
 -16  -8   4    0.30    2.00
 -16   8   4    3.10    1.90
 -16   8   4    2.70    2.30
  16   8  -4    1.10    2.20
  16   8  -4    3.40    2.20
 -14  -8   4   31.50    4.40
 -14  -8   4   19.50    4.20
 -14  -8   4   29.10    4.00
  14  -8  -4   24.40    3.90
  14  -8  -4   23.90    6.70
  14  -8  -4   36.60    3.50
  14   8  -4   27.20    4.70
 -14   8   4   37.40    4.20
  14   8  -4   26.30    4.80
 -14   8   4   31.30    5.70
 -12  -8   4  306.77   14.00
  12  -8  -4  308.47    9.10
  12  -8  -4  297.07   11.70
 -12  -8   4  321.57   11.40
  12  -8  -4  317.47   14.20
 -12  -8   4  299.97   14.00
 -12   8   4  289.87    9.90
  12   8  -4  317.57   14.20
  12   8  -4  310.67   12.50
  10  -8  -4  232.68   11.80
 -10  -8   4  254.97   12.40
 -10  -8   4  231.78    9.40
  10  -8  -4  240.98    7.40
  10  -8  -4  252.67   10.70
  10  -8  -4  238.18    8.40
 -10  -8   4  257.87   11.00
 -10   8   4  267.07   12.60
  10   8  -4  233.08   10.40
  10   8  -4  234.18   11.90
  -8  -8   4  435.46   16.50
  -8  -8   4  406.06   13.00
   8  -8  -4  431.26   14.90
   8  -8  -4  408.26   10.40
  -8  -8   4  419.46   15.00
   8  -8  -4  429.86   11.40
   8  -8  -4  440.26   16.50
  -8   8   4  412.36   16.20
   8   8  -4  426.86   16.30
   8   8  -4  413.56   14.20
  -6  -8   4  823.52   20.60
   6  -8  -4  802.82   24.00
   6  -8  -4  775.12   17.60
  -6  -8   4  795.82   24.10
   6  -8  -4  807.42   17.10
   6  -8  -4  790.62   22.70
  -6  -8   4  767.42   22.80
   6   8  -4  785.42   21.60
  -6   8   4  815.42   24.30
   6   8  -4  769.92   23.70
   4  -8  -4   21.60    2.10
  -4  -8   4   28.30    5.20
   4  -8  -4   28.70    4.90
   4  -8  -4   20.50    1.80
  -4  -8   4   28.10    3.80
   4  -8  -4   13.10    2.80
  -4  -8   4   14.00    3.00
  -4   8   4   17.00    3.40
   4   8  -4   17.50    3.40
   4   8  -4   17.10    3.20
  -2  -8   4  601.44   16.40
  -2  -8   4  579.84   19.00
   2  -8  -4  573.04   12.90
   2  -8  -4  580.74   18.80
   2  -8  -4  562.44   18.80
  -2  -8   4  561.94   16.40
  -2  -8   4  631.04   19.70
   2  -8  -4  575.04   13.20
  -2   8   4  549.95   18.80
   2   8  -4  574.14   18.70
  -2   8   4  600.74   19.30
   2   8  -4  576.34   19.00
   0  -8  -4   25.50    2.20
   0  -8   4   20.50    3.60
   0  -8  -4   19.70    3.50
   0  -8   4   16.60    3.40
   0  -8  -4   23.10    1.90
   0  -8   4   24.40    3.40
   0  -8   4   23.00    3.40
   0  -8  -4   17.40    3.20
   0   8  -4   28.50    4.80
   0   8   4   29.80    4.90
   0   8   4   29.90    4.90
   2  -8   4   52.19    4.40
  -2  -8  -4   56.99    3.00
  -2  -8  -4   63.49    6.80
   2  -8   4   58.19    5.60
  -2  -8  -4   52.29    6.30
   2  -8   4   61.49    5.50
   2  -8   4   52.89    4.30
   2   8   4   54.59    6.70
  -2   8  -4   57.59    5.60
   2   8   4   56.69    3.50
  -4  -8  -4    5.20    2.10
   4  -8   4    7.20    2.80
   4  -8   4    1.10    1.50
   4  -8   4    0.40    1.50
   4  -8   4    2.10    1.80
  -4  -8  -4    6.00    1.40
  -4  -8  -4    4.50    2.80
   4   8   4    6.70    2.20
   4   8   4    4.20    1.40
  -4   8  -4    1.00    1.70
   6  -8   4    7.10    2.30
  -6  -8  -4    5.40    2.40
   6  -8   4   10.10    2.40
   6  -8   4    9.20    3.00
  -6  -8  -4    8.10    1.80
  -6  -8  -4    6.90    2.30
   6  -8   4    7.60    2.70
   6   8   4   14.00    3.70
  -6   8  -4    7.20    2.90
   6   8   4    8.50    2.10
   8  -8   4   10.30    2.70
   8  -8   4   11.60    4.00
   8  -8   4   12.20    3.20
  -8  -8  -4   14.50    3.30
  -8  -8  -4   13.30    2.40
   8  -8   4    9.50    2.40
  -8  -8  -4   10.70    3.60
   8   8   4    7.10    2.10
  -8   8  -4    8.30    2.70
   8   8   4   15.90    4.10
 -10  -8  -4   45.80    3.80
  10  -8   4   46.50    6.80
  10  -8   4   43.70    4.80
 -10  -8  -4   49.90    7.10
  10  -8   4   29.40    3.90
 -10  -8  -4   37.60    4.60
  10  -8   4   44.10    5.40
 -10   8  -4   27.10    4.50
  10   8   4   37.70    4.50
  10   8   4   48.00    6.90
 -10   8  -4   33.30    4.50
  12  -8   4    9.80    2.60
  12  -8   4    6.70    2.00
 -12  -8  -4    3.80    1.90
  12  -8   4    4.90    2.80
  12   8   4    9.30    3.20
 -12   8  -4    6.30    2.50
 -12   8  -4   10.80    5.00
  12   8   4    9.10    2.60
 -14  -8  -4   12.30    3.90
 -14  -8  -4    9.80    2.50
 -14  -8  -4   19.80    3.60
  14  -8   4   14.00    3.20
 -14   8  -4   11.60    3.20
  14   8   4   13.80    3.40
  14   8   4   11.60    3.70
 -14   8  -4   14.20    4.00
 -16  -8  -4    2.30    2.30
  16  -8   4    2.60    1.80
  16  -8   4    6.00    2.30
 -16  -8  -4    1.80    2.70
  16   8   4    5.40    2.70
 -16   8  -4    0.20    2.10
  16   8   4    5.40    3.20
 -18  -8  -4   41.90    7.50
  18  -8   4   23.90    4.00
  18  -8   4   35.70    4.80
  18   8   4   26.90    5.80
  18   8   4   23.40    4.30
  20  -8   4   -2.50    1.60
  20  -8   4   -1.70    1.20
 -20  -8  -4    1.10    2.20
  20   8   4    0.00    2.10
  20   8   4   -1.30    1.90
 -22  -8  -4    8.00    4.00
  22  -8   4    1.80    2.30
  22  -8   4    0.90    1.80
  22   8   4    3.80    3.60
  22   8   4    4.50    2.70
 -24  -8  -4    2.50    5.40
  24  -8   4    3.50    2.10
  24   8   4   -0.70    3.00
  25  -9  -4   18.60    3.70
 -25  -9   4   19.00    5.80
  23  -9  -4   -0.30    1.90
 -23  -9   4   -0.70    2.50
  23  -9  -4    2.60    2.00
  23   9  -4    2.60    2.80
  23   9  -4    2.10    3.20
 -21  -9   4    9.40    4.30
 -21  -9   4    8.70    3.20
  21  -9  -4   12.30    2.90
  21  -9  -4    7.60    2.20
 -21   9   4    7.80    4.20
  21   9  -4   11.10    4.30
  21   9  -4   13.60    4.90
 -19  -9   4   27.60    4.10
  19  -9  -4   36.30    4.20
  19  -9  -4   28.00    4.00
 -19  -9   4   25.10    5.30
  19   9  -4   22.90    4.70
  19   9  -4   32.20    5.90
 -19   9   4   23.80    5.50
 -19   9   4   36.90    5.00
  17  -9  -4   74.29    4.80
  17  -9  -4   70.79    5.70
 -17  -9   4   49.20    6.70
 -17  -9   4   73.79    6.00
  17   9  -4   75.69    6.80
 -17   9   4   74.89    5.60
  17   9  -4   86.09   10.10
 -17   9   4   74.99    9.60
 -15  -9   4    1.40    2.00
  15  -9  -4    2.90    1.50
  15  -9  -4    0.60    2.00
  15  -9  -4    0.60    1.20
 -15  -9   4    2.90    2.20
  15   9  -4    0.10    1.80
  15   9  -4    4.70    3.20
 -15   9   4    1.50    2.40
 -15   9   4    1.80    1.60
  13  -9  -4    8.60    1.90
  13  -9  -4    8.50    3.30
  13  -9  -4    5.20    2.20
  13  -9  -4    8.70    2.30
 -13  -9   4    7.10    2.70
 -13  -9   4    5.40    2.80
 -13  -9   4    6.90    2.40
 -13   9   4   15.30    4.30
  13   9  -4    5.10    3.30
  13   9  -4    8.80    3.00
  11  -9  -4    8.90    2.10
 -11  -9   4    5.20    2.10
 -11  -9   4    5.60    3.00
  11  -9  -4    7.80    3.20
 -11  -9   4    6.10    2.20
  11  -9  -4    3.50    3.80
  11  -9  -4   10.80    2.20
  11   9  -4   10.40    3.00
 -11   9   4   13.10    4.00
   9  -9  -4   91.29    7.70
   9  -9  -4   80.29    6.30
   9  -9  -4   86.59    3.90
  -9  -9   4   85.79    7.60
   9  -9  -4   84.59    4.40
  -9  -9   4   91.99    5.90
  -9  -9   4   85.29    6.70
   9   9  -4   92.09    6.50
  -9   9   4   75.99    7.20
   9   9  -4   94.99    7.80
   7  -9  -4  203.88    6.20
  -7  -9   4  212.68   11.60
   7  -9  -4  191.68    6.50
   7  -9  -4  202.88   10.20
   7  -9  -4  205.78   11.30
  -7  -9   4  211.58    8.80
   7   9  -4  199.28   11.20
   7   9  -4  196.18    9.60
   5  -9  -4    3.50    2.00
   5  -9  -4    3.30    2.20
  -5  -9   4    5.00    2.70
   5  -9  -4    3.90    1.10
  -5  -9   4    5.70    2.70
  -5  -9   4    5.60    2.20
   5  -9  -4    4.80    1.20
   5   9  -4    5.70    2.50
   5   9  -4    4.80    2.40
  -5   9   4    6.30    3.10
  -3  -9   4   13.30    3.70
   3  -9  -4   18.10    1.90
  -3  -9   4    6.40    2.50
   3  -9  -4    8.40    2.60
  -3  -9   4   14.80    3.00
   3  -9  -4   13.70    1.80
   3  -9  -4   16.00    3.80
  -3  -9   4   15.40    3.00
   3   9  -4   10.20    3.30
   3   9  -4   10.80    3.00
  -3   9   4    4.50    2.40
  -1  -9   4  117.39    8.20
  -1  -9   4  113.59    6.40
   1  -9  -4  110.49    7.90
   1  -9  -4  103.39    4.00
  -1  -9   4  110.79    8.00
  -1  -9   4  107.69    6.10
   1  -9  -4   98.79    7.50
   1  -9  -4  103.89    4.30
   1   9  -4   94.19    7.40
  -1   9   4  100.69    7.70
  -1   9   4  106.49    7.80
  -1  -9  -4   19.80    4.10
   1  -9   4   31.30    4.10
   1  -9   4   19.80    3.20
  -1  -9  -4   26.30    2.80
  -1  -9  -4   25.30    2.10
   1  -9   4   32.60    5.70
   1  -9   4   22.40    4.30
  -1  -9  -4   16.50    3.40
  -1   9  -4   38.00    6.00
   1   9   4   29.80    5.30
   1   9   4   18.10    4.10
   3  -9   4    1.80    2.30
  -3  -9  -4    0.90    1.50
  -3  -9  -4    0.60    1.70
   3  -9   4    2.70    1.70
   3  -9   4   -0.70    1.50
  -3  -9  -4    1.70    1.10
   3  -9   4    1.60    1.60
   3   9   4    0.10    1.10
   3   9   4    3.30    2.50
  -3   9  -4   -0.30    1.60
  -5  -9  -4    2.60    2.00
   5  -9   4    1.20    1.70
  -5  -9  -4    2.20    2.00
  -5  -9  -4    2.70    1.30
   5  -9   4    2.40    2.10
   5  -9   4    2.20    2.40
   5  -9   4    3.90    1.80
   5   9   4    2.00    2.20
  -5   9  -4    3.90    2.50
   5   9   4    1.50    1.40
   7  -9   4   61.19    5.70
  -7  -9  -4   77.69    8.90
   7  -9   4   63.89    5.00
  -7  -9  -4   66.89    4.10
   7  -9   4   73.99    8.70
   7  -9   4   63.29    6.40
  -7  -9  -4   49.50    5.80
   7   9   4   59.09    7.40
  -7   9  -4   57.99    6.80
   7   9   4   64.69    4.70
   9  -9   4   51.49    5.30
  -9  -9  -4   32.10    5.00
   9  -9   4   28.70    3.90
  -9  -9  -4   61.49    9.40
  -9  -9  -4   43.20    3.70
   9  -9   4   53.59    6.00
   9  -9   4   63.79    8.40
   9   9   4   47.70    4.30
  -9   9  -4   27.70    5.70
   9   9   4   37.30    5.90
 -11  -9  -4    6.90    2.10
  11  -9   4   14.60    3.50
  11  -9   4    7.50    2.40
  11  -9   4    8.20    2.60
  11  -9   4   10.10    3.60
 -11  -9  -4   10.40    2.80
 -11  -9  -4   12.40    4.10
 -11   9  -4    7.10    2.90
  11   9   4    6.40    2.30
  11   9   4    5.60    2.80
  13  -9   4    2.80    1.80
 -13  -9  -4    0.00    1.30
 -13  -9  -4   -0.40    1.50
  13  -9   4    2.80    2.00
  13  -9   4   -1.70    1.60
 -13  -9  -4   -1.20    1.80
 -13   9  -4    1.00    2.00
  13   9   4   -0.50    1.50
 -13   9  -4   -0.90    1.50
  13   9   4    2.20    2.70
  15  -9   4   39.70    6.70
  15  -9   4   32.50    6.40
 -15  -9  -4   45.60    7.20
  15  -9   4   43.40    5.00
  15   9   4   47.60    5.80
  17  -9   4    0.40    1.50
  17  -9   4    3.90    2.30
 -17  -9  -4    3.60    3.10
  17  -9   4   -0.80    2.20
  17   9   4    1.20    1.90
  17   9   4   -1.40    2.20
  19  -9   4   15.80    3.50
 -19  -9  -4   13.30    4.90
  19  -9   4   21.70    4.00
  19   9   4   23.70    4.60
  19   9   4   19.30    5.50
  21  -9   4    0.20    1.50
 -21  -9  -4    0.10    3.10
  21  -9   4    1.10    2.30
  21   9   4    3.10    3.80
  21   9   4    0.80    2.10
  23  -9   4    9.80    5.80
  23  -9   4   10.90    2.80
  23   9   4    6.80    3.90
 -24 -10   4   19.40    6.10
  24 -10  -4   23.00    4.00
  22 -10  -4    2.80    2.00
  22 -10  -4    8.80    2.70
 -22 -10   4    4.40    4.00
  22  10  -4    2.60    4.00
  22  10  -4    6.00    3.10
  20 -10  -4    5.50    2.20
 -20 -10   4    8.80    4.20
  20 -10  -4   10.90    3.10
  20  10  -4   12.10    4.50
  20  10  -4    9.80    4.60
 -18 -10   4  117.49   10.50
  18 -10  -4  120.19    6.30
  18 -10  -4  131.49    8.00
 -18 -10   4  132.69    8.80
  18  10  -4  130.69    9.30
 -18  10   4  121.49    7.40
 -18  10   4  116.29   10.50
  18  10  -4  110.89   10.10
 -16 -10   4    0.00    2.00
  16 -10  -4   -0.10    1.40
 -16 -10   4   -0.20    2.80
  16 -10  -4    0.30    1.60
  16 -10  -4    1.90    1.40
  16  10  -4   -1.40    1.80
 -16  10   4    3.00    2.50
  16  10  -4   -1.50    1.70
 -14 -10   4    1.90    2.10
  14 -10  -4    2.90    2.10
  14 -10  -4    1.70    1.30
 -14 -10   4    0.30    2.10
  14 -10  -4    3.50    1.70
  14  10  -4    0.20    2.40
  14  10  -4    5.30    2.60
 -14  10   4    3.00    2.90
  12 -10  -4    6.80    1.90
  12 -10  -4    5.20    1.60
 -12 -10   4    5.60    2.60
  12 -10  -4    1.90    2.70
  12 -10  -4    5.00    2.40
 -12 -10   4    4.70    3.30
  12  10  -4    1.30    2.30
 -12  10   4    1.60    2.30
  12  10  -4    2.20    2.10
  10 -10  -4  458.65   17.70
 -10 -10   4  547.35   21.10
  10 -10  -4  528.55   12.90
 -10 -10   4  500.75   18.30
  10 -10  -4  469.25   19.70
  10 -10  -4  536.75   18.40
 -10 -10   4  523.85   16.00
  10  10  -4  567.74   21.20
 -10  10   4  508.35   20.60
  10  10  -4  525.05   17.90
   8 -10  -4  251.87    7.40
   8 -10  -4  277.17   12.60
  -8 -10   4  265.17   12.60
  -8 -10   4  290.87   14.40
   8 -10  -4  252.57   13.50
   8 -10  -4  254.37    8.00
  -8 -10   4  253.87   10.20
  -8  10   4  249.08   13.60
   8  10  -4  274.97   14.00
   8  10  -4  272.97   11.90
   6 -10  -4  101.09    4.00
  -6 -10   4  108.69    8.70
  -6 -10   4  105.99    8.00
   6 -10  -4  108.49    4.30
  -6 -10   4  117.39    6.50
   6 -10  -4  103.89    8.50
   6  10  -4  114.49    7.40
  -6  10   4  101.59    8.50
   6  10  -4  100.69    8.50
  -4 -10   4  104.79    8.10
   4 -10  -4  106.09    4.10
  -4 -10   4  107.39    6.70
  -4 -10   4  102.99    8.30
  -4 -10   4   98.79    6.00
   4 -10  -4  100.69    4.00
   4 -10  -4  102.29    9.00
  -4  10   4  100.89    8.30
  -2 -10   4   -1.30    1.30
  -2 -10   4   -0.10    1.60
  -2 -10   4    0.60    1.50
   2 -10  -4    0.40    1.60
   2 -10  -4    0.30    0.80
   2 -10  -4   -0.60    1.90
   2 -10  -4    1.60    0.90
  -2 -10   4   -0.70    1.50
   2  10  -4    0.60    2.20
   2  10  -4    0.30    2.40
  -2  10   4    0.20    1.80
   0 -10  -4   10.60    4.00
   0 -10  -4   39.50    6.30
   0 -10   4   18.70    4.20
   0 -10   4   24.10    3.50
   0 -10  -4   23.80    2.10
   0 -10   4   31.30    5.70
   0 -10  -4   28.10    2.50
   0 -10   4   29.30    4.00
   0  10  -4   24.10    5.00
   0  10   4   23.70    4.40
   0  10   4   43.60    6.80
   2 -10   4    3.50    2.60
  -2 -10  -4    6.30    1.80
  -2 -10  -4    4.70    1.40
   2 -10   4    4.00    2.40
   2 -10   4    4.30    1.90
   2 -10   4    6.00    2.20
   2  10   4    4.40    3.10
   4 -10   4  135.49    7.50
  -4 -10  -4  125.89    8.50
   4 -10   4  138.89    9.00
   4 -10   4  134.49    9.60
  -4 -10  -4  128.39    5.30
   4 -10   4  131.19    7.10
  -4 -10  -4  129.29    9.50
  -4  10  -4  132.49    9.70
   4  10   4  140.69    9.80
   4  10   4  132.49    6.40
   6 -10   4   55.39    8.00
  -6 -10  -4   38.10    5.10
   6 -10   4   43.60    5.20
   6 -10   4   41.80    5.70
  -6 -10  -4   42.00    6.70
  -6 -10  -4   39.60    3.20
   6 -10   4   41.80    4.90
   6  10   4   33.80    5.40
   6  10   4   46.50    4.10
  -6  10  -4   39.40    6.10
   8 -10   4    0.70    1.60
  -8 -10  -4   -1.20    1.60
   8 -10   4   -0.60    1.50
   8 -10   4    0.40    2.00
  -8 -10  -4    0.40    1.10
  -8 -10  -4    1.30    1.90
   8 -10   4    1.80    2.00
  -8  10  -4    4.40    2.70
   8  10   4    0.00    1.20
   8  10   4    3.30    2.50
  10 -10   4   76.19    6.30
 -10 -10  -4   46.10    5.60
  10 -10   4   73.49    5.50
  10 -10   4   64.59    8.00
 -10 -10  -4   75.09    4.90
 -10 -10  -4   78.39    9.70
  10 -10   4   83.39    6.70
  10  10   4   67.49    5.40
 -10  10  -4   67.19    7.90
  10  10   4   68.79    8.80
  12 -10   4   33.10    6.10
  12 -10   4   46.40    5.10
 -12 -10  -4   52.19    4.50
 -12 -10  -4   59.49    8.80
  12 -10   4   47.80    6.80
  12  10   4   58.59    5.30
  14 -10   4   -0.40    1.50
  14 -10   4   -0.60    2.00
 -14 -10  -4   -1.30    2.20
  14 -10   4    1.20    1.70
  14  10   4    0.30    2.50
  14  10   4   -0.90    1.70
  16 -10   4   -1.30    1.50
  16 -10   4    2.60    1.90
 -16 -10  -4    3.00    2.90
  16 -10   4   -2.00    2.40
  16  10   4    1.40    1.90
  16  10   4    1.00    2.40
 -18 -10  -4   14.40    5.10
  18 -10   4   15.30    3.40
  18 -10   4   15.70    3.60
  18  10   4   14.70    5.60
  18  10   4    9.50    3.30
  20 -10   4   -0.60    1.90
 -20 -10  -4   -2.70    2.20
  20 -10   4   -0.20    1.60
  20  10   4    0.60    2.10
  20  10   4    1.70    3.30
  22 -10   4   19.10    6.30
  22 -10   4   14.20    3.20
  22  10   4   14.30    5.60
 -21 -11   4   -0.30    2.80
  21 -11  -4    0.50    1.80
 -19 -11   4    1.30    2.90
  19 -11  -4    4.40    2.10
  19 -11  -4    4.60    2.60
  19  11  -4    3.80    3.20
  19  11  -4    5.00    3.10
  17 -11  -4   12.50    3.60
 -17 -11   4    6.10    3.40
  17 -11  -4   11.60    2.40
  17  11  -4    9.40    3.90
  17  11  -4   10.80    3.90
  15 -11  -4   44.70    3.60
  15 -11  -4   52.79    6.50
 -15 -11   4   55.79    9.00
 -15 -11   4   36.70    6.70
  15 -11  -4   40.50    4.60
  15  11  -4   37.50    6.30
  15  11  -4   38.90    6.00
 -15  11   4   55.89    9.00
 -13 -11   4   19.50    3.80
  13 -11  -4   18.00    3.80
 -13 -11   4   23.80    5.90
  13 -11  -4   26.30    3.40
  13 -11  -4   25.70    2.80
 -13  11   4   11.00    3.80
  13  11  -4   20.70    5.60
  13  11  -4   27.50    5.00
 -11 -11   4   15.10    3.70
  11 -11  -4   22.10    2.50
  11 -11  -4   15.70    2.50
 -11 -11   4   12.60    4.40
  11 -11  -4   11.60    3.00
  11  11  -4   14.30    3.60
 -11  11   4   16.60    4.80
  11  11  -4   11.60    3.80
  -9 -11   4   32.10    5.60
   9 -11  -4   50.59    3.20
  -9 -11   4   36.40    5.70
   9 -11  -4   46.10    6.00
   9 -11  -4   50.39    2.90
   9  11  -4   45.80    5.90
   9  11  -4   45.40    7.40
  -9  11   4   51.99    8.10
   7 -11  -4    9.40    1.60
   7 -11  -4    9.40    2.90
  -7 -11   4    8.60    2.90
   7 -11  -4    8.60    1.60
  -7 -11   4    8.40    3.00
   7 -11  -4    1.30    2.50
  -7 -11   4    6.10    2.10
   7  11  -4    9.30    3.90
  -7  11   4   13.10    4.30
   7  11  -4   10.60    3.10
   5 -11  -4    4.30    3.10
   5 -11  -4    5.20    1.20
  -5 -11   4    2.90    2.60
  -5 -11   4    7.40    2.50
  -5 -11   4    0.40    1.40
  -5 -11   4    4.60    2.50
   5 -11  -4    5.60    2.60
   5 -11  -4    7.00    1.30
  -5  11   4    2.60    2.20
   5  11  -4    3.60    2.80
  -3 -11   4   10.20    3.60
   3 -11  -4   11.20    3.50
   3 -11  -4    8.40    1.40
   3 -11  -4    8.00    3.30
   3 -11  -4    9.70    1.60
  -3 -11   4    6.50    3.20
  -3 -11   4   10.70    3.00
   3  11  -4    8.30    3.10
  -3  11   4   12.40    3.90
   1 -11  -4    1.20    1.00
  -1 -11   4    0.80    2.00
   1 -11  -4   -1.10    2.00
  -1 -11   4    0.50    1.40
  -1 -11   4    1.90    2.40
   1 -11  -4   -1.30    0.70
   1 -11  -4    1.80    1.80
  -1 -11   4   -0.30    1.50
  -1  11   4    0.60    2.00
   1  11  -4    0.60    2.00
   1 -11   4    8.30    2.40
   1 -11   4   13.00    4.50
   1 -11   4   11.00    2.70
  -1 -11  -4    8.70    1.60
   1 -11   4    8.80    3.30
  -1 -11  -4   10.90    2.00
  -1 -11  -4    6.80    3.00
  -1 -11  -4    8.80    3.60
   1  11   4   13.50    4.30
  -1  11  -4   11.60    3.90
  -3 -11  -4    3.70    3.00
  -3 -11  -4    5.60    1.50
  -3 -11  -4    9.10    3.50
   3 -11   4    8.10    3.40
  -3 -11  -4    4.20    1.60
   3 -11   4    7.70    2.50
   3 -11   4    8.90    3.50
  -3  11  -4    5.50    3.20
   3  11   4    5.80    3.30
   5 -11   4   14.30    4.10
   5 -11   4    7.50    2.40
  -5 -11  -4    1.20    2.50
  -5 -11  -4    7.50    1.80
   5 -11   4    8.40    4.90
   5 -11   4    7.10    2.40
  -5  11  -4    2.00    3.80
   5  11   4    6.50    3.30
   5  11   4    7.80    2.30
  -7 -11  -4   51.49    3.80
   7 -11   4   65.79    9.00
  -7 -11  -4   42.20    6.30
   7 -11   4   58.69    6.40
   7 -11   4   64.29    7.60
   7 -11   4   54.59    5.60
   7  11   4   65.19    9.50
   7  11   4   53.89    5.50
   9 -11   4  141.69    8.50
   9 -11   4  144.69    9.50
   9 -11   4  153.48   11.50
  -9 -11  -4  159.78   11.60
   9 -11   4  165.78    9.50
  -9 -11  -4  150.58    6.90
   9  11   4  155.68    8.00
   9  11   4  144.69   11.10
  11 -11   4  225.68   10.00
 -11 -11  -4  220.98    9.10
 -11 -11  -4  244.28   14.70
  11 -11   4  228.88   11.70
  11 -11   4  232.58   14.40
  11  11   4  233.78   10.60
  11  11   4  227.38   14.20
 -13 -11  -4  146.19   11.70
  13 -11   4  140.59    7.90
  13 -11   4  143.29    9.10
  13 -11   4  145.99   11.90
  13  11   4  137.99    8.40
  13  11   4  140.99   11.50
  15 -11   4   36.90    4.80
 -15 -11  -4   51.39    8.90
  15 -11   4   37.90    5.10
  15  11   4   50.29    8.50
  15  11   4   45.40    6.00
  17 -11   4   -1.80    1.60
  17 -11   4    0.60    1.60
 -17 -11  -4    1.80    2.90
  17  11   4    0.70    2.10
  17  11   4   -2.00    2.30
  19 -11   4    1.30    2.30
  19 -11   4    0.00    1.70
  19  11   4   -1.10    2.50
  19  11   4    2.20    2.40
 -18 -12   4    8.30    5.00
  18  12  -4    1.60    2.60
 -16 -12   4   -0.10    3.00
  16 -12  -4    1.10    1.40
  16 -12  -4    4.00    2.40
  16  12  -4    1.70    2.60
  16  12  -4   -1.50    2.70
  14 -12  -4    1.40    1.30
  14 -12  -4    1.70    2.30
 -14 -12   4    2.30    3.30
  14  12  -4    0.20    2.50
  14  12  -4   -2.80    1.60
 -12 -12   4    0.10    2.10
  12 -12  -4    2.20    1.40
  12 -12  -4    0.50    1.90
 -12 -12   4    2.70    3.30
  12 -12  -4    1.20    1.20
  12  12  -4    1.90    3.00
 -12  12   4    1.70    2.80
  12  12  -4    1.90    2.30
 -10 -12   4    0.40    2.60
  10 -12  -4    1.00    1.70
  10 -12  -4    0.40    1.00
 -10 -12   4   -0.70    2.20
  10 -12  -4    2.10    1.10
 -10  12   4    0.60    2.70
  10  12  -4    2.10    2.80
  10  12  -4    2.20    2.30
   8 -12  -4   19.30    2.10
   8 -12  -4   18.30    1.90
  -8 -12   4   11.00    4.10
  -8 -12   4   14.30    3.90
   8 -12  -4   21.30    5.10
   8  12  -4   18.60    5.40
  -8  12   4    9.60    3.80
   8  12  -4   15.70    4.00
  -6 -12   4   64.49    7.70
  -6 -12   4   76.29    9.20
   6 -12  -4   68.19    3.00
   6 -12  -4   66.89    3.10
  -6 -12   4   74.69    9.50
   6 -12  -4   51.29    6.90
   6  12  -4   90.79   10.70
  -6  12   4   73.59    9.80
  -4 -12   4   56.89    4.90
  -4 -12   4   49.50    8.00
   4 -12  -4   52.49    2.60
   4 -12  -4   53.29    2.70
  -4 -12   4   55.29    6.10
   4 -12  -4   47.10    6.70
  -4 -12   4   37.60    5.90
  -4  12   4   46.60    7.00
  -2 -12   4   14.70    3.20
   2 -12  -4   20.60    2.10
  -2 -12   4   11.30    3.10
  -2 -12   4   13.10    3.90
   2 -12  -4   26.70    5.70
   2 -12  -4   17.70    1.90
  -2 -12   4   13.70    4.20
  -2  12   4   27.40    6.40
   0 -12  -4    2.70    2.90
   0 -12  -4    1.10    1.00
   0 -12   4    3.50    2.60
   0 -12   4    6.50    2.50
   0 -12   4    1.90    2.30
   0 -12  -4    0.60    1.00
   0 -12   4    4.00    2.00
   2 -12   4   13.80    3.10
  -2 -12  -4    9.80    1.90
   2 -12   4    9.60    2.80
  -2 -12  -4    7.60    3.30
   2 -12   4   11.80    4.20
   2 -12   4    8.60    4.20
   2  12   4    4.00    2.90
  -4 -12  -4   35.30    3.80
   4 -12   4   31.70    4.30
   4 -12   4   38.30    7.40
  -4 -12  -4   30.50    3.10
   4 -12   4   30.60    5.70
  -4 -12  -4   30.50    5.60
   4 -12   4   28.60    4.10
   4  12   4   26.50    5.90
  -6 -12  -4    5.70    3.40
   6 -12   4    7.00    2.90
   6 -12   4    6.80    2.40
   6 -12   4    9.00    2.60
   6 -12   4    9.90    3.60
  -6 -12  -4    5.00    1.70
   6  12   4    7.50    2.30
   6  12   4    5.60    3.40
  -8 -12  -4    2.40    1.60
   8 -12   4   -0.70    2.80
   8 -12   4    1.10    2.30
   8 -12   4   -0.20    1.40
  -8 -12  -4   -1.70    1.90
   8  12   4    1.10    1.80
   8  12   4   -1.00    2.00
  10 -12   4    0.30    2.40
  10 -12   4    0.30    1.60
 -10 -12  -4   -0.40    2.50
  10 -12   4    0.90    1.70
 -10 -12  -4   -0.80    1.30
  10  12   4    1.50    1.90
  10  12   4    0.90    2.20
  12 -12   4    1.00    2.00
  12 -12   4   -0.20    1.70
 -12 -12  -4    1.00    2.40
  12  12   4    1.60    3.00
  12  12   4    4.10    2.30
  14 -12   4    5.70    2.50
 -14 -12  -4    8.90    3.80
  14 -12   4   12.60    3.70
  14  12   4   11.10    3.30
  14  12   4    5.60    3.70
  16 -12   4    3.80    2.50
  16 -12   4   -0.40    1.90
  16  12   4    1.90    3.20
  16  12   4    2.90    2.30
 -15 -13   4   13.50    5.20
  15  13  -4   10.60    4.00
  13 -13  -4    1.00    2.30
 -13 -13   4   -2.10    2.10
  13  13  -4    1.80    2.80
  13  13  -4    2.50    3.50
 -11 -13   4   19.80    6.40
  11 -13  -4   16.90    4.20
  11  13  -4    7.30    3.40
  11  13  -4   25.00    6.70
  -9 -13   4   20.50    5.50
   9 -13  -4   21.60    4.50
  -9 -13   4   32.50    5.20
   9  13  -4   33.10    5.30
   9  13  -4   41.70    7.80
   7 -13  -4    5.30    2.80
  -7 -13   4    5.80    3.60
  -7 -13   4    0.90    2.20
   7 -13  -4    2.80    1.00
   7  13  -4    1.60    3.00
  -5 -13   4    0.20    2.50
   5 -13  -4    3.30    2.70
  -5 -13   4    2.90    2.20
  -5 -13   4   -0.60    1.70
   5 -13  -4    4.00    0.90
  -5  13   4    3.30    3.90
   3 -13  -4    0.30    2.20
  -3 -13   4   -0.10    1.70
  -3 -13   4   -1.70    2.20
   3 -13  -4   -0.60    0.80
  -3 -13   4   -0.50    2.30
   3 -13  -4    1.00    0.70
  -3  13   4    1.50    2.80
   1 -13  -4   23.70    5.90
   1 -13  -4   21.70    2.10
  -1 -13   4   21.70    4.00
  -1 -13   4   21.00    5.00
   1 -13  -4   20.70    2.30
  -1 -13   4   16.40    4.80
   1 -13   4   62.19    7.20
  -1 -13  -4   64.89    3.50
   1 -13   4   62.89    8.80
   1 -13   4   65.59    8.80
  -1 -13  -4   64.89    9.10
   3 -13   4    0.40    1.70
  -3 -13  -4    5.10    3.50
  -3 -13  -4    0.60    1.20
   3 -13   4   -0.30    1.80
   3 -13   4   -0.50    2.50
   3  13   4    2.50    2.90
  -5 -13  -4    0.80    2.50
  -5 -13  -4    7.90    2.10
   5 -13   4   10.10    3.70
   5 -13   4    6.90    2.50
   5  13   4    1.80    2.90
  -7 -13  -4   18.40    5.40
   7 -13   4   13.10    3.20
   7 -13   4   13.40    4.30
  -7 -13  -4   15.20    3.00
   7  13   4   10.40    4.20
   9 -13   4   60.19    5.40
  -9 -13  -4   67.99   10.30
   9 -13   4   68.89    8.30
   9  13   4   57.49    6.00
   9  13   4   73.39   10.70
  11 -13   4   47.30    5.40
  11 -13   4   42.10    5.90
 -11 -13  -4   32.50    7.20
  11  13   4   41.90    7.50
  11  13   4   54.69    6.10
  13 -13   4   21.10    4.00
  13 -13   4   17.80    4.30
  13  13   4   24.50    6.20
  13  13   4   19.30    6.10
 -10 -14   4    5.60    2.90
 -10 -14   4   11.00    5.30
  -8 -14   4    2.30    2.90
  -8 -14   4    4.20    2.60
  -6 -14   4   -0.60    2.40
   6 -14  -4    0.30    2.00
  -6 -14   4    4.80    2.70
  -4 -14   4    7.30    3.50
  -4 -14   4    8.70    2.90
   4 -14  -4   13.50    4.60
   2 -14  -4    5.60    3.30
  -2 -14   4    8.80    4.10
  -2 -14   4    3.60    2.30
   0 -14  -4   -1.00    1.90
   0 -14   4   -0.10    1.80
   0 -14   4    6.30    3.40
   2 -14   4   13.30    4.10
   2 -14   4   30.40    4.50
  -2 -14  -4   16.70    5.30
  -4 -14  -4    4.20    3.60
   4 -14   4   -0.90    2.00
   4 -14   4   -0.40    1.60
   4  14   4   -2.30    2.10
   6 -14   4    2.90    3.00
   6 -14   4    6.40    2.50
   6  14   4    0.30    3.10
   8 -14   4   -2.70    1.50
   8 -14   4    3.60    2.80
   8  14   4   -0.10    3.20
  30   0  -5    2.70    2.30
  28   0  -5   -1.40    3.50
 -28   0   5   -1.30    1.30
  28   0  -5   -2.30    1.20
  26   0  -5    1.50    2.20
 -26   0   5    0.30    1.30
  26   0  -5    3.30    2.00
 -24   0   5    2.10    1.50
  24   0  -5    0.90    1.50
  24   0  -5   -0.50    1.80
 -22   0   5    0.70    1.40
  22   0  -5    1.70    1.20
  22   0  -5    2.40    2.00
  20   0  -5    2.90    2.10
 -20   0   5    0.90    1.30
  20   0  -5    0.30    1.20
 -20   0   5    0.70    1.60
  18   0  -5    0.20    0.90
  18   0  -5   -0.60    1.40
 -18   0   5   -0.40    1.40
 -18   0   5    0.60    0.90
 -16   0   5   -0.80    0.60
  16   0  -5   -0.40    1.20
 -16   0   5    0.10    1.10
  16   0  -5    0.50    0.70
  14   0  -5   -0.60    1.00
  14   0  -5    0.90    0.70
 -14   0   5   -0.10    0.60
 -14   0   5   -1.50    0.70
  12   0  -5    1.00    1.00
  12   0  -5    0.40    0.60
 -12   0   5    1.10    0.70
 -12   0   5    0.10    1.00
  10   0  -5   -0.80    0.80
  10   0  -5    0.00    0.40
 -10   0   5    0.40    0.50
 -10   0   5    1.70    1.00
   8   0  -5   -0.60    0.70
  -8   0   5    0.30    0.40
  -8   0   5    0.30    0.70
   6   0  -5    0.30    0.70
  -6   0   5    0.00    0.30
  -6   0   5    0.10    0.60
   6   0  -5    0.70    0.40
  -4   0   5   -0.10    0.20
  -4   0   5   -0.70    0.50
   4   0  -5    0.20    0.30
   4   0  -5   -0.70    0.60
  -2   0   5    0.70    0.70
   2   0  -5    0.50    0.60
   0   0  -5    1.70    0.30
   0   0  -5    1.50    0.70
   0   0   5    1.20    0.30
   0   0   5    2.10    0.80
   2   0   5    0.10    0.30
  -2   0  -5   -0.10    0.30
  -2   0  -5    0.10    0.70
   2   0   5   -0.90    0.60
   4   0   5    0.00    0.30
  -4   0  -5   -0.10    0.30
  -4   0  -5    0.30    0.70
   4   0   5    0.00    0.60
  -6   0  -5    0.00    0.40
  -6   0  -5   -0.10    0.70
   6   0   5    0.10    0.70
   6   0   5    0.40    0.50
   8   0   5    0.20    0.80
   8   0   5    0.30    0.60
  -8   0  -5    0.00    0.40
  -8   0  -5    0.40    1.00
 -10   0  -5    1.30    1.10
  10   0   5    0.60    0.90
  10   0   5    0.50    0.80
 -10   0  -5    1.10    0.70
 -12   0  -5   -2.10    0.70
 -12   0  -5   -0.10    1.10
  12   0   5    0.10    1.10
  12   0   5   -0.10    0.70
 -14   0  -5    0.20    1.20
  14   0   5   -1.20    1.10
 -14   0  -5   -0.60    0.50
  14   0   5   -1.00    0.70
 -16   0  -5    0.50    1.00
  16   0   5    1.00    1.10
  16   0   5    0.70    1.50
 -16   0  -5    0.20    1.30
  18   0   5   -0.20    1.10
  18   0   5    0.30    1.60
 -18   0  -5    2.20    1.40
  20   0   5    0.40    1.80
 -20   0  -5   -0.70    1.00
  20   0   5   -0.70    1.00
  22   0   5    0.00    1.40
 -22   0  -5    0.10    2.10
  22   0   5    3.10    2.10
  24   0   5    2.60    2.30
  24   0   5    0.20    1.80
  26   0   5   -0.50    2.20
  26   0   5   -1.50    1.50
  28   0   5    2.00    2.10
  31  -1  -5   18.30    3.80
  31   1  -5   19.20    4.60
  29  -1  -5   22.90    4.40
 -29  -1   5   32.80    4.70
  29  -1  -5   30.90    5.40
  29   1  -5   25.20    4.80
  29   1  -5   27.30    5.30
 -29   1   5   27.60    4.90
  27  -1  -5    0.50    1.30
 -27  -1   5    1.60    1.50
  27  -1  -5    6.10    2.90
  27   1  -5    6.00    2.30
  27   1  -5    1.30    2.10
 -27   1   5    1.20    1.70
  25  -1  -5    6.80    2.30
 -25  -1   5    3.40    1.60
  25  -1  -5    7.40    2.80
 -25   1   5    3.40    1.70
  25   1  -5    0.60    1.90
  25   1  -5    2.30    1.50
  23  -1  -5  177.08    7.90
 -23  -1   5  172.48    7.80
  23  -1  -5  186.68    9.30
  23   1  -5  172.68    9.30
  23   1  -5  168.08    8.30
 -23   1   5  188.08    8.70
 -21  -1   5  296.67   16.20
  21  -1  -5  237.88   10.20
  21  -1  -5  254.17    9.20
 -21  -1   5  239.78    9.00
  21   1  -5  235.98    9.50
  21   1  -5  238.28   10.70
 -21   1   5  231.88   10.10
 -21   1   5  250.87    9.70
  19  -1  -5  276.07    9.40
 -19  -1   5  292.37    9.50
 -19  -1   5  295.27   10.90
  19  -1  -5  279.17   10.70
  19   1  -5  308.77   10.40
 -19   1   5  309.27   11.00
  19   1  -5  283.77   11.10
 -19   1   5  287.27   10.00
 -17  -1   5    2.80    1.00
 -17  -1   5    3.70    1.60
  17  -1  -5    2.10    1.00
  17  -1  -5    3.70    1.70
  17   1  -5    4.60    1.60
 -17   1   5    5.10    1.70
  17   1  -5    1.50    1.50
 -17   1   5    3.60    1.60
 -15  -1   5   81.89    4.80
  15  -1  -5   87.99    4.10
 -15  -1   5   89.29    4.10
  15  -1  -5   88.29    4.90
 -15   1   5   79.29    4.20
  15   1  -5   92.99    5.30
 -15   1   5   82.99    4.70
  15   1  -5   87.89    4.40
 -13  -1   5  238.98    7.00
  13  -1  -5  230.68    6.90
 -13  -1   5  227.88    8.00
  13  -1  -5  233.08    7.90
 -13   1   5  236.18    7.40
 -13   1   5  228.98    7.70
  13   1  -5  240.48    7.50
  13   1  -5  244.58    8.50
  11  -1  -5  314.97    8.10
 -11  -1   5  316.67    8.10
  11  -1  -5  303.87    8.90
 -11  -1   5  319.17    9.40
  11   1  -5  308.47    8.60
 -11   1   5  314.37    8.50
  11   1  -5  317.97    9.70
 -11   1   5  314.67    8.80
   9  -1  -5   18.20    2.10
  -9  -1   5   16.00    2.00
  -9  -1   5   18.00    1.40
   9   1  -5   20.30    2.50
  -9   1   5   19.40    2.10
  -9   1   5   18.10    1.50
   7  -1  -5 2059.19   54.19
  -7  -1   5 1992.70   61.39
  -7   1   5 2037.00   55.99
   7   1  -5 1986.60   58.49
   5  -1  -5   11.80    0.90
  -5  -1   5   12.10    1.00
  -5  -1   5   11.80    1.60
   5  -1  -5    9.50    1.10
   5   1  -5   10.80    1.30
   5   1  -5   10.10    1.50
  -5   1   5   10.60    1.10
  -5   1   5   10.90    1.10
  -3  -1   5  585.14   13.20
   1  -1  -5 3165.98   76.09
  -1  -1   5 3310.17   71.29
   1   1  -5 3164.88   69.39
  -1   1   5 3203.88   77.39
   1  -1   5   32.70    1.60
  -1  -1  -5   34.30    1.90
  -1  -1  -5   34.40    1.40
   1  -1   5   34.80    2.30
  -1   1  -5   32.30    2.30
   1   1   5   36.00    1.70
  -1   1  -5   37.40    1.80
   1   1   5   32.40    1.80
  -3  -1  -5 9428.56  201.18
   3   1   5 9999.00  203.08
  -5  -1  -5 4067.89   99.39
   5   1   5 3933.31   97.69
  -7  -1  -5 2790.62   79.29
  -7   1  -5 2733.83   61.99
   7   1   5 2987.70   78.09
  -7   1  -5 2813.42   56.99
  -9  -1  -5  126.59    5.60
  -9  -1  -5  124.79    5.10
   9  -1   5  127.39    4.60
   9  -1   5  127.19    5.60
   9   1   5  119.89    4.80
   9   1   5  137.59    5.50
  -9   1  -5  120.79    5.70
  -9   1  -5  114.89    5.00
  11  -1   5  222.38    8.10
 -11  -1  -5  219.48    6.80
  11  -1   5  214.28    6.80
 -11  -1  -5  195.28    7.80
 -11   1  -5  221.28    8.40
  11   1   5  200.98    7.00
 -11   1  -5  220.08    7.30
  11   1   5  200.48    7.60
  13  -1   5   58.79    3.50
 -13  -1  -5   61.99    3.50
 -13  -1  -5   67.19    4.70
  13  -1   5   57.69    4.20
 -13   1  -5   58.29    4.60
 -13   1  -5   65.89    4.00
  13   1   5   55.49    3.70
  13   1   5   59.39    4.20
  15  -1   5   82.59    4.50
 -15  -1  -5   75.39    4.30
  15  -1   5   76.79    5.20
 -15  -1  -5   91.89    5.80
 -15   1  -5   91.09    6.30
 -15   1  -5   93.39    5.10
  15   1   5   80.19    5.30
  15   1   5   85.79    4.90
 -17  -1  -5   65.49    5.30
 -17  -1  -5   53.99    4.00
  17  -1   5   63.59    5.10
  17  -1   5   62.49    4.20
 -17   1  -5   60.79    5.40
 -17   1  -5   66.99    4.70
  17   1   5   61.89    5.00
  17   1   5   60.79    4.50
 -19  -1  -5   17.00    3.30
  19  -1   5   20.60    3.90
  19  -1   5   23.40    3.40
  19   1   5   25.90    3.80
  19   1   5   20.90    3.70
 -19   1  -5   35.00    5.80
  21  -1   5   65.29    5.80
  21  -1   5   62.79    4.80
 -21  -1  -5   50.79    4.40
  21   1   5   43.90    5.40
 -21   1  -5   56.69    5.00
  21   1   5   56.79    5.00
  23  -1   5  122.29    8.10
  23  -1   5  158.08    9.20
  23   1   5  142.99    9.60
  23   1   5  140.99    8.80
  25  -1   5  159.98    8.80
  25  -1   5  160.28    9.80
  25   1   5  159.98    9.80
  25   1   5  149.88    9.10
  27  -1   5  101.79    7.50
  27   1   5  113.89    8.40
  29  -1   5    2.00    2.10
  29   1   5    0.30    2.10
  30  -2  -5    9.70    3.40
  30  -2  -5    6.20    2.40
  30   2  -5    9.60    3.20
  28  -2  -5    5.30    2.40
  28  -2  -5    1.60    3.00
 -28  -2   5    4.90    2.00
  28   2  -5    4.40    2.80
  28   2  -5    1.90    2.00
 -28   2   5    6.30    2.70
 -26  -2   5   -1.90    0.80
  26  -2  -5   -1.30    1.50
  26  -2  -5   -1.10    1.10
  26   2  -5    1.70    1.90
  26   2  -5   -1.00    1.40
 -26   2   5    0.40    1.20
  24  -2  -5    1.50    1.50
 -24  -2   5    0.40    1.20
  24  -2  -5   -0.50    1.60
  24   2  -5    1.20    2.00
 -24   2   5    2.90    1.90
  24   2  -5   -0.50    1.30
  22  -2  -5   44.50    5.20
  22  -2  -5   40.50    3.60
 -22  -2   5   44.70    5.40
  22   2  -5   35.80    5.10
  22   2  -5   44.10    5.40
 -22   2   5   40.90    5.50
  20  -2  -5  379.16   11.60
  20  -2  -5  380.56   13.00
 -20  -2   5  385.36   13.30
 -20  -2   5  370.36   11.60
 -20   2   5  395.36   13.30
  20   2  -5  378.36   15.40
 -20   2   5  413.06   13.30
  20   2  -5  388.86   13.10
  18  -2  -5  212.58    8.60
 -18  -2   5  203.48    7.40
  18   2  -5  200.28    8.40
 -18   2   5  198.48    8.40
 -18   2   5  210.48    8.40
  18   2  -5  196.88    9.00
 -16  -2   5    3.80    1.30
  16  -2  -5    4.10    1.60
  16  -2  -5    2.20    0.90
 -16  -2   5    4.50    1.80
  16   2  -5    3.70    1.30
 -16   2   5    2.90    1.30
 -16   2   5    5.00    1.80
  16   2  -5    1.50    1.60
 -14  -2   5  348.77    9.50
  14  -2  -5  340.27   10.20
 -14  -2   5  338.97   10.70
  14  -2  -5  342.57    9.40
 -14   2   5  348.97   10.30
  14   2  -5  326.27   11.00
 -14   2   5  332.17   10.30
  14   2  -5  339.27   10.50
 -12  -2   5   32.80    2.30
  12  -2  -5   29.10    2.50
 -12  -2   5   36.00    3.00
  12  -2  -5   32.90    2.20
 -12   2   5   32.90    2.60
  12   2  -5   35.60    2.80
 -12   2   5   33.50    2.70
  12   2  -5   34.20    3.50
 -10  -2   5  495.35   11.70
  10  -2  -5  466.45   11.40
  10  -2  -5  475.05   11.80
 -10  -2   5  501.05   14.00
 -10   2   5  489.45   11.80
  10   2  -5  460.35   13.70
  10   2  -5  497.15   12.60
 -10   2   5  509.35   12.50
   8  -2  -5 1019.90   36.30
  -8  -2   5  926.01   43.70
   8   2  -5  986.00   41.20
  -8   2   5  987.20   39.00
  -6  -2   5   63.49    3.30
   6  -2  -5   59.19    2.30
  -6  -2   5   61.69    2.80
  -6   2   5   60.89    3.00
   6   2  -5   58.09    3.30
  -6   2   5   58.89    2.30
   4  -2  -5  739.03   16.30
  -2  -2   5   63.59    3.20
  -2  -2   5   56.09    2.80
  -2  -2   5   62.29    2.90
   2  -2  -5   54.59    2.60
   2  -2  -5   57.49    2.70
  -2   2   5   56.99    2.80
  -2   2   5   59.89    1.60
   2   2  -5   63.69    2.80
   2   2  -5   56.59    2.70
  -2   2   5   56.69    2.80
  -2   2   5   60.19    1.60
   2   2  -5   61.39    3.30
   0  -2   5 2784.62   67.89
   0  -2  -5 2835.42   77.19
   0   2  -5 2825.72   65.69
   0   2   5 2727.03   77.79
  -2  -2  -5 1973.90   62.69
   2  -2   5 1996.40   47.90
   2   2   5 2072.39   64.49
  -2   2  -5 1961.80   45.60
   4  -2   5    4.00    1.20
  -4  -2  -5    3.70    0.80
   4  -2   5    2.60    0.80
  -4  -2  -5    4.10    1.00
   4   2   5    4.60    1.10
  -4   2  -5    2.40    1.10
  -4   2  -5    4.60    1.20
   4   2   5    2.70    0.90
   6  -2   5    7.50    1.50
   6  -2   5   12.60    1.70
  -6  -2  -5    9.70    1.60
  -6  -2  -5    5.80    1.00
  -6   2  -5    9.90    1.70
   6   2   5    7.40    1.40
  -6   2  -5    9.10    1.80
   6   2   5    6.40    1.20
  -8  -2  -5   58.29    2.90
   8  -2   5   49.70    3.50
   8  -2   5   53.79    2.90
   8   2   5   55.69    3.30
  -8   2  -5   53.79    3.80
  -8   2  -5   54.79    3.30
 -10  -2  -5  875.81   20.50
  10  -2   5  866.41   20.80
  10   2   5  841.52   20.10
 -10   2  -5  809.52   21.00
  10   2   5  838.02   20.00
 -10   2  -5  877.11   20.40
 -12  -2  -5  382.86   10.40
  12  -2   5  366.16   11.70
 -12  -2  -5  388.76   11.90
 -12   2  -5  380.96   11.60
 -12   2  -5  378.76   12.50
  12   2   5  385.46   11.50
  12   2   5  351.46   11.30
 -14  -2  -5   30.30    3.30
  14  -2   5   23.30    3.50
 -14  -2  -5   22.20    3.30
  14   2   5   25.30    3.40
  14   2   5   27.90    4.50
 -14   2  -5   37.20    4.20
 -14   2  -5   18.50    3.20
 -16  -2  -5  247.38    8.70
 -16  -2  -5  257.67   10.50
  16  -2   5  258.97    8.80
  16  -2   5  251.07   10.10
  16   2   5  273.07   10.10
 -16   2  -5  265.47   10.10
  16   2   5  256.67   10.10
 -16   2  -5  251.17   10.80
  18  -2   5  109.99    6.80
  18  -2   5  100.49    5.50
 -18  -2  -5  110.09    5.70
  18   2   5   98.99    6.20
  18   2   5  108.39    6.70
 -18   2  -5  101.79    6.40
  20  -2   5   21.30    3.00
 -20  -2  -5   20.00    3.10
  20  -2   5   20.90    4.00
  20   2   5   23.90    4.10
  20   2   5   14.80    3.40
 -20   2  -5   26.90    4.40
  22  -2   5    4.50    2.50
  22  -2   5    9.50    2.60
  22   2   5    4.10    2.30
  22   2   5    8.30    3.00
  24  -2   5   64.39    5.40
  24  -2   5   96.39   13.30
  24   2   5   96.09   13.00
  24   2   5   76.89    6.70
  26  -2   5   50.29    6.10
  26  -2   5   55.39    7.00
  26   2   5   47.20    6.30
  26   2   5   45.50    6.30
  28  -2   5    1.80    1.90
  28   2   5    3.90    3.00
  29  -3  -5   -1.30    1.30
  29  -3  -5   -1.60    1.90
  29   3  -5    0.20    1.90
 -27  -3   5    4.30    2.00
  27  -3  -5    6.00    2.50
  27  -3  -5    3.10    2.60
  27   3  -5    2.00    2.40
  27   3  -5    2.60    2.30
 -27   3   5    7.10    2.80
 -25  -3   5   -0.90    1.10
  25  -3  -5   -0.40    1.60
  25  -3  -5   -1.30    1.10
 -25   3   5    0.50    1.70
  25   3  -5    1.50    2.10
  25   3  -5    0.50    1.90
  23  -3  -5   57.29    4.30
  23  -3  -5   50.89    5.50
 -23  -3   5   47.70    4.10
 -23   3   5   56.89    5.30
  23   3  -5   42.30    5.30
  23   3  -5   44.70    5.90
  21  -3  -5  275.47    9.50
 -21  -3   5  260.97    9.40
  21  -3  -5  256.07   10.40
 -21   3   5  266.37   11.20
  21   3  -5  260.97   11.60
  21   3  -5  251.37   11.00
 -21   3   5  259.57   10.70
  19  -3  -5   46.10    3.50
 -19  -3   5   45.40    5.10
 -19  -3   5   44.70    3.50
  19  -3  -5   49.30    4.40
 -19   3   5   39.90    4.50
  19   3  -5   37.90    4.80
  19   3  -5   38.50    4.50
 -19   3   5   29.40    3.50
 -17  -3   5   37.90    3.00
 -17  -3   5   34.80    4.10
  17  -3  -5   33.50    2.80
  17  -3  -5   45.00    4.40
  17   3  -5   29.70    4.00
 -17   3   5   34.80    3.80
 -17   3   5   28.40    3.40
  17   3  -5   44.80    4.10
 -15  -3   5   77.59    4.90
  15  -3  -5   81.59    4.10
  15  -3  -5   74.19    4.40
 -15  -3   5   78.39    4.10
 -15   3   5   76.59    4.50
 -15   3   5   83.29    5.00
  15   3  -5   88.89    5.30
  15   3  -5   72.49    5.10
  13  -3  -5   43.00    3.10
 -13  -3   5   44.50    3.60
 -13  -3   5   42.00    2.90
  13  -3  -5   44.60    2.90
  13   3  -5   42.50    3.80
 -13   3   5   39.80    3.00
  13   3  -5   46.80    3.70
 -13   3   5   40.30    3.40
  11  -3  -5  287.57    8.20
  11  -3  -5  286.27    8.30
 -11  -3   5  298.67    8.60
 -11  -3   5  293.37    9.30
 -11   3   5  266.97    9.20
  11   3  -5  298.57    9.60
  11   3  -5  292.17    9.80
 -11   3   5  284.07    8.30
   9  -3  -5   77.99    3.60
  -9  -3   5   83.09    4.40
  -9  -3   5   86.99    4.00
   9  -3  -5   71.29    3.20
   9   3  -5   83.39    4.60
  -9   3   5   81.39    4.30
  -9   3   5   89.09    3.50
   9   3  -5   82.89    4.40
   7  -3  -5 1588.64   53.19
  -7  -3   5 1557.14   62.89
  -7   3   5 1609.04   57.99
   7   3  -5 1536.35   58.09
   5  -3  -5  342.17    9.90
  -5  -3   5  363.96    9.90
   5  -3  -5  342.37    7.30
  -5  -3   5  352.26   10.00
  -5   3   5  346.27    7.40
   5   3  -5  351.06   10.10
  -3  -3   5  253.87    8.00
  -3  -3   5  260.17    8.10
   3  -3  -5  254.77    8.00
  -3  -3   5  259.87    8.00
  -3   3   5  264.47    8.10
  -3   3   5  269.97    8.10
   3   3  -5  276.77    8.40
   3   3  -5  271.77    7.90
  -1  -3   5   13.80    2.00
   1  -3  -5   10.40    1.60
  -1  -3   5   11.10    1.80
  -1  -3   5   10.80    1.90
   1  -3  -5    8.10    0.50
  -1   3   5    9.80    0.60
  -1   3   5    6.30    1.30
   1   3  -5    7.70    1.50
   1   3  -5   11.00    1.90
  -1   3   5    9.40    1.60
  -1  -3  -5 1070.59   47.10
  -1   3  -5 1029.30   36.20
   1   3   5 1056.59   47.80
   3  -3   5   83.49    3.90
  -3  -3  -5   82.19    3.70
   3  -3   5   87.49    4.20
  -3  -3  -5   79.89    4.20
  -3  -3  -5   84.09    3.10
   3   3   5   86.39    4.20
  -3   3  -5   76.59    4.10
   3   3   5   79.69    3.00
  -3   3  -5   84.59    4.20
   5  -3   5 1197.08   33.10
  -5  -3  -5 1308.87   56.59
  -5   3  -5 1223.88   35.40
   5   3   5 1274.17   55.59
  -7  -3  -5  564.04   13.80
   7  -3   5  592.14   14.20
  -7  -3  -5  586.74   14.10
   7  -3   5  584.34   15.10
   7   3   5  562.54   15.00
   7   3   5  592.84   14.10
  -7   3  -5  577.34   15.50
  -7   3  -5  549.54   15.20
   9  -3   5  552.04   14.10
  -9  -3  -5  551.94   14.60
  -9  -3  -5  581.34   14.00
   9  -3   5  603.84   15.60
  -9   3  -5  578.24   16.00
   9   3   5  575.34   14.60
   9   3   5  579.24   15.40
  -9   3  -5  560.74   15.50
  11  -3   5  362.86   10.40
 -11  -3  -5  388.46   11.50
 -11  -3  -5  349.57   10.10
  11  -3   5  376.16   11.70
 -11   3  -5  340.77   12.00
  11   3   5  381.06   11.30
  11   3   5  359.26   11.60
 -11   3  -5  393.36   12.10
  13  -3   5   87.19    4.40
 -13  -3  -5   70.09    4.80
 -13  -3  -5   77.79    4.10
  13  -3   5   78.59    5.10
  13   3   5   76.69    5.10
  13   3   5   77.29    4.90
 -13   3  -5   76.99    5.40
 -13   3  -5   75.79    5.10
  15  -3   5  153.88    6.40
  15  -3   5  159.38    7.70
 -15  -3  -5  158.58    6.40
  15   3   5  160.08    7.80
 -15   3  -5  157.98    7.80
 -15   3  -5  164.28    8.40
  15   3   5  148.79    7.40
  17  -3   5    2.30    1.50
 -17  -3  -5    2.40    2.00
 -17  -3  -5    0.00    0.80
  17  -3   5    1.80    2.10
 -17   3  -5   -0.10    1.70
  17   3   5    0.20    1.40
  17   3   5   -0.30    2.20
 -17   3  -5    1.10    1.50
 -19  -3  -5   20.90    2.90
  19  -3   5   29.80    3.60
  19  -3   5   19.40    3.50
  19   3   5   28.00    4.50
 -19   3  -5   31.30    4.80
  19   3   5   36.90    5.20
  21  -3   5   -1.40    1.50
  21  -3   5   -0.60    1.30
 -21  -3  -5   -0.80    1.00
  21   3   5    0.50    1.90
  21   3   5    0.30    1.90
 -21   3  -5    1.10    1.70
  23  -3   5   70.29    5.40
  23  -3   5   74.19    6.70
  23   3   5   51.89    6.00
  23   3   5   86.49    7.10
  25  -3   5   95.79    6.60
  25  -3   5   92.99    7.70
  25   3   5   87.29    7.70
  25   3   5  103.39    8.20
  27  -3   5    1.00    2.70
  27   3   5    2.10    4.70
  30  -4  -5    0.40    2.90
  30  -4  -5    0.90    1.90
  30   4  -5   -3.20    1.70
  28  -4  -5    3.80    1.90
 -28  -4   5    7.00    3.50
 -28   4   5    5.00    3.80
  28   4  -5    1.20    2.50
  28   4  -5    8.50    3.50
 -26  -4   5   64.99    5.10
  26  -4  -5   60.59    5.00
  26  -4  -5   65.39    7.00
 -26   4   5   75.29    7.00
  26   4  -5   75.19    8.70
  24  -4  -5    7.50    2.00
 -24  -4   5    4.30    1.70
  24  -4  -5    6.30    2.60
  24   4  -5    5.80    2.80
  24   4  -5    4.10    2.40
 -24   4   5    4.20    2.10
  22  -4  -5   14.10    3.10
  22  -4  -5    5.50    1.80
 -22  -4   5   10.50    2.40
 -22   4   5    5.80    2.20
  22   4  -5    7.20    2.80
  22   4  -5   14.00    3.70
 -20  -4   5   81.19    5.00
  20  -4  -5   85.79    5.70
  20  -4  -5   94.49    5.20
  20   4  -5   91.09    6.90
 -20   4   5   74.99    5.60
 -20   4   5   78.69    6.20
  20   4  -5   80.49    6.40
 -18  -4   5   37.20    4.50
  18  -4  -5   39.30    4.20
 -18  -4   5   43.50    3.50
  18  -4  -5   46.30    3.50
  18   4  -5   50.59    5.80
 -18   4   5   40.80    4.40
  18   4  -5   41.50    5.20
 -18   4   5   59.39    6.40
 -16  -4   5  325.07   11.30
 -16  -4   5  313.77   10.00
  16  -4  -5  310.37   10.10
  16  -4  -5  349.37   10.20
  16   4  -5  319.57   11.90
  16   4  -5  309.47   11.80
 -16   4   5  305.67   10.50
 -16   4   5  312.77   11.80
 -14  -4   5  883.01   20.80
  14  -4  -5  862.21   20.30
 -14  -4   5  911.31   22.10
 -14   4   5  875.41   20.90
  14   4  -5  861.61   22.70
  14   4  -5  876.21   22.90
 -14   4   5  882.21   22.90
  12  -4  -5  986.90   22.10
 -12  -4   5  939.61   22.20
  12  -4  -5  945.41   21.20
 -12  -4   5  989.80   23.10
 -12   4   5  966.70   24.00
 -12   4   5  966.60   21.70
  12   4  -5  953.50   24.00
  12   4  -5  977.00   23.90
  10  -4  -5    3.80    1.10
 -10  -4   5    5.60    1.60
 -10  -4   5    4.00    1.50
  10  -4  -5    5.10    1.40
 -10   4   5    6.50    1.80
  10   4  -5    6.50    1.90
  10   4  -5    7.40    1.80
 -10   4   5    6.10    1.30
  -8  -4   5  140.89    5.90
  -8  -4   5  151.48    6.10
   8  -4  -5  139.89    5.70
   8  -4  -5  148.99    4.50
   8   4  -5  152.18    6.70
  -8   4   5  144.09    4.70
   8   4  -5  145.19    6.40
  -8   4   5  154.78    6.70
   6  -4  -5  292.07    9.60
   6  -4  -5  277.07    6.30
  -6  -4   5  271.27    8.70
  -6  -4   5  279.57    9.00
  -6  -4   5  284.67    9.50
   6  -4  -5  276.17    8.80
  -6   4   5  275.37    9.40
  -6   4   5  283.07    6.70
   6   4  -5  279.17    9.20
   6   4  -5  270.37    9.40
  -4  -4   5   43.90    3.20
   4  -4  -5   45.90    1.40
  -4  -4   5   45.30    3.50
   4  -4  -5   46.00    3.20
   4  -4  -5   53.09    3.60
   4  -4  -5   45.80    1.20
  -4  -4   5   46.90    3.40
   4   4  -5   38.90    3.20
  -4   4   5   43.20    3.40
   4   4  -5   45.70    3.30
   2  -4  -5  228.48    8.10
   2  -4  -5  240.48    8.30
  -2  -4   5  245.48    8.10
  -2  -4   5  240.88    8.40
  -2  -4   5  241.48    8.40
   2   4  -5  250.57    8.40
  -2   4   5  239.98    8.40
   2   4  -5  240.38    8.30
  -2   4   5  231.38    8.30
   2   4  -5  241.88    8.30
   0  -4   5  250.07    8.40
   0  -4   5  236.48    8.00
   0  -4   5  248.88    8.60
   0  -4  -5  232.08    8.30
   0  -4  -5  240.68    8.10
   0  -4   5  238.28    8.10
   0  -4  -5  245.18    5.40
   0   4   5  224.98    8.30
   0   4  -5  247.38    8.50
   0   4   5  248.18    5.60
   0   4   5  231.98    8.20
  -2  -4  -5  401.26    9.10
   2  -4   5  416.96   12.20
  -2  -4  -5  401.86   11.30
   2  -4   5  399.66   11.40
   2  -4   5  392.76   11.70
   2  -4   5  421.36   11.80
  -2  -4  -5  380.16   11.80
   2   4   5  404.86    9.30
  -2   4  -5  434.16   12.30
   2   4   5  396.46   12.00
   4  -4   5  618.24   15.90
  -4  -4  -5  621.84   13.80
  -4  -4  -5  604.24   16.50
   4  -4   5  619.04   15.80
  -4  -4  -5  640.34   15.50
  -4   4  -5  619.04   16.10
   4   4   5  604.74   16.40
   4   4   5  611.14   13.90
  -4   4  -5  624.14   16.60
  -6  -4  -5  906.71   20.00
  -6  -4  -5  896.91   20.90
   6  -4   5  875.71   21.40
   6   4   5  915.11   20.10
  -6   4  -5  880.81   21.90
  -6   4  -5  900.31   22.60
   6   4   5  998.50   26.40
   8  -4   5  882.41   21.90
  -8  -4  -5  910.91   20.90
  -8   4  -5  937.21   22.90
   8   4   5  927.81   21.00
  -8   4  -5  936.31   23.20
   8   4   5  919.61   22.90
  10  -4   5   31.20    3.40
 -10  -4  -5   26.00    2.50
 -10  -4  -5   28.90    3.30
  10  -4   5   22.30    3.10
 -10   4  -5   28.90    4.00
  10   4   5   32.80    3.60
 -10   4  -5   32.80    4.40
  10   4   5   27.80    3.90
  12  -4   5    0.10    1.20
 -12  -4  -5    0.70    0.90
 -12  -4  -5    2.80    1.50
  12  -4   5    0.40    1.00
 -12   4  -5    0.30    1.50
 -12   4  -5    2.40    1.50
  12   4   5    0.70    1.30
  12   4   5   -0.40    1.40
 -14  -4  -5  174.68    7.90
 -14  -4  -5  172.88    6.80
  14  -4   5  164.68    6.90
  14  -4   5  163.28    7.80
  14   4   5  158.98    7.60
  14   4   5  159.88    8.30
 -14   4  -5  164.28    8.40
  16  -4   5   47.30    5.20
 -16  -4  -5   36.30    4.50
 -16  -4  -5   44.30    3.60
  16  -4   5   45.60    3.70
 -16   4  -5   35.20    4.70
  16   4   5   39.00    5.10
  16   4   5   43.00    4.90
 -16   4  -5   46.20    5.50
 -18  -4  -5  180.98    7.70
  18  -4   5  190.78    7.90
  18  -4   5  200.88    9.40
 -18   4  -5  176.48    9.60
  18   4   5  188.68    9.30
  18   4   5  193.38    9.90
  20  -4   5    3.80    1.80
 -20  -4  -5    1.40    1.30
  20  -4   5   -0.50    1.70
 -20   4  -5    2.30    1.90
  20   4   5    1.40    2.10
  20   4   5    2.00    2.00
  22  -4   5   26.20    4.60
  22  -4   5   35.30    4.40
  22   4   5   27.30    4.80
  22   4   5   18.20    3.60
  24  -4   5   47.70    6.40
  24  -4   5   45.00    5.50
  24   4   5   40.40    6.10
  24   4   5   37.70    5.40
  26  -4   5   15.30    2.90
  26   4   5   30.50    6.20
  28  -4   5   21.60    3.90
  28   4   5   23.70    5.80
  29  -5  -5    2.10    1.70
  29  -5  -5    1.50    2.10
  29   5  -5    1.60    2.80
  27  -5  -5    1.30    1.60
 -27  -5   5    0.40    1.60
  27  -5  -5    2.00    2.30
 -27   5   5    1.20    1.90
  27   5  -5   -0.90    2.30
  27   5  -5    0.00    2.10
  25  -5  -5   10.40    2.20
  25  -5  -5   18.50    3.90
 -25  -5   5   10.50    2.30
  25   5  -5   10.90    3.50
  25   5  -5   16.20    4.00
 -25   5   5   10.20    3.10
 -23  -5   5   81.89    5.40
  23  -5  -5   68.29    5.70
  23  -5  -5   81.59    5.30
  23   5  -5   73.39    7.00
 -23   5   5   75.79    6.90
  23   5  -5   80.09    7.10
 -21  -5   5   23.80    3.30
  21  -5  -5   26.30    4.00
  21  -5  -5   31.80    4.00
  21   5  -5   31.40    5.30
  21   5  -5   23.40    4.30
 -21   5   5   32.10    5.40
 -21   5   5   27.50    4.10
 -19  -5   5  327.17   11.10
  19  -5  -5  330.97   10.90
  19  -5  -5  318.67   11.20
 -19   5   5  328.77   13.60
  19   5  -5  337.47   13.50
  19   5  -5  336.97   13.70
 -19   5   5  316.27   11.70
 -17  -5   5   71.69    5.50
  17  -5  -5   73.09    4.70
  17  -5  -5   73.29    4.60
 -17  -5   5   70.59    4.60
  17   5  -5   75.29    6.10
 -17   5   5   67.49    5.80
 -17   5   5   86.69    5.30
  17   5  -5   76.19    6.20
 -15  -5   5    8.80    2.40
 -15  -5   5    5.00    1.70
  15  -5  -5    6.50    1.80
  15  -5  -5    7.00    1.80
 -15   5   5    6.20    1.80
 -15   5   5    2.20    1.50
  15   5  -5    5.50    2.40
  15   5  -5    6.90    2.50
  13  -5  -5   93.39    4.90
 -13  -5   5   86.09    4.90
 -13  -5   5   88.29    5.30
  13  -5  -5   87.39    4.30
 -13   5   5   90.09    4.70
 -13   5   5  101.49    6.40
  13   5  -5   92.59    5.90
  13   5  -5   93.89    6.20
 -11  -5   5    1.90    1.30
  11  -5  -5    4.80    1.70
  11  -5  -5    2.70    1.10
 -11  -5   5    3.40    1.40
 -11   5   5    5.30    2.20
  11   5  -5    1.70    1.30
  11   5  -5    6.40    2.10
 -11   5   5    3.10    1.10
  -9  -5   5    3.20    1.40
  -9  -5   5    2.20    1.10
   9  -5  -5    2.00    1.30
  -9  -5   5    2.30    1.40
   9  -5  -5    3.50    1.50
   9  -5  -5    1.80    0.80
   9   5  -5    4.40    1.90
  -9   5   5    0.50    0.80
   9   5  -5    4.70    1.70
  -9   5   5    2.20    1.50
  -7  -5   5  261.87    9.90
  -7  -5   5  255.17    9.20
   7  -5  -5  255.97    6.30
   7  -5  -5  257.37    9.00
  -7  -5   5  256.27    8.80
   7  -5  -5  247.58    9.70
  -7   5   5  259.57    6.80
  -7   5   5  261.67    9.90
   7   5  -5  241.18    9.60
   7   5  -5  254.37    9.30
   5  -5  -5    1.30    1.10
   5  -5  -5    0.90    0.50
   5  -5  -5    2.50    1.20
  -5  -5   5    2.20    1.30
  -5  -5   5    1.20    1.10
   5  -5  -5    1.40    0.50
  -5   5   5    0.90    1.00
   5   5  -5    3.40    1.40
   5   5  -5    2.70    1.30
   3  -5  -5    5.30    1.80
   3  -5  -5    2.80    0.40
   3  -5  -5    3.00    0.40
  -3  -5   5    1.90    1.40
  -3  -5   5    2.80    1.40
  -3  -5   5    3.00    1.40
   3  -5  -5    4.00    1.80
  -3   5   5    0.60    1.30
  -3   5   5    2.00    1.30
   3   5  -5    2.00    1.20
   3   5  -5    3.60    1.70
   3   5  -5    2.70    1.30
   1  -5  -5    0.70    0.40
   1  -5  -5    0.80    1.00
  -1  -5   5    0.10    1.00
  -1  -5   5   -0.20    0.80
  -1  -5   5    1.50    1.30
  -1  -5   5    0.00    1.00
   1  -5  -5   -0.30    0.80
   1   5  -5    0.00    1.00
   1   5  -5    1.40    1.20
  -1   5   5    0.30    0.90
  -1   5   5    0.80    0.90
   1   5  -5    0.70    1.10
  -1   5   5    1.10    0.50
   1  -5   5  451.45   14.10
   1  -5   5  479.45   14.90
  -1  -5  -5  475.25   14.30
   1  -5   5  440.96   13.80
   1  -5   5  446.16   13.10
  -1  -5  -5  479.35   10.20
   1   5   5  491.45   16.20
   1   5   5  493.45   14.10
   1   5   5  485.05   10.70
  -3  -5  -5  294.07    7.60
   3  -5   5  289.77   10.70
   3  -5   5  300.77    9.80
   3  -5   5  307.77   10.70
  -3  -5  -5  321.47   10.20
  -3  -5  -5  303.07   10.80
   3  -5   5  303.57   10.20
   3   5   5  304.67   11.00
  -3   5  -5  301.97   10.80
   3   5   5  288.07    7.80
  -5  -5  -5   29.10    3.50
  -5  -5  -5   20.50    3.20
   5  -5   5   26.40    3.30
   5  -5   5   18.10    2.60
  -5  -5  -5   22.80    2.30
  -5   5  -5   21.70    3.40
   5   5   5   32.20    4.30
  -5   5  -5   24.40    3.20
   5   5   5   20.90    2.20
  -7  -5  -5  153.88    6.50
  -7  -5  -5  161.98    7.90
   7  -5   5  169.98    7.00
   7  -5   5  156.38    6.90
  -7  -5  -5  150.98    6.50
  -7   5  -5  168.58    8.00
  -7   5  -5  162.68    7.30
   7   5   5  152.88    7.70
   9  -5   5   73.29    4.50
  -9  -5  -5   77.79    4.50
  -9  -5  -5   85.79    4.50
   9  -5   5   77.59    4.90
  -9   5  -5   72.59    5.10
  -9   5  -5   72.79    5.40
   9   5   5   77.79    5.60
   9   5   5   72.69    4.40
 -11  -5  -5   70.69    4.50
 -11  -5  -5   83.19    4.70
  11  -5   5   80.69    5.20
  11  -5   5   72.19    4.60
 -11   5  -5   82.29    5.90
  11   5   5   75.19    5.70
  11   5   5   92.69    5.20
 -11   5  -5   74.39    5.40
  13  -5   5   21.30    3.40
  13  -5   5   16.20    2.50
 -13  -5  -5   13.80    2.10
 -13  -5  -5   21.40    3.30
 -13   5  -5   17.50    3.60
 -13   5  -5   23.80    4.00
  13   5   5   21.70    3.50
  13   5   5   23.90    4.30
 -15  -5  -5   81.29    4.90
  15  -5   5   86.59    5.80
 -15  -5  -5   83.79    5.60
  15  -5   5   82.39    5.00
 -15   5  -5   77.39    6.30
 -15   5  -5   82.09    6.30
  15   5   5   74.59    6.20
  15   5   5   81.89    5.80
 -17  -5  -5   -1.30    0.80
  17  -5   5    0.10    1.60
  17  -5   5    0.00    1.20
  17   5   5    0.00    1.50
 -17   5  -5   -0.20    1.50
  17   5   5    0.00    1.60
 -19  -5  -5   10.70    2.60
  19  -5   5    8.60    2.80
  19  -5   5    5.70    1.80
  19   5   5    5.30    2.40
  19   5   5   10.00    2.90
 -19   5  -5    7.30    2.90
  21  -5   5    7.80    2.30
  21  -5   5    4.20    2.60
  21   5   5    2.10    2.00
  21   5   5    2.40    2.40
  23  -5   5    4.50    1.90
  23   5   5    8.80    3.80
  25  -5   5    1.00    1.80
  25  -5   5    3.20    2.60
  25   5   5    2.00    2.80
  25   5   5    5.00    3.00
  27  -5   5   -0.70    1.30
  27   5   5   -2.20    2.30
  28  -6  -5    9.70    3.20
  28  -6  -5   17.30    3.70
  28   6  -5   16.70    5.00
 -26  -6   5  176.48    8.90
  26  -6  -5  171.18    8.60
  26  -6  -5  186.08    9.70
  26   6  -5  166.98   11.60
 -26   6   5  187.08   12.20
  26   6  -5  205.78   12.00
 -24  -6   5    8.70    2.50
  24  -6  -5    5.30    2.10
  24  -6  -5    6.70    2.60
 -24   6   5    9.30    3.80
  24   6  -5    4.70    3.20
  24   6  -5    4.70    2.90
  22  -6  -5    4.20    2.10
  22  -6  -5    2.10    1.90
 -22  -6   5    4.00    2.10
 -22   6   5    2.90    2.10
  22   6  -5    9.00    3.30
  22   6  -5    1.80    2.10
  20  -6  -5   25.50    3.70
 -20  -6   5   33.40    4.20
  20  -6  -5   26.60    3.30
 -20   6   5   18.10    3.70
  20   6  -5   31.60    5.40
 -20   6   5   29.20    4.50
  20   6  -5   25.80    4.60
 -18  -6   5  182.08    9.50
  18  -6  -5  194.18    8.20
  18  -6  -5  191.18    8.00
 -18   6   5  194.68   11.80
  18   6  -5  201.68   10.80
 -18   6   5  200.98    8.80
  18   6  -5  215.78   10.50
 -16  -6   5  171.58    7.70
  16  -6  -5  180.08    7.10
  16  -6  -5  172.08    7.50
 -16  -6   5  164.78    8.10
 -16   6   5  152.28    7.30
 -16   6   5  180.18    9.70
  16   6  -5  182.08    9.30
  16   6  -5  176.08    9.70
 -14  -6   5   84.09    5.30
  14  -6  -5   79.69    5.00
  14  -6  -5   83.69    4.40
 -14  -6   5   88.69    6.50
  14   6  -5   82.79    6.10
 -14   6   5   85.29    6.50
  14   6  -5   82.49    6.50
 -14   6   5   80.09    4.70
 -12  -6   5  488.55   16.70
 -12  -6   5  508.75   14.90
  12  -6  -5  487.35   14.40
  12  -6  -5  506.85   12.50
 -12  -6   5  491.95   14.60
 -12   6   5  477.85   16.50
 -12   6   5  501.25   13.30
  12   6  -5  476.85   15.50
  12   6  -5  501.45   16.70
  10  -6  -5   27.10    4.30
 -10  -6   5   21.30    3.30
 -10  -6   5   23.80    4.20
  10  -6  -5   21.90    1.90
 -10  -6   5   15.10    2.60
  10  -6  -5   16.60    2.60
  10   6  -5   17.80    3.20
 -10   6   5   23.20    2.50
 -10   6   5   19.80    3.40
  10   6  -5   20.50    3.50
  -8  -6   5   66.69    4.40
  -8  -6   5   66.99    4.80
   8  -6  -5   61.09    2.70
   8  -6  -5   68.19    5.30
   8  -6  -5   64.79    4.60
  -8  -6   5   56.49    5.00
   8   6  -5   59.89    5.00
  -8   6   5   62.39    3.10
   8   6  -5   65.49    4.80
  -8   6   5   71.49    5.40
  -6  -6   5  192.38    7.50
   6  -6  -5  179.18    8.50
   6  -6  -5  180.88    4.70
  -6  -6   5  191.88    8.40
   6  -6  -5  185.18    5.20
   6  -6  -5  189.08    8.10
  -6  -6   5  172.48    8.50
  -6   6   5  178.38    8.60
   6   6  -5  178.48    8.50
   6   6  -5  182.48    7.90
   4  -6  -5  533.75   10.90
   4  -6  -5  532.45   11.10
  -4  -6   5  552.24   14.90
   4  -6  -5  528.35   16.30
   4  -6  -5  549.65   16.10
  -4  -6   5  538.65   16.20
  -4  -6   5  533.35   16.50
   4   6  -5  539.75   16.50
   4   6  -5  547.25   16.10
   4   6  -5  537.65   15.50
  -4   6   5  512.85   16.30
   2  -6  -5   20.00    1.10
   2  -6  -5   15.30    2.70
  -2  -6   5   21.40    3.40
   2  -6  -5   21.40    1.20
  -2  -6   5   21.90    3.10
   2  -6  -5   19.90    3.30
  -2  -6   5   26.70    4.00
   2   6  -5   13.50    2.40
   2   6  -5   21.80    3.20
  -2   6   5   17.40    2.90
  -2   6   5   18.00    3.10
   2   6  -5   24.30    3.70
   0  -6   5 1257.47   29.20
   0  -6   5 1281.57   29.40
   0  -6  -5 1281.87   30.60
   0  -6  -5 1241.18   30.80
   0  -6   5 1309.97   31.40
   0  -6   5 1341.97   31.20
   0   6   5 1264.87   30.80
   0   6   5 1298.57   26.00
   0   6   5 1312.97   31.40
   0   6  -5 1335.87   31.30
   2  -6   5   88.69    5.10
  -2  -6  -5   92.79    3.30
   2  -6   5   86.49    5.80
   2  -6   5   86.19    5.20
  -2  -6  -5   87.69    5.40
   2  -6   5  101.59    5.90
  -2  -6  -5   96.49    6.10
   2   6   5   90.89    6.00
  -2   6  -5   92.19    6.00
   2   6   5   92.99    3.80
   4  -6   5   93.39    6.20
   4  -6   5  102.19    5.80
  -4  -6  -5  101.39    5.70
   4  -6   5  105.79    6.00
  -4  -6  -5  102.29    4.00
  -4  -6  -5   96.19    6.30
   4  -6   5  110.39    5.60
   4   6   5  100.89    6.40
  -4   6  -5  103.29    6.40
   4   6   5   96.19    4.20
  -6  -6  -5  130.09    7.50
  -6  -6  -5  132.89    5.10
   6  -6   5  134.59    6.70
   6  -6   5  124.59    6.20
  -6  -6  -5  122.49    6.30
  -6   6  -5  114.59    7.10
   6   6   5  126.69    5.30
  -6   6  -5  135.49    7.40
   6   6   5  128.49    7.40
  -8  -6  -5 1310.37   28.90
   8  -6   5 1320.47   30.80
  -8  -6  -5 1349.27   30.80
  -8  -6  -5 1306.37   33.30
   8  -6   5 1297.17   31.00
  -8   6  -5 1308.87   33.30
   8   6   5 1384.06   29.70
  -8   6  -5 1377.66   31.90
   8   6   5 1378.86   33.60
 -10  -6  -5   93.39    6.80
 -10  -6  -5   97.09    5.50
  10  -6   5   97.89    5.80
 -10  -6  -5   90.59    5.00
  10  -6   5   97.59    5.70
 -10   6  -5  102.99    7.00
  10   6   5   96.79    5.40
 -10   6  -5  105.19    6.40
  10   6   5   98.29    6.90
 -12  -6  -5   26.60    3.60
  12  -6   5   17.60    2.90
  12  -6   5   21.40    3.50
 -12  -6  -5   19.60    2.90
  12   6   5   20.00    3.20
  12   6   5   27.30    4.60
 -12   6  -5   23.90    3.80
 -12   6  -5   30.00    5.20
 -14  -6  -5    5.40    2.10
  14  -6   5    3.70    2.00
  14  -6   5    3.10    1.50
 -14  -6  -5    2.90    1.50
  14   6   5    3.20    1.90
 -14   6  -5    0.90    1.80
  14   6   5    1.90    1.80
 -14   6  -5    7.60    2.60
  16  -6   5   33.00    4.50
 -16  -6  -5   33.90    4.90
  16  -6   5   33.20    4.20
 -16  -6  -5   30.70    3.90
 -16   6  -5   35.00    6.00
  16   6   5   40.60    6.20
  16   6   5   33.60    4.80
 -18  -6  -5  119.59    6.80
  18  -6   5  112.99    6.40
  18  -6   5  120.29    7.50
  18   6   5  120.69    7.70
 -18   6  -5  115.39    8.80
  18   6   5  108.09    8.40
  20  -6   5    6.10    2.60
  20  -6   5    3.60    1.70
  20   6   5   12.70    4.20
  20   6   5    8.70    2.90
  22  -6   5   -0.70    2.00
  22  -6   5    0.30    1.30
  22   6   5    2.10    2.80
  22   6   5    3.00    2.30
  24  -6   5   32.40    4.70
  24  -6   5   21.20    4.30
  24   6   5   28.80    6.40
  24   6   5   18.50    4.20
  26  -6   5    6.30    2.50
  26   6   5    6.30    3.50
  29  -7  -5   -1.60    1.80
  27  -7  -5    0.50    1.70
  27  -7  -5    0.30    2.00
  27   7  -5   -0.70    2.40
  25  -7  -5    3.80    1.90
  25  -7  -5    4.00    2.30
 -25  -7   5    0.90    2.50
 -25   7   5    6.70    5.80
  25   7  -5    4.40    3.00
  25   7  -5    4.10    2.90
  23  -7  -5  115.99    7.00
  23  -7  -5  107.29    6.60
 -23  -7   5  108.89    6.80
  23   7  -5  123.79    9.70
  23   7  -5  115.09    8.90
 -23   7   5  117.09    9.50
  21  -7  -5  331.07   12.10
  21  -7  -5  370.56   12.60
 -21  -7   5  341.17   12.50
  21   7  -5  342.37   15.00
 -21   7   5  331.47   15.80
 -21   7   5  344.17   13.40
  21   7  -5  369.46   16.50
 -19  -7   5    6.00    1.90
  19  -7  -5    7.80    2.30
 -19   7   5    7.20    2.50
 -19   7   5    7.30    3.30
  19   7  -5    5.10    2.80
 -17  -7   5  137.29    9.30
  17  -7  -5  127.89    6.70
  17  -7  -5  125.99    6.10
 -17  -7   5  115.49    6.70
  17   7  -5  139.19    9.30
 -17   7   5  120.19    6.70
  17   7  -5  114.59    7.90
 -17   7   5  104.19    8.20
  15  -7  -5   50.29    3.70
 -15  -7   5   52.19    5.30
 -15  -7   5   73.09    8.30
  15  -7  -5   48.00    4.30
 -15  -7   5   44.40    4.30
  15   7  -5   47.10    5.90
 -15   7   5   52.39    4.10
  15   7  -5   57.29    7.30
 -15   7   5   38.30    5.40
  13  -7  -5  160.18    6.00
  13  -7  -5  157.08    7.60
  13  -7  -5  163.18    9.40
 -13  -7   5  155.88    9.40
 -13  -7   5  155.18    8.20
 -13  -7   5  163.08    8.00
  13   7  -5  168.88    9.60
  13   7  -5  150.98    8.40
 -13   7   5  165.58    6.80
 -13   7   5  167.38    9.60
  11  -7  -5  351.16    9.40
 -11  -7   5  346.67   12.50
 -11  -7   5  353.66   14.30
 -11  -7   5  353.66   11.90
  11  -7  -5  360.36   12.40
  11  -7  -5  350.56   14.10
 -11   7   5  350.86   10.30
  11   7  -5  365.26   14.30
 -11   7   5  361.36   14.40
  11   7  -5  334.87   12.80
  -9  -7   5   44.20    4.00
   9  -7  -5   28.00    3.70
   9  -7  -5   49.80    6.20
   9  -7  -5   45.70    2.50
   9  -7  -5   42.10    2.90
  -9  -7   5   33.50    4.40
  -9  -7   5   51.39    4.60
   9   7  -5   36.20    4.40
  -9   7   5   52.79    6.40
   9   7  -5   34.80    4.90
  -7  -7   5 1153.58   28.50
   7  -7  -5 1102.89   23.20
  -7  -7   5 1110.29   26.50
   7  -7  -5 1034.30   28.80
  -7  -7   5 1146.49   29.70
   7  -7  -5 1107.99   22.40
   7  -7  -5 1116.09   27.90
   7   7  -5 1111.19   27.60
   7   7  -5 1136.69   29.50
  -7   7   5 1142.89   29.70
  -5  -7   5  180.88    7.60
   5  -7  -5  202.48    9.50
  -5  -7   5  170.28    8.60
  -5  -7   5  193.18    9.50
   5  -7  -5  175.68    8.50
   5  -7  -5  183.08    4.70
   5  -7  -5  183.88    5.00
  -5   7   5  174.08    9.10
   5   7  -5  184.98    9.30
   5   7  -5  188.18    8.40
  -3  -7   5  230.68   10.30
  -3  -7   5  204.88    8.40
  -3  -7   5  230.48   10.20
   3  -7  -5  214.58    9.70
   3  -7  -5  225.88    5.40
   3  -7  -5  224.98    5.50
   3  -7  -5  224.78   10.10
  -3   7   5  241.18   10.40
  -3   7   5  214.08   10.00
   3   7  -5  222.48    9.20
   3   7  -5  244.18   10.50
   3   7  -5  218.08    9.80
  -1  -7   5  112.49    5.90
   1  -7  -5   94.89    6.30
  -1  -7   5  106.99    6.70
   1  -7  -5   97.99    3.50
  -1  -7   5  100.89    5.70
   1  -7  -5  100.29    3.20
   1  -7  -5   88.59    6.20
  -1  -7   5  122.39    7.20
   1   7  -5  104.69    6.70
  -1   7   5   91.89    6.50
   1   7  -5  117.39    7.00
  -1   7   5  104.19    6.70
   1  -7   5   13.70    2.80
   1  -7   5   16.50    3.00
  -1  -7  -5   10.80    2.50
   1  -7   5   19.80    3.80
  -1  -7  -5   16.60    1.60
  -1  -7  -5   18.80    3.60
   1  -7   5   13.80    2.60
   1   7   5   15.10    3.40
  -1   7  -5   19.40    3.80
   1   7   5   16.30    1.90
   1   7   5    9.20    2.20
   3  -7   5    0.50    1.10
  -3  -7  -5   -0.50    1.10
  -3  -7  -5   -1.40    0.80
   3  -7   5    1.00    1.30
  -3  -7  -5    0.00    0.70
   3  -7   5    0.40    1.10
   3  -7   5    2.10    1.70
   3   7   5    0.20    0.80
   3   7   5    0.60    1.30
  -3   7  -5   -0.30    1.30
   5  -7   5   26.80    4.00
   5  -7   5   27.30    4.80
   5  -7   5   31.10    3.90
  -5  -7  -5   24.80    2.50
   5  -7   5   24.20    3.80
  -5  -7  -5   18.70    3.30
  -5  -7  -5   14.70    3.10
   5   7   5   23.40    4.00
   5   7   5   20.80    2.60
  -5   7  -5   28.20    4.60
   7  -7   5  163.78    8.00
  -7  -7  -5  152.78    7.60
   7  -7   5  148.39    8.80
  -7  -7  -5  149.19    5.90
   7  -7   5  158.48    7.40
   7  -7   5  152.48    8.00
  -7  -7  -5  159.78    9.00
   7   7   5  154.38    8.90
   7   7   5  167.18    6.70
  -7   7  -5  172.68    9.30
  -9  -7  -5   88.69    4.80
  -9  -7  -5   88.89    5.70
   9  -7   5   85.99    5.60
   9  -7   5   98.99    6.10
  -9  -7  -5  101.89    7.40
   9  -7   5   91.39    7.10
   9   7   5   87.59    6.90
  -9   7  -5   79.29    6.70
   9   7   5   97.09    5.40
  -9   7  -5  101.19    6.40
 -11  -7  -5  354.76   12.30
 -11  -7  -5  353.36   11.40
 -11  -7  -5  363.56   15.10
  11  -7   5  347.97   12.30
  11  -7   5  371.86   12.70
  11   7   5  361.56   12.20
 -11   7  -5  347.67   14.80
  11   7   5  374.46   15.10
 -11   7  -5  372.26   13.80
 -13  -7  -5    6.90    3.20
  13  -7   5    8.10    2.40
 -13  -7  -5   10.30    4.00
  13  -7   5    9.00    2.50
 -13  -7  -5    4.50    2.60
 -13   7  -5    7.10    2.70
  13   7   5    1.60    2.00
  13   7   5    3.30    2.10
 -15  -7  -5  206.58    9.20
 -15  -7  -5  202.18    8.90
  15  -7   5  215.48    9.70
 -15  -7  -5  234.88   12.80
  15  -7   5  218.18    9.30
  15   7   5  201.48   11.60
 -15   7  -5  225.38   12.10
  15   7   5  243.78   14.90
  17  -7   5   32.30    4.50
  17  -7   5   52.09    4.50
  17   7   5   46.00    6.40
  17   7   5   53.99    5.90
  19  -7   5    6.70    2.60
  19  -7   5    7.30    2.40
  19   7   5   -0.80    1.90
  19   7   5    4.30    2.90
  21  -7   5   12.90    3.50
  21  -7   5   15.80    3.40
  21   7   5    9.20    3.70
  21   7   5   19.10    4.20
  23  -7   5   14.70    3.50
  23  -7   5   12.50    3.40
  23   7   5    6.10    2.90
  23   7   5   15.50    5.10
  25  -7   5    7.80    2.60
  25   7   5    1.90    3.00
  28  -8  -5   12.00    3.60
  26  -8  -5   -0.10    1.90
  26  -8  -5    3.60    2.00
  26   8  -5   -0.50    2.90
  24  -8  -5   16.00    3.10
  24  -8  -5   20.60    3.90
 -24  -8   5   23.60    6.20
  24   8  -5   20.00    5.30
  24   8  -5   25.50    5.40
  22  -8  -5   76.49    5.70
 -22  -8   5   65.79    9.10
  22  -8  -5   68.59    5.40
 -22  -8   5   78.49    6.00
  22   8  -5   78.39    9.90
 -22   8   5   68.59    9.20
  22   8  -5   78.19    8.70
  20  -8  -5   51.79    4.70
 -20  -8   5   35.00    4.20
  20  -8  -5   56.89    4.60
 -20  -8   5   42.70    6.30
 -20   8   5   57.89    8.50
  20   8  -5   58.29    7.00
 -20   8   5   53.89    5.90
  20   8  -5   62.19    8.30
  18  -8  -5   34.70    4.10
  18  -8  -5   31.50    4.40
 -18  -8   5   36.30    4.80
 -18  -8   5   28.40    5.60
  18   8  -5   25.40    4.80
 -18   8   5   26.20    3.90
 -18   8   5   26.90    5.20
  18   8  -5   17.20    4.40
 -16  -8   5    5.10    2.20
 -16  -8   5    5.10    2.90
  16  -8  -5    1.40    1.50
  16  -8  -5    4.70    2.70
  16  -8  -5    7.10    1.90
 -16   8   5    2.30    2.00
  16   8  -5    1.60    2.00
  16   8  -5    4.30    2.40
 -16   8   5    5.80    2.20
 -14  -8   5   78.39    5.70
 -14  -8   5   88.99    7.10
  14  -8  -5   82.89    5.80
 -14  -8   5   87.39    7.70
  14  -8  -5   79.99    7.20
  14  -8  -5   76.99    4.30
 -14   8   5   84.89    5.10
  14   8  -5   88.89    7.60
  12  -8  -5    9.20    2.30
  12  -8  -5    9.30    1.80
 -12  -8   5    7.40    2.40
  12  -8  -5    8.80    2.80
 -12  -8   5   20.20    4.70
 -12  -8   5   12.60    2.80
  12   8  -5    8.30    3.40
 -12   8   5   13.90    3.60
 -12   8   5    9.30    2.40
  12   8  -5    7.40    2.60
  10  -8  -5   39.00    2.60
 -10  -8   5   43.00    4.60
  10  -8  -5   50.89    6.70
  10  -8  -5   34.40    4.30
  10  -8  -5   41.40    3.10
 -10  -8   5   29.90    4.10
 -10  -8   5   34.50    5.30
  10   8  -5   43.90    5.40
  10   8  -5   29.60    4.60
 -10   8   5   40.20    5.90
   8  -8  -5    7.50    1.30
   8  -8  -5    5.50    2.80
  -8  -8   5    7.20    2.30
   8  -8  -5    7.30    1.40
  -8  -8   5    7.40    3.10
   8  -8  -5    4.70    1.90
  -8  -8   5    3.90    2.00
  -8   8   5    5.20    2.10
   8   8  -5    3.60    2.10
   8   8  -5    6.80    2.40
   6  -8  -5   -0.20    0.50
   6  -8  -5   -1.90    0.90
  -6  -8   5   -0.20    1.50
  -6  -8   5    0.40    1.90
   6  -8  -5    0.20    0.70
   6  -8  -5    1.20    1.70
  -6  -8   5    1.20    1.50
   6   8  -5   -0.40    1.20
  -6   8   5    0.40    1.50
   6   8  -5    1.30    1.80
   4  -8  -5  144.49    8.20
   4  -8  -5  150.18    8.80
  -4  -8   5  163.08    9.20
   4  -8  -5  146.79    4.20
  -4  -8   5  143.09    8.40
   4  -8  -5  143.09    4.20
  -4  -8   5  161.98    7.30
   4   8  -5  137.89    8.50
   4   8  -5  141.69    7.70
  -4   8   5  148.79    8.80
  -2  -8   5    0.70    1.40
  -2  -8   5   -1.20    1.30
   2  -8  -5    1.30    0.70
  -2  -8   5    1.40    1.60
   2  -8  -5    1.60    0.70
   2  -8  -5    1.80    1.50
   2  -8  -5    0.10    1.50
  -2  -8   5   -0.70    1.20
  -2   8   5    0.80    1.70
   2   8  -5    0.70    1.70
  -2   8   5    0.50    1.70
   2   8  -5    1.30    2.70
   0  -8   5    1.50    1.60
   0  -8   5    0.80    1.50
   0  -8  -5   -1.00    1.40
   0  -8  -5    3.40    2.10
   0  -8  -5    1.90    0.90
   0  -8   5    0.80    1.40
   0  -8   5    2.30    1.90
   0  -8  -5    3.40    0.90
   0   8  -5    5.80    2.50
   0   8   5    3.60    2.30
   0   8   5    1.70    1.70
  -2  -8  -5   22.90    4.40
   2  -8   5   28.80    5.10
   2  -8   5   24.40    3.70
  -2  -8  -5   19.40    2.00
  -2  -8  -5   23.70    4.00
   2  -8   5   22.60    3.50
   2  -8   5   11.90    2.80
  -2   8  -5   21.60    3.80
   2   8   5   10.50    2.80
   2   8   5   22.60    2.50
  -4  -8  -5   14.80    3.40
   4  -8   5   16.90    3.20
   4  -8   5   18.60    3.30
  -4  -8  -5   12.20    2.80
   4  -8   5   28.70    4.70
  -4  -8  -5   21.90    2.30
   4  -8   5   17.80    3.60
   4   8   5   21.70    4.40
  -4   8  -5   26.90    5.10
   4   8   5   18.90    2.60
  -6  -8  -5    1.80    1.10
   6  -8   5    3.40    2.20
   6  -8   5    1.00    1.50
  -6  -8  -5    1.30    1.90
   6  -8   5    0.60    1.40
   6  -8   5    1.60    2.00
  -6  -8  -5    2.70    2.10
  -6   8  -5    1.70    1.70
   6   8   5    5.40    2.50
   6   8   5    1.40    1.20
  -8  -8  -5   60.39    7.60
   8  -8   5   38.40    5.30
   8  -8   5   59.09    5.30
   8  -8   5   50.09    4.90
   8  -8   5   54.29    4.50
  -8  -8  -5   53.59    3.70
  -8  -8  -5   66.19    5.30
   8   8   5   54.19    4.20
  -8   8  -5   53.59    6.80
   8   8   5   59.09    7.10
 -10  -8  -5   18.80    2.80
 -10  -8  -5   24.10    4.50
  10  -8   5   17.50    3.10
  10  -8   5   23.60    3.70
 -10  -8  -5   24.80    5.20
  10  -8   5   24.30    4.80
  10   8   5   20.40    3.20
 -10   8  -5   15.40    3.70
  10   8   5   21.90    4.80
 -12  -8  -5   11.30    3.30
  12  -8   5    8.30    3.00
  12  -8   5   10.40    2.70
 -12  -8  -5    9.80    2.40
  12  -8   5   12.50    2.60
 -12  -8  -5    7.50    2.20
 -12   8  -5   16.60    3.70
  12   8   5   12.00    3.90
 -12   8  -5   14.80    4.40
  12   8   5   16.50    3.30
 -14  -8  -5   65.19    8.50
 -14  -8  -5   39.50    4.60
 -14  -8  -5   34.80    4.20
  14  -8   5   41.50    5.10
  14  -8   5   40.50    4.90
  14   8   5   40.10    4.90
  14   8   5   37.40    6.20
 -14   8  -5   27.60    4.90
 -16  -8  -5   -2.30    1.90
  16  -8   5    1.10    1.60
  16   8   5   -0.20    1.50
  16   8   5   -2.00    2.20
 -18  -8  -5    4.60    2.70
  18  -8   5    9.10    2.50
  18  -8   5    3.50    2.30
  18   8   5    4.00    2.70
  18   8   5    6.20    3.00
  20  -8   5   29.40    4.80
  20  -8   5   19.80    3.30
 -20  -8  -5   40.60    7.40
  20   8   5   31.70    6.40
  20   8   5   27.80    4.80
  22  -8   5   -0.30    1.90
  22  -8   5    1.60    1.80
 -22  -8  -5   -0.80    2.20
  22   8   5    3.70    3.60
  22   8   5    1.70    2.40
  24  -8   5    1.30    1.70
  24   8   5    3.20    3.80
 -25  -9   5    2.20    3.00
  25  -9  -5   -0.40    1.90
  23  -9  -5    3.70    2.10
  23  -9  -5    1.10    1.60
 -23  -9   5    5.80    3.60
  23   9  -5    0.50    2.10
  23   9  -5    0.90    3.00
 -21  -9   5    2.80    1.80
  21  -9  -5    7.00    2.30
 -21  -9   5    1.80    3.00
  21  -9  -5    5.00    2.30
  21   9  -5    8.20    3.70
 -21   9   5    7.00    3.80
 -19  -9   5    0.40    1.70
  19  -9  -5    1.60    1.80
  19  -9  -5   -0.90    1.40
 -19  -9   5   -2.00    1.70
  19   9  -5    0.60    2.10
  19   9  -5    3.30    2.90
 -19   9   5   -0.10    1.90
 -19   9   5   -0.20    1.80
 -17  -9   5    5.10    2.60
 -17  -9   5    3.50    2.00
  17  -9  -5    2.90    1.70
  17  -9  -5    2.70    1.70
  17   9  -5    1.10    2.10
 -17   9   5    4.50    3.00
  17   9  -5    0.40    2.20
 -17   9   5    2.00    1.60
 -15  -9   5   65.59    8.10
  15  -9  -5   79.99   12.60
  15  -9  -5   83.19    6.10
  15  -9  -5   87.29    4.60
 -15  -9   5   68.59    5.90
  15   9  -5   80.99    6.90
 -15   9   5   76.09    9.40
 -15   9   5   74.29    5.00
  15   9  -5   81.79    7.80
  13  -9  -5   23.60    3.30
  13  -9  -5   21.40    2.60
 -13  -9   5   17.20    3.90
  13  -9  -5   12.30    3.00
  13  -9  -5   23.80    5.40
 -13  -9   5   24.10    5.40
  13   9  -5   16.30    3.90
 -13   9   5   15.60    4.00
[truncated: 960,483 more chars]
