# Supplementary material for: Synthesis of Novel Phosphorus-Containing Derivatives of 1,3,4-Trimethylglycoluril via the Birum–Oleksyszyn Reaction
Source: Int J Mol Sci. 2023 Dec 3;24(23):17082. doi: 10.3390/ijms242317082 (PMC10707106; doi:10.3390/ijms242317082)
Supplement: Supplementary file 1 [file ijms-24-17082-s001.zip › 4aí»í».cif]

 
data_BR254_a
 
_audit_creation_method            'SHELXL-2018/3'
_shelx_SHELXL_version_number      '2018/3'
_chemical_name_systematic         ?
_chemical_name_common             ?
_chemical_melting_point           ?
_chemical_formula_moiety          ?
_chemical_formula_sum
 'C26 H27 N4 O5 P' 
_chemical_formula_weight          506.49

loop_
 _atom_type_symbol
 _atom_type_description
 _atom_type_scat_dispersion_real
 _atom_type_scat_dispersion_imag
 _atom_type_scat_source
 'C'  'C'   0.0033   0.0016
 'International Tables Vol C Tables 4.2.6.8 and 6.1.1.4'
 'H'  'H'   0.0000   0.0000
 'International Tables Vol C Tables 4.2.6.8 and 6.1.1.4'
 'N'  'N'   0.0061   0.0033
 'International Tables Vol C Tables 4.2.6.8 and 6.1.1.4'
 'O'  'O'   0.0106   0.0060
 'International Tables Vol C Tables 4.2.6.8 and 6.1.1.4'
 'P'  'P'   0.1023   0.0942
 'International Tables Vol C Tables 4.2.6.8 and 6.1.1.4'
 
_space_group_crystal_system       monoclinic
_space_group_IT_number            14
_space_group_name_H-M_alt         'P 21/c'
_space_group_name_Hall            '-P 2ybc'
 
_shelx_space_group_comment
;
The symmetry employed for this shelxl refinement is uniquely defined
by the following loop, which should always be used as a source of
symmetry information in preference to the above space-group names.
They are only intended as comments.
;
 
loop_
 _space_group_symop_operation_xyz
 'x, y, z'
 '-x, y+1/2, -z+1/2'
 '-x, -y, -z'
 'x, -y-1/2, z-1/2'
 
_cell_length_a                    19.9010(12)
_cell_length_b                    6.7267(4)
_cell_length_c                    18.6840(13)
_cell_angle_alpha                 90
_cell_angle_beta                  101.842(2)
_cell_angle_gamma                 90
_cell_volume                      2448.0(3)
_cell_formula_units_Z             4
_cell_measurement_temperature     150(2)
_cell_measurement_reflns_used     1304
_cell_measurement_theta_min       2.6481
_cell_measurement_theta_max       20.9554
 
_exptl_crystal_description        plate
_exptl_crystal_colour             colourless
_exptl_crystal_density_meas       ?
_exptl_crystal_density_method     ?
_exptl_crystal_density_diffrn     1.374          
_exptl_crystal_F_000              1064
_exptl_transmission_factor_min    0.6363
_exptl_transmission_factor_max    0.7452
_exptl_crystal_size_max           0.165
_exptl_crystal_size_mid           0.030
_exptl_crystal_size_min           0.015
_exptl_absorpt_coefficient_mu     0.158
_shelx_estimated_absorpt_T_min    ?
_shelx_estimated_absorpt_T_max    ?
_exptl_absorpt_correction_type    multi-scan
_exptl_absorpt_process_details
;
 SADABS 2016/2: Krause, L., Herbst-Irmer, R., Sheldrick G.M. & Stalke D.,
 J. Appl. Cryst. 48 (2015) 3-10
;
_exptl_absorpt_correction_T_min   ?
_exptl_absorpt_correction_T_max   ?
_exptl_absorpt_special_details    ?
_diffrn_ambient_temperature       150(2)
_diffrn_radiation_wavelength      0.71073
_diffrn_radiation_type            'MoK\a'
_diffrn_source                    'Incoatec IuS3.0 microfocus X-ray tube'
_diffrn_radiation_monochromator   'Incoatec HELIOS multilayer mirrors'
_diffrn_measurement_device_type   'Bruker D8 Venture diffractometer'
_diffrn_measurement_device        'three-circle diffractometer'
_diffrn_measurement_method        '\w and \f scans'
_diffrn_detector_type             'Bruker PHOTON III area detector'
_diffrn_detector                  PIXEL
_diffrn_detector_area_resol_mean  7.41
_diffrn_reflns_number             15374
_diffrn_reflns_av_unetI/netI      0.0903
_diffrn_reflns_av_R_equivalents   0.0812
_diffrn_reflns_limit_h_min        -20
_diffrn_reflns_limit_h_max        23
_diffrn_reflns_limit_k_min        -7
_diffrn_reflns_limit_k_max        8
_diffrn_reflns_limit_l_min        -19
_diffrn_reflns_limit_l_max        22
_diffrn_reflns_theta_min          2.227
_diffrn_reflns_theta_max          25.067
_diffrn_reflns_theta_full         25.067
_diffrn_measured_fraction_theta_max   0.997
_diffrn_measured_fraction_theta_full  0.997
_diffrn_reflns_Laue_measured_fraction_max    0.997
_diffrn_reflns_Laue_measured_fraction_full   0.997
_diffrn_reflns_point_group_measured_fraction_max   0.997
_diffrn_reflns_point_group_measured_fraction_full  0.997
_reflns_number_total              4314
_reflns_number_gt                 2629
_reflns_threshold_expression      'I > 2\s(I)'
_reflns_Friedel_coverage          0.000
_reflns_Friedel_fraction_max      .
_reflns_Friedel_fraction_full     .
 
_reflns_special_details
;
 Reflections were merged by SHELXL according to the crystal
 class for the calculation of statistics and refinement.
 
 _reflns_Friedel_fraction is defined as the number of unique
 Friedel pairs measured divided by the number that would be
 possible theoretically, ignoring centric projections and
 systematic absences.
;
 
_computing_cell_refinement        'SAINT (Bruker-AXS, 2016)'
_computing_data_collection        'APEX3 (Bruker-AXS, 2016)'
_computing_data_reduction         'SAINT (Bruker-AXS, 2016)'
_computing_structure_solution     'SHELXT 2018/2 (Sheldrick, 2018)'
_computing_structure_refinement 'SHELXL-2018/3 (Sheldrick, 2018)'
_computing_molecular_graphics     ?
_computing_publication_material   ?
_refine_special_details           ?
_refine_ls_structure_factor_coef  Fsqd
_refine_ls_matrix_type            full
_refine_ls_weighting_scheme       calc
_refine_ls_weighting_details
'w=1/[\s^2^(Fo^2^)+(0.0467P)^2^] where P=(Fo^2^+2Fc^2^)/3'
_atom_sites_solution_primary      ?
_atom_sites_solution_secondary    ?
_atom_sites_solution_hydrogens    geom
_refine_ls_hydrogen_treatment     constr
_refine_ls_extinction_method      none
_refine_ls_extinction_coef        .
_refine_ls_number_reflns          4314
_refine_ls_number_parameters      328
_refine_ls_number_restraints      0
_refine_ls_R_factor_all           0.0970
_refine_ls_R_factor_gt            0.0495
_refine_ls_wR_factor_ref          0.1212
_refine_ls_wR_factor_gt           0.0992
_refine_ls_goodness_of_fit_ref    0.971
_refine_ls_restrained_S_all       0.971
_refine_ls_shift/su_max           0.000
_refine_ls_shift/su_mean          0.000
 
loop_
 _atom_site_label
 _atom_site_type_symbol
 _atom_site_fract_x
 _atom_site_fract_y
 _atom_site_fract_z
 _atom_site_U_iso_or_equiv
 _atom_site_adp_type
 _atom_site_occupancy
 _atom_site_site_symmetry_order  
 _atom_site_calc_flag
 _atom_site_refinement_flags_posn
 _atom_site_refinement_flags_adp
 _atom_site_refinement_flags_occupancy
 _atom_site_disorder_assembly
 _atom_site_disorder_group
P1 P 0.68545(4) 0.47283(11) 0.55466(5) 0.0255(2) Uani 1 1 d . . . . .
O1 O 0.64744(10) 0.6702(3) 0.52287(12) 0.0307(5) Uani 1 1 d . . . . .
O2 O 0.68206(10) 0.3025(3) 0.50517(11) 0.0291(5) Uani 1 1 d . . . . .
O3 O 0.65054(10) 0.4444(3) 0.62298(12) 0.0284(5) Uani 1 1 d . . . . .
O4 O 0.80951(10) 0.6393(3) 0.74543(12) 0.0300(5) Uani 1 1 d . . . . .
O5 O 0.98674(10) 0.0356(3) 0.63281(12) 0.0326(6) Uani 1 1 d . . . . .
N1 N 0.80392(11) 0.4214(3) 0.64906(13) 0.0206(6) Uani 1 1 d . . . . .
N2 N 0.84678(12) 0.3133(3) 0.76125(14) 0.0242(6) Uani 1 1 d . . . . .
N3 N 0.87993(12) 0.1877(3) 0.60311(14) 0.0263(6) Uani 1 1 d . . . . .
N4 N 0.91574(12) 0.0655(3) 0.71517(15) 0.0283(6) Uani 1 1 d . . . . .
C1 C 0.60204(14) 0.6961(4) 0.45492(18) 0.0256(7) Uani 1 1 d . . . . .
C2 C 0.55624(15) 0.5507(4) 0.42461(19) 0.0301(8) Uani 1 1 d . . . . .
H2 H 0.554883 0.426061 0.448191 0.036 Uiso 1 1 calc R U . . .
C3 C 0.51197(15) 0.5919(5) 0.3584(2) 0.0364(9) Uani 1 1 d . . . . .
H3 H 0.480487 0.493088 0.335932 0.044 Uiso 1 1 calc R U . . .
C4 C 0.51313(17) 0.7741(5) 0.3248(2) 0.0400(9) Uani 1 1 d . . . . .
H4 H 0.482875 0.800602 0.279447 0.048 Uiso 1 1 calc R U . . .
C5 C 0.55866(16) 0.9173(5) 0.35772(19) 0.0363(9) Uani 1 1 d . . . . .
H5 H 0.558907 1.043555 0.335019 0.044 Uiso 1 1 calc R U . . .
C6 C 0.60399(15) 0.8812(4) 0.42303(19) 0.0309(8) Uani 1 1 d . . . . .
H6 H 0.635453 0.980282 0.445329 0.037 Uiso 1 1 calc R U . . .
C7 C 0.77095(14) 0.5633(4) 0.59394(16) 0.0221(7) Uani 1 1 d . . . . .
H7 H 0.764353 0.687511 0.621108 0.027 Uiso 1 1 calc R U . . .
C8 C 0.82203(14) 0.2142(4) 0.63690(17) 0.0220(7) Uani 1 1 d . . . . .
H8 H 0.781286 0.137122 0.610973 0.026 Uiso 1 1 calc R U . . .
C9 C 0.84796(14) 0.1374(4) 0.71632(17) 0.0222(7) Uani 1 1 d . . . . .
H9 H 0.817824 0.029721 0.729080 0.027 Uiso 1 1 calc R U . . .
C10 C 0.81965(14) 0.4740(4) 0.72217(18) 0.0225(7) Uani 1 1 d . . . . .
C11 C 0.65843(14) 0.2818(4) 0.67142(19) 0.0266(8) Uani 1 1 d . . . . .
C12 C 0.67242(14) 0.3239(5) 0.74487(19) 0.0312(8) Uani 1 1 d . . . . .
H12 H 0.679638 0.457462 0.761179 0.037 Uiso 1 1 calc R U . . .
C13 C 0.67596(15) 0.1711(4) 0.7951(2) 0.0358(8) Uani 1 1 d . . . . .
H13 H 0.685032 0.199136 0.845994 0.043 Uiso 1 1 calc R U . . .
C14 C 0.66617(16) -0.0233(5) 0.7705(2) 0.0375(9) Uani 1 1 d . . . . .
H14 H 0.669175 -0.129029 0.804719 0.045 Uiso 1 1 calc R U . . .
C15 C 0.65209(16) -0.0637(4) 0.6966(2) 0.0387(9) Uani 1 1 d . . . . .
H15 H 0.645292 -0.197293 0.680158 0.046 Uiso 1 1 calc R U . . .
C16 C 0.64776(15) 0.0895(4) 0.6459(2) 0.0327(8) Uani 1 1 d . . . . .
H16 H 0.637708 0.062427 0.594873 0.039 Uiso 1 1 calc R U . . .
C17 C 0.81600(14) 0.6215(4) 0.54018(17) 0.0218(7) Uani 1 1 d . . . . .
C18 C 0.79103(16) 0.6420(4) 0.46584(18) 0.0276(7) Uani 1 1 d . . . . .
H18 H 0.743441 0.624144 0.446354 0.033 Uiso 1 1 calc R U . . .
C19 C 0.83501(17) 0.6885(4) 0.41953(19) 0.0329(8) Uani 1 1 d . . . . .
H19 H 0.817304 0.706015 0.368704 0.039 Uiso 1 1 calc R U . . .
C20 C 0.90443(18) 0.7092(4) 0.4472(2) 0.0346(9) Uani 1 1 d . . . . .
H20 H 0.934828 0.735361 0.415206 0.042 Uiso 1 1 calc R U . . .
C21 C 0.92970(16) 0.6918(4) 0.52172(19) 0.0316(8) Uani 1 1 d . . . . .
H21 H 0.977371 0.708432 0.541037 0.038 Uiso 1 1 calc R U . . .
C22 C 0.88554(15) 0.6501(4) 0.56793(18) 0.0264(7) Uani 1 1 d . . . . .
H22 H 0.902900 0.641053 0.619126 0.032 Uiso 1 1 calc R U . . .
C23 C 0.93301(15) 0.0899(4) 0.64874(18) 0.0254(7) Uani 1 1 d . . . . .
C24 C 0.87187(17) 0.1689(4) 0.52404(17) 0.0344(8) Uani 1 1 d . . . . .
H24A H 0.833549 0.079101 0.505182 0.052 Uiso 1 1 calc R U . . .
H24B H 0.914168 0.115074 0.512531 0.052 Uiso 1 1 calc R U . . .
H24C H 0.862465 0.299972 0.501284 0.052 Uiso 1 1 calc R U . . .
C25 C 0.85948(16) 0.3096(4) 0.84067(17) 0.0303(8) Uani 1 1 d . . . . .
H25A H 0.831432 0.411618 0.857964 0.045 Uiso 1 1 calc R U . . .
H25B H 0.908158 0.336307 0.860458 0.045 Uiso 1 1 calc R U . . .
H25C H 0.847402 0.178555 0.857147 0.045 Uiso 1 1 calc R U . . .
C26 C 0.95740(16) -0.0452(5) 0.77431(18) 0.0381(9) Uani 1 1 d . . . . .
H26A H 0.930965 -0.157839 0.787177 0.057 Uiso 1 1 calc R U . . .
H26B H 0.970945 0.041625 0.816950 0.057 Uiso 1 1 calc R U . . .
H26C H 0.998565 -0.094554 0.758927 0.057 Uiso 1 1 calc R U . . .
 
loop_
 _atom_site_aniso_label
 _atom_site_aniso_U_11
 _atom_site_aniso_U_22
 _atom_site_aniso_U_33
 _atom_site_aniso_U_23
 _atom_site_aniso_U_13
 _atom_site_aniso_U_12
P1 0.0268(4) 0.0242(4) 0.0246(6) 0.0013(4) 0.0034(4) 0.0014(3)
O1 0.0347(12) 0.0271(11) 0.0252(15) 0.0009(10) -0.0055(11) 0.0048(9)
O2 0.0357(12) 0.0237(10) 0.0269(15) -0.0047(10) 0.0040(11) -0.0012(9)
O3 0.0300(11) 0.0265(10) 0.0312(15) 0.0035(10) 0.0125(10) 0.0019(9)
O4 0.0414(13) 0.0237(11) 0.0248(14) -0.0017(10) 0.0066(11) 0.0026(9)
O5 0.0283(12) 0.0350(11) 0.0377(16) -0.0062(11) 0.0138(11) -0.0001(9)
N1 0.0268(13) 0.0203(12) 0.0131(16) -0.0001(10) 0.0007(12) 0.0022(10)
N2 0.0363(14) 0.0225(12) 0.0126(16) -0.0007(11) 0.0023(12) 0.0015(11)
N3 0.0356(15) 0.0279(13) 0.0177(17) 0.0005(12) 0.0107(13) 0.0066(11)
N4 0.0263(13) 0.0404(15) 0.0190(17) 0.0074(13) 0.0063(12) 0.0088(11)
C1 0.0217(15) 0.0317(16) 0.023(2) 0.0003(14) 0.0029(15) 0.0057(13)
C2 0.0257(16) 0.0336(17) 0.031(2) -0.0001(15) 0.0056(16) -0.0025(13)
C3 0.0234(17) 0.049(2) 0.036(2) -0.0033(18) 0.0024(17) 0.0008(15)
C4 0.0339(19) 0.058(2) 0.027(2) 0.0060(18) 0.0048(17) 0.0079(17)
C5 0.0349(18) 0.0400(19) 0.033(2) 0.0121(17) 0.0049(17) 0.0077(15)
C6 0.0300(17) 0.0286(16) 0.034(2) 0.0031(15) 0.0056(16) 0.0019(13)
C7 0.0285(16) 0.0193(14) 0.0166(19) 0.0028(13) -0.0001(14) 0.0045(12)
C8 0.0235(15) 0.0178(14) 0.024(2) 0.0012(13) 0.0040(14) -0.0007(12)
C9 0.0241(15) 0.0195(14) 0.023(2) -0.0014(13) 0.0050(14) 0.0009(12)
C10 0.0209(15) 0.0245(15) 0.022(2) 0.0009(14) 0.0052(14) -0.0038(12)
C11 0.0224(16) 0.0254(16) 0.034(2) 0.0059(15) 0.0103(16) 0.0016(12)
C12 0.0256(16) 0.0347(17) 0.035(2) 0.0009(16) 0.0101(16) 0.0014(13)
C13 0.0347(18) 0.0414(19) 0.032(2) 0.0052(17) 0.0077(17) -0.0001(15)
C14 0.0374(19) 0.0363(18) 0.043(3) 0.0142(18) 0.0175(18) 0.0027(15)
C15 0.046(2) 0.0256(17) 0.049(3) 0.0034(17) 0.021(2) 0.0019(15)
C16 0.0341(18) 0.0314(17) 0.036(2) 0.0025(16) 0.0162(17) 0.0018(14)
C17 0.0301(16) 0.0174(14) 0.019(2) 0.0004(13) 0.0071(15) 0.0007(12)
C18 0.0341(17) 0.0259(16) 0.023(2) 0.0004(14) 0.0057(16) 0.0005(13)
C19 0.053(2) 0.0263(16) 0.022(2) 0.0014(15) 0.0142(18) 0.0005(15)
C20 0.052(2) 0.0242(16) 0.035(3) -0.0023(15) 0.0250(19) -0.0040(15)
C21 0.0352(18) 0.0268(16) 0.036(2) -0.0040(15) 0.0136(17) -0.0035(14)
C22 0.0333(17) 0.0239(15) 0.022(2) -0.0015(14) 0.0064(15) -0.0022(13)
C23 0.0309(17) 0.0212(15) 0.024(2) -0.0026(14) 0.0053(16) -0.0061(13)
C24 0.055(2) 0.0301(17) 0.020(2) -0.0018(15) 0.0121(18) 0.0089(15)
C25 0.0390(18) 0.0315(16) 0.020(2) 0.0022(15) 0.0044(16) -0.0006(14)
C26 0.0332(18) 0.051(2) 0.029(2) 0.0091(17) 0.0040(16) 0.0137(16)
 
_geom_special_details
;
 All esds (except the esd in the dihedral angle between two l.s. planes)
 are estimated using the full covariance matrix.  The cell esds are taken
 into account individually in the estimation of esds in distances, angles
 and torsion angles; correlations between esds in cell parameters are only
 used when they are defined by crystal symmetry.  An approximate (isotropic)
 treatment of cell esds is used for estimating esds involving l.s. planes.
;
 
loop_
 _geom_bond_atom_site_label_1
 _geom_bond_atom_site_label_2
 _geom_bond_distance
 _geom_bond_site_symmetry_2
 _geom_bond_publ_flag
P1 O2 1.465(2) . ?
P1 O1 1.5822(19) . ?
P1 O3 1.585(2) . ?
P1 C7 1.814(3) . ?
O1 C1 1.410(3) . ?
O3 C11 1.408(3) . ?
O4 C10 1.226(3) . ?
O5 C23 1.223(3) . ?
N1 C10 1.383(4) . ?
N1 C7 1.458(3) . ?
N1 C8 1.468(3) . ?
N2 C10 1.353(3) . ?
N2 C25 1.454(4) . ?
N2 C9 1.454(3) . ?
N3 C23 1.380(4) . ?
N3 C8 1.434(4) . ?
N3 C24 1.458(4) . ?
N4 C23 1.364(4) . ?
N4 C9 1.437(3) . ?
N4 C26 1.445(4) . ?
C1 C2 1.377(4) . ?
C1 C6 1.385(4) . ?
C2 C3 1.392(4) . ?
C3 C4 1.379(4) . ?
C4 C5 1.378(4) . ?
C5 C6 1.382(4) . ?
C7 C17 1.528(4) . ?
C8 C9 1.556(4) . ?
C11 C12 1.373(4) . ?
C11 C16 1.381(4) . ?
C12 C13 1.384(4) . ?
C13 C14 1.386(4) . ?
C14 C15 1.379(5) . ?
C15 C16 1.391(4) . ?
C17 C18 1.383(4) . ?
C17 C22 1.388(4) . ?
C18 C19 1.387(4) . ?
C19 C20 1.379(4) . ?
C20 C21 1.385(4) . ?
C21 C22 1.381(4) . ?
 
loop_
 _geom_angle_atom_site_label_1
 _geom_angle_atom_site_label_2
 _geom_angle_atom_site_label_3
 _geom_angle
 _geom_angle_site_symmetry_1
 _geom_angle_site_symmetry_3
 _geom_angle_publ_flag
O2 P1 O1 117.57(12) . . ?
O2 P1 O3 116.29(11) . . ?
O1 P1 O3 98.56(11) . . ?
O2 P1 C7 115.82(13) . . ?
O1 P1 C7 101.93(11) . . ?
O3 P1 C7 104.14(13) . . ?
C1 O1 P1 127.60(18) . . ?
C11 O3 P1 127.01(18) . . ?
C10 N1 C7 120.5(2) . . ?
C10 N1 C8 112.5(2) . . ?
C7 N1 C8 127.0(2) . . ?
C10 N2 C25 122.1(2) . . ?
C10 N2 C9 113.0(2) . . ?
C25 N2 C9 123.8(2) . . ?
C23 N3 C8 111.7(2) . . ?
C23 N3 C24 119.7(2) . . ?
C8 N3 C24 121.7(2) . . ?
C23 N4 C9 112.7(2) . . ?
C23 N4 C26 123.1(3) . . ?
C9 N4 C26 123.7(3) . . ?
C2 C1 C6 122.4(3) . . ?
C2 C1 O1 122.1(3) . . ?
C6 C1 O1 115.4(3) . . ?
C1 C2 C3 118.0(3) . . ?
C4 C3 C2 121.0(3) . . ?
C5 C4 C3 119.3(3) . . ?
C4 C5 C6 121.5(3) . . ?
C5 C6 C1 117.8(3) . . ?
N1 C7 C17 113.1(2) . . ?
N1 C7 P1 108.34(18) . . ?
C17 C7 P1 116.6(2) . . ?
N3 C8 N1 115.6(2) . . ?
N3 C8 C9 103.8(2) . . ?
N1 C8 C9 102.2(2) . . ?
N4 C9 N2 114.1(2) . . ?
N4 C9 C8 103.1(2) . . ?
N2 C9 C8 103.8(2) . . ?
O4 C10 N2 127.6(3) . . ?
O4 C10 N1 124.2(3) . . ?
N2 C10 N1 108.2(2) . . ?
C12 C11 C16 121.6(3) . . ?
C12 C11 O3 117.1(3) . . ?
C16 C11 O3 121.1(3) . . ?
C11 C12 C13 119.8(3) . . ?
C12 C13 C14 119.5(3) . . ?
C15 C14 C13 120.3(3) . . ?
C14 C15 C16 120.5(3) . . ?
C11 C16 C15 118.4(3) . . ?
C18 C17 C22 119.1(3) . . ?
C18 C17 C7 123.2(3) . . ?
C22 C17 C7 117.7(3) . . ?
C17 C18 C19 120.4(3) . . ?
C20 C19 C18 120.1(3) . . ?
C19 C20 C21 119.8(3) . . ?
C22 C21 C20 120.0(3) . . ?
C21 C22 C17 120.5(3) . . ?
O5 C23 N4 125.5(3) . . ?
O5 C23 N3 126.0(3) . . ?
N4 C23 N3 108.4(3) . . ?
 
_refine_diff_density_max    0.236
_refine_diff_density_min   -0.373
_refine_diff_density_rms    0.059

_shelx_res_file
;
TITL BR254_a.res in P2(1)/c
    BR254_a.res
    created by SHELXL-2018/3 at 16:13:45 on 14-Mar-2023
REM Old TITL BR254 in P2(1)/c
REM SHELXT solution in P2(1)/c: R1 0.154, Rweak 0.005, Alpha 0.030
REM <I/s>   0.224 for  403 systematic absences,  Orientation as input
REM Formula found by SHELXT:  C26 N4 O5 Cl
CELL  0.71073  19.9010   6.7267  18.6840   90.000  101.842   90.000
ZERR   32.000   0.0012   0.0004   0.0013    0.000    0.002    0.000
LATT  1
SYMM -X, 1/2+Y, 1/2-Z
SFAC C H N O P
UNIT 104 108 16 20 4
ACTA
TEMP -123.150
L.S. 10
BOND
LIST 4
FMAP 2
PLAN 20
WGHT    0.046700
FVAR       0.42241
P1    5    0.685446    0.472835    0.554659    11.00000    0.02682    0.02420 =
         0.02460    0.00129    0.00340    0.00139
O1    4    0.647443    0.670220    0.522874    11.00000    0.03466    0.02709 =
         0.02524    0.00092   -0.00550    0.00484
O2    4    0.682059    0.302510    0.505173    11.00000    0.03567    0.02371 =
         0.02693   -0.00472    0.00402   -0.00125
O3    4    0.650544    0.444423    0.622982    11.00000    0.03003    0.02646 =
         0.03122    0.00353    0.01250    0.00185
O4    4    0.809512    0.639307    0.745428    11.00000    0.04139    0.02367 =
         0.02479   -0.00173    0.00660    0.00264
O5    4    0.986737    0.035558    0.632813    11.00000    0.02828    0.03497 =
         0.03766   -0.00619    0.01376   -0.00006
N1    3    0.803924    0.421351    0.649063    11.00000    0.02678    0.02033 =
         0.01307   -0.00009    0.00067    0.00224
N2    3    0.846779    0.313277    0.761248    11.00000    0.03634    0.02254 =
         0.01259   -0.00072    0.00233    0.00148
N3    3    0.879934    0.187650    0.603106    11.00000    0.03560    0.02788 =
         0.01773    0.00052    0.01066    0.00662
N4    3    0.915737    0.065504    0.715173    11.00000    0.02629    0.04036 =
         0.01904    0.00741    0.00633    0.00884
C1    1    0.602045    0.696052    0.454919    11.00000    0.02175    0.03166 =
         0.02270    0.00030    0.00286    0.00573
C2    1    0.556237    0.550687    0.424610    11.00000    0.02572    0.03363 =
         0.03096   -0.00007    0.00562   -0.00250
AFIX  43
H2    2    0.554883    0.426061    0.448191    11.00000   -1.20000
AFIX   0
C3    1    0.511972    0.591934    0.358356    11.00000    0.02338    0.04854 =
         0.03563   -0.00330    0.00235    0.00080
AFIX  43
H3    2    0.480487    0.493088    0.335932    11.00000   -1.20000
AFIX   0
C4    1    0.513134    0.774107    0.324782    11.00000    0.03390    0.05834 =
         0.02714    0.00596    0.00479    0.00794
AFIX  43
H4    2    0.482875    0.800602    0.279447    11.00000   -1.20000
AFIX   0
C5    1    0.558664    0.917255    0.357717    11.00000    0.03488    0.04000 =
         0.03302    0.01209    0.00490    0.00770
AFIX  43
H5    2    0.558907    1.043555    0.335019    11.00000   -1.20000
AFIX   0
C6    1    0.603988    0.881233    0.423032    11.00000    0.03005    0.02858 =
         0.03370    0.00307    0.00561    0.00187
AFIX  43
H6    2    0.635453    0.980282    0.445329    11.00000   -1.20000
AFIX   0
C7    1    0.770953    0.563329    0.593943    11.00000    0.02854    0.01933 =
         0.01657    0.00280   -0.00005    0.00450
AFIX  13
H7    2    0.764353    0.687511    0.621108    11.00000   -1.20000
AFIX   0
C8    1    0.822028    0.214245    0.636898    11.00000    0.02353    0.01782 =
         0.02434    0.00120    0.00396   -0.00067
AFIX  13
H8    2    0.781286    0.137122    0.610973    11.00000   -1.20000
AFIX   0
C9    1    0.847958    0.137416    0.716316    11.00000    0.02410    0.01947 =
         0.02306   -0.00143    0.00498    0.00086
AFIX  13
H9    2    0.817824    0.029721    0.729080    11.00000   -1.20000
AFIX   0
C10   1    0.819649    0.473964    0.722174    11.00000    0.02093    0.02448 =
         0.02250    0.00092    0.00518   -0.00383
C11   1    0.658432    0.281841    0.671422    11.00000    0.02237    0.02540 =
         0.03407    0.00590    0.01034    0.00161
C12   1    0.672418    0.323913    0.744875    11.00000    0.02561    0.03475 =
         0.03502    0.00085    0.01014    0.00137
AFIX  43
H12   2    0.679638    0.457462    0.761179    11.00000   -1.20000
AFIX   0
C13   1    0.675962    0.171080    0.795085    11.00000    0.03467    0.04137 =
         0.03180    0.00524    0.00769   -0.00007
AFIX  43
H13   2    0.685032    0.199136    0.845994    11.00000   -1.20000
AFIX   0
C14   1    0.666172   -0.023286    0.770505    11.00000    0.03740    0.03629 =
         0.04283    0.01423    0.01754    0.00268
AFIX  43
H14   2    0.669175   -0.129029    0.804719    11.00000   -1.20000
AFIX   0
C15   1    0.652089   -0.063731    0.696572    11.00000    0.04598    0.02564 =
         0.04940    0.00335    0.02124    0.00191
AFIX  43
H15   2    0.645292   -0.197293    0.680158    11.00000   -1.20000
AFIX   0
C16   1    0.647762    0.089474    0.645862    11.00000    0.03410    0.03143 =
         0.03640    0.00251    0.01618    0.00178
AFIX  43
H16   2    0.637708    0.062427    0.594873    11.00000   -1.20000
AFIX   0
C17   1    0.815995    0.621492    0.540182    11.00000    0.03015    0.01736 =
         0.01888    0.00039    0.00708    0.00066
C18   1    0.791034    0.642000    0.465836    11.00000    0.03414    0.02586 =
         0.02268    0.00042    0.00568    0.00055
AFIX  43
H18   2    0.743441    0.624144    0.446354    11.00000   -1.20000
AFIX   0
C19   1    0.835011    0.688457    0.419528    11.00000    0.05301    0.02629 =
         0.02213    0.00136    0.01415    0.00048
AFIX  43
H19   2    0.817304    0.706015    0.368704    11.00000   -1.20000
AFIX   0
C20   1    0.904425    0.709193    0.447187    11.00000    0.05156    0.02423 =
         0.03497   -0.00231    0.02501   -0.00395
AFIX  43
H20   2    0.934828    0.735361    0.415206    11.00000   -1.20000
AFIX   0
C21   1    0.929696    0.691767    0.521716    11.00000    0.03517    0.02685 =
         0.03552   -0.00404    0.01357   -0.00353
AFIX  43
H21   2    0.977371    0.708432    0.541037    11.00000   -1.20000
AFIX   0
C22   1    0.885536    0.650145    0.567929    11.00000    0.03330    0.02389 =
         0.02223   -0.00146    0.00642   -0.00216
AFIX  43
H22   2    0.902900    0.641053    0.619126    11.00000   -1.20000
AFIX   0
C23   1    0.933007    0.089942    0.648739    11.00000    0.03090    0.02120 =
         0.02395   -0.00258    0.00534   -0.00612
C24   1    0.871868    0.168913    0.524043    11.00000    0.05451    0.03012 =
         0.02048   -0.00175    0.01210    0.00892
AFIX 137
H24A  2    0.833549    0.079101    0.505182    11.00000   -1.50000
H24B  2    0.914168    0.115074    0.512531    11.00000   -1.50000
H24C  2    0.862465    0.299972    0.501284    11.00000   -1.50000
AFIX   0
C25   1    0.859477    0.309643    0.840673    11.00000    0.03896    0.03149 =
         0.01982    0.00219    0.00444   -0.00064
AFIX 137
H25A  2    0.831432    0.411618    0.857964    11.00000   -1.50000
H25B  2    0.908158    0.336307    0.860458    11.00000   -1.50000
H25C  2    0.847402    0.178555    0.857147    11.00000   -1.50000
AFIX   0
C26   1    0.957404   -0.045220    0.774312    11.00000    0.03325    0.05094 =
         0.02906    0.00908    0.00400    0.01373
AFIX 137
H26A  2    0.930965   -0.157839    0.787177    11.00000   -1.50000
H26B  2    0.970945    0.041625    0.816950    11.00000   -1.50000
H26C  2    0.998565   -0.094554    0.758927    11.00000   -1.50000
AFIX   0
HKLF 4


REM  BR254_a.res in P2(1)/c
REM wR2 = 0.1212, GooF = S = 0.971, Restrained GooF = 0.971 for all data
REM R1 = 0.0495 for 2629 Fo > 4sig(Fo) and 0.0970 for all 4314 data
REM 328 parameters refined using 0 restraints

END

WGHT      0.0467      0.0000

REM Highest difference peak  0.236,  deepest hole -0.373,  1-sigma level  0.059
Q1    1   0.7198 -0.0341  0.5838  11.00000  0.05    0.24
Q2    1   0.6577 -0.2992  0.6741  11.00000  0.05    0.23
Q3    1   0.5548  0.1825  0.5908  11.00000  0.05    0.23
Q4    1   0.6008  0.2642  0.4580  11.00000  0.05    0.22
Q5    1   0.7404  0.1910  0.7572  11.00000  0.05    0.21
Q6    1   0.8003  0.2595  0.5060  11.00000  0.05    0.21
Q7    1   0.7183  0.0726  0.8206  11.00000  0.05    0.21
Q8    1   0.7608  0.7120  0.7191  11.00000  0.05    0.21
Q9    1   0.6061 -0.0428  0.5242  11.00000  0.05    0.21
Q10   1   0.7586  0.7535  0.6548  11.00000  0.05    0.20
Q11   1   0.8084  0.3819  0.4489  11.00000  0.05    0.20
Q12   1   0.7200  0.5894  0.6924  11.00000  0.05    0.20
Q13   1   0.5816  1.0314  0.4749  11.00000  0.05    0.20
Q14   1   0.9136  0.0987  0.4664  11.00000  0.05    0.20
Q15   1   0.5855  0.1089  0.5391  11.00000  0.05    0.20
Q16   1   0.6586  0.4291  0.4843  11.00000  0.05    0.20
Q17   1   0.6366  0.6223  0.7977  11.00000  0.05    0.20
Q18   1   0.6657  0.0357  0.5474  11.00000  0.05    0.19
Q19   1   0.8561  0.2463  0.7413  11.00000  0.05    0.19
Q20   1   0.9002  0.4497  0.7664  11.00000  0.05    0.19
;
_shelx_res_checksum   80753

_shelx_hkl_file
;
   0   0   2   10.90    2.80
   0   0  -2   -0.80    1.90
   0   0   3   -3.90    2.80
   0   0  -3   -1.20    3.10
   0   0   4  242.18   59.49
   0   0  -4  242.68   57.49
   0   0  -5   -5.60    4.00
   0   0   5   -5.30    4.30
   0   0  -6   60.29   10.60
   0   0   6   50.79   10.10
   0   0   7   -0.50    4.50
   0   0  -7   -4.70    4.30
   0   0   8  357.26   25.30
   0   0  -8  403.66   25.60
   0   0  -9   -0.40    5.70
   0   0   9   -1.90    4.70
   0   0 -10 1854.71   73.79
   0   0  10 1755.72   74.69
   0   0 -11   -2.20    5.60
   0   0  11    2.70    5.70
   0   0 -12   65.99   15.40
   0   0  12   60.19   15.70
   0   0  13    2.60    6.90
   0   0  14  227.68   32.50
   0   0  15    6.20   10.30
   0   0  16    9.70   11.40
   0   0  17   -9.90    7.40
   0   0  18    8.70   11.30
   0   0  19   16.20   13.50
   0   0  20   -4.40   10.50
   0   0  21  -14.10   10.10
   0   1   0    4.20    2.50
   0   1   0    0.60    2.50
   0  -1   0   -0.80    2.10
   0  -1   0   -2.90    2.30
   0   1  -1 2506.15   77.59
   0   1   1 2514.65   74.29
   0   1  -1 2570.74   75.59
   0   1   1 2498.85   76.39
   0   1   1 2540.05   75.49
   0  -1  -1 2461.85   75.99
   0  -1   1 2483.75   77.69
   0   1   2 3746.23  116.69
   0   1  -2 3881.71  118.09
   0   1   2 3879.51  113.49
   0  -1   2 3873.21  118.29
   0  -1  -2 3843.32  116.49
   0  -1  -2 3959.90  113.19
   0   1  -3 1632.94   57.49
   0   1   3 1654.93   56.29
   0   1   3 1653.33   52.59
   0  -1  -3 1605.84   52.09
   0  -1   3 1655.73   57.59
   0   1  -4   20.50    6.40
   0   1   4   31.10    6.40
   0   1   4   25.90    8.30
   0  -1  -4   23.10    5.80
   0  -1   4   25.10    6.50
   0  -1  -4   43.90    9.10
   0   1   5    3.30    4.50
   0   1  -5    2.50    5.90
   0  -1  -5    7.30    4.50
   0  -1  -5    6.50    5.60
   0  -1   5    8.10    5.60
   0   1  -6  103.79   15.90
   0   1   6   99.49   12.40
   0  -1  -6   99.99   11.90
   0  -1   6   69.19   11.20
   0  -1  -6   59.29   10.70
   0   1  -7  830.02   40.40
   0   1   7  817.92   37.20
   0  -1  -7  819.62   36.00
   0  -1  -7  810.62   39.40
   0   1  -8   19.20    8.20
   0   1   8   24.60    8.70
   0  -1  -8   13.30    6.40
   0  -1  -8    1.50    5.90
   0  -1   8   25.40    8.90
   0   1  -9  135.19   20.10
   0   1   9  100.89   15.70
   0  -1   9   87.69   15.50
   0  -1  -9  184.48   24.30
   0  -1  -9  131.89   17.30
   0   1 -10    4.50    6.40
   0   1  10    6.60    6.80
   0  -1 -10    3.90    6.70
   0  -1  10    6.50    6.60
   0  -1 -10   -2.90    4.40
   0   1 -11  164.88   23.00
   0   1  11  181.58   24.10
   0  -1  11  140.69   21.20
   0  -1 -11  179.38   23.40
   0  -1 -11  201.48   23.10
   0   1  12  107.39   19.00
   0  -1 -12  117.49   19.50
   0  -1  12   76.09   16.00
   0   1  13    6.00    8.00
   0  -1  13   -0.40    7.10
   0  -1 -13    7.50    8.30
   0   1  14   20.70   11.30
   0  -1  14    4.40    9.10
   0   1  15   18.30   12.70
   0  -1  15   30.30   15.00
   0   1  16    5.50    9.70
   0  -1  16    5.20   10.90
   0   1  17  204.58   32.20
   0  -1  17  196.28   35.20
   0   1  18   10.10   13.20
   0  -1  18   -2.10   10.50
   0   1  19   12.80   12.10
   0  -1  19    5.80   13.20
   0   1  20   11.90   13.00
   0  -1  20   -5.70   11.70
   0   1  21   19.90   16.60
   0  -1  21   -2.40   14.90
   0   2   0    2.30    4.40
   0   2   0    2.30    4.70
   0  -2   0    5.00    4.00
   0  -2   0    6.50    5.00
   0   2   1  116.99   11.10
   0   2  -1  135.89   12.10
   0   2   1  108.19   10.80
   0   2  -1  118.99    9.70
   0  -2  -1  128.99   12.10
   0  -2  -1   92.29   10.40
   0  -2   1  117.79   12.00
   0  -2   1  114.69   12.30
   0   2   2  638.04   24.40
   0   2   2  575.64   27.40
   0   2  -2  677.43   26.80
   0   2  -2  681.63   30.30
   0   2   2  654.13   26.40
   0  -2   2  629.04   29.90
   0  -2  -2  616.14   27.00
   0   2   3  180.78   10.50
   0   2   3  175.38   17.00
   0   2   3  151.08   11.70
   0   2  -3  103.29   12.80
   0  -2   3  135.69   14.80
   0  -2  -3  163.88   13.30
   0   2  -4  649.93   32.60
   0   2   4  634.34   25.70
   0   2   4  613.64   30.60
   0  -2  -4  632.94   25.00
   0  -2   4  619.84   32.10
   0  -2  -4  611.04   29.40
   0   2   5    4.40    4.30
   0   2  -5    2.40    5.40
   0   2   5   11.80    6.80
   0  -2  -5   11.50    7.20
   0  -2   5    2.50    6.50
   0  -2  -5    3.90    3.50
   0   2   6  423.46   27.30
   0   2   6  460.15   23.00
   0   2  -6  430.36   28.60
   0  -2   6  472.05   29.80
   0  -2  -6  439.16   26.70
   0  -2  -6  440.76   21.70
   0   2   7   12.30    6.00
   0   2  -7   10.00    7.80
   0   2   7    6.00    6.90
   0  -2  -7   14.30    5.70
   0  -2   7    6.60    6.50
   0  -2  -7    6.80    6.70
   0   2  -8   19.70    8.30
   0   2   8   25.00    7.60
   0  -2  -8   17.10    7.10
   0  -2  -8   14.90    5.80
   0  -2   8   18.90    9.50
   0   2  -9    1.80    6.40
   0   2   9    2.30    5.80
   0  -2  -9    0.80    6.30
   0  -2  -9    4.40    4.60
   0  -2   9    8.00    8.50
   0   2 -10   55.49   14.20
   0   2  10   99.39   15.40
   0  -2 -10   74.09   15.50
   0  -2  10   50.39   12.40
   0  -2 -10  133.19   16.90
   0   2  11  242.08   21.70
   0  -2 -11  229.38   23.00
   0  -2  11  185.18   26.20
   0   2  12  371.36   28.30
   0  -2  12  415.96   60.59
   0  -2 -12  346.77   29.30
   0   2  13   21.50   10.80
   0  -2 -13   10.30    7.90
   0  -2  13    6.40    9.90
   0   2  14  312.87   28.30
   0  -2  14  331.07   41.40
   0   2  15  148.79   25.10
   0  -2  15  161.98   29.50
   0   2  16   15.30   10.70
   0  -2  16   -5.00    9.00
   0   2  17    9.50   11.20
   0  -2  17   16.90   13.80
   0   2  18   28.30   14.30
   0  -2  18   65.59   21.50
   0   2  19  -17.90    7.20
   0  -2  19   19.70   16.40
   0   2  20   -1.90   10.40
   0  -2  20   -3.50   13.60
   0   2  21    0.70   11.60
   0  -2  21   -9.10   12.70
   0   3   0   -0.30    4.60
   0   3   0   -0.90    3.60
   0  -3   0    5.90    5.50
   0  -3   0    2.40    4.00
   0   3   1  168.78   14.20
   0   3  -1  161.58   13.30
   0   3   1  176.98   14.40
   0   3  -1  173.48   15.60
   0  -3   1  161.98   17.40
   0  -3  -1  173.28   14.50
   0  -3   1  167.38   13.10
   0  -3  -1  169.58   13.60
   0   3   2  744.73   35.70
   0   3   2  748.93   32.40
   0   3  -2  742.43   32.20
   0   3  -2  774.42   36.70
   0   3   2  709.63   34.00
   0  -3   2  764.22   36.80
   0  -3  -2  777.12   33.40
   0   3  -3  685.93   30.90
   0   3   3  709.03   30.60
   0   3   3  654.13   33.70
   0   3  -3  719.43   36.40
   0   3   3  670.43   28.80
   0  -3   3  764.32   37.00
   0  -3  -3  711.73   32.40
   0   3   4  100.39   12.30
   0   3   4  108.79   14.30
   0   3  -4  132.79   18.90
   0   3  -4   95.89   12.30
   0  -3   4   80.39   13.40
   0  -3  -4  118.79   14.40
   0   3   5  322.77   17.80
   0   3  -5  256.77   22.70
   0   3   5  257.77   18.10
   0   3   5  319.57   23.30
   0  -3  -5  273.97   20.50
   0  -3   5  294.67   24.40
   0   3   6   88.79   11.40
   0   3   6  101.49   17.60
   0   3  -6  120.99   18.70
   0  -3  -6  108.59   15.80
   0  -3  -6   99.39   11.30
   0  -3   6   84.69   16.60
   0   3   7  220.68   23.30
   0   3   7  175.78   14.80
   0   3  -7  174.68   22.00
   0  -3   7  193.28   25.60
   0  -3  -7  213.08   14.70
   0   3   8    5.80    9.20
   0   3   8   15.50    6.80
   0   3  -8   38.50   13.20
   0  -3   8   24.30   10.90
   0  -3  -8   31.80   10.00
   0  -3  -8   22.60    6.70
   0   3   9    3.30    5.70
   0   3   9   -4.30    6.30
   0   3  -9   -2.20    7.30
   0  -3  -9    3.10    6.90
   0  -3  -9    2.20    4.60
   0  -3   9   -6.70    5.70
   0   3  10  326.77   23.20
   0  -3  10  371.96   38.50
   0  -3 -10  288.87   20.50
   0   3  11   57.29   13.10
   0  -3 -11   32.00    9.20
   0  -3  11   69.19   19.00
   0   3  12  674.03   38.40
   0  -3  12  688.43   48.90
   0  -3 -12  584.74   38.10
   0   3  13   51.59   13.70
   0  -3  13   52.29   19.00
   0  -3 -13   72.59   14.40
   0   3  14   -5.40    6.70
   0  -3 -14    1.00    6.80
   0  -3  14   -4.20    9.20
   0   3  15   36.90   14.20
   0  -3  15   21.70   14.40
   0   3  16   80.89   22.50
   0  -3  16   66.69   23.80
   0   3  17   38.50   15.00
   0  -3  17   11.30   14.10
   0   3  18    3.40    9.50
   0  -3  18    4.50   11.80
   0   3  19   46.30   18.10
   0  -3  19   24.50   25.30
   0   3  20    7.90   13.30
   0  -3  20   10.80   18.30
   0   4   0   40.10    9.20
   0   4   0   21.90    7.90
   0  -4   0   42.50    9.00
   0  -4   0   15.80    7.10
   0   4   1   32.70    9.00
   0   4  -1   34.50    8.90
   0   4  -1   30.90    9.40
   0   4   1   21.70    7.80
   0  -4   1   17.90    7.00
   0  -4   1   28.40    9.30
   0  -4  -1   29.70    8.10
   0  -4  -1   39.80    9.50
   0   4   2   -0.40    4.70
   0   4  -2   -7.20    3.60
   0   4   2   -4.80    4.20
   0   4   2    2.60    4.00
   0   4  -2   -4.40    3.90
   0  -4   2    9.10    7.20
   0  -4  -2   -1.50    4.20
   0   4   3   28.90    9.50
   0   4  -3   30.60    8.30
   0   4   3   54.59    9.00
   0   4   3   38.50    9.00
   0   4  -3   43.40   11.30
   0  -4  -3   19.40    7.40
   0  -4   3   43.80   11.60
   0   4   4   14.80    7.90
   0   4   4   26.90    8.10
   0   4   4   22.40    6.50
   0   4  -4   36.80   11.60
   0   4  -4   16.40    6.70
   0  -4  -4   34.50    9.70
   0  -4   4   27.90   11.00
   0   4   5   55.39    9.30
   0   4   5   39.30    8.80
   0   4   5   55.19   14.10
   0   4  -5   40.70    9.60
   0   4  -5   38.90   12.00
   0  -4   5   41.20   12.90
   0  -4  -5   28.20   10.10
   0   4  -6    8.20    6.50
   0   4   6   -0.30    6.50
   0   4  -6   -7.00    5.50
   0   4   6   -0.10    4.00
   0   4   6    2.20    5.20
   0  -4  -6    0.50    5.70
   0  -4   6   -4.30    6.30
   0   4  -7   36.30   10.00
   0   4   7   14.40    6.80
   0   4   7   14.40    6.20
   0   4   7   23.20   10.00
   0   4  -7    7.00    8.10
   0  -4   7   15.60    9.90
   0  -4  -7   15.00    8.50
   0   4   8   70.59   11.70
   0   4   8   53.79   11.50
   0   4   8   73.39   18.00
   0  -4   8   99.59   19.90
   0   4   9   -0.50    6.40
   0   4   9   -2.10    4.20
   0  -4  -9    3.40    4.70
   0   4  10   10.40   10.70
   0   4  10  -10.70    3.90
   0  -4  10    3.10    9.50
   0  -4 -10    0.80    5.20
   0   4  11  152.38   19.30
   0  -4 -11  129.69   16.70
   0  -4  11  148.99   28.50
   0   4  12   10.50    8.10
   0  -4 -12    9.60    6.60
   0  -4  12   10.10   12.10
   0   4  13   15.70    9.20
   0  -4  13   22.40   15.10
   0  -4 -13   16.70    8.70
   0   4  14    8.00    9.10
   0  -4  14   15.50   14.00
   0  -4 -14   -1.30    5.80
   0   4  15   -2.80    6.90
   0  -4  15  -14.80    7.40
   0   4  16   44.40   15.30
   0  -4  16   82.09   26.70
   0   4  17    7.80   10.30
   0  -4  17   25.70   18.30
   0   4  18  190.18   28.60
   0  -4  18  166.38   39.20
   0   5   0   -3.30    4.50
   0   5   0    0.10    6.00
   0  -5   0    4.30    6.30
   0  -5   0    1.20    6.80
   0   5   1  283.47   22.60
   0   5  -1  280.07   21.80
   0   5   1  266.57   22.00
   0   5  -1  276.17   23.70
   0  -5  -1  258.57   20.70
   0  -5   1  289.67   25.00
   0  -5  -1  225.48   24.90
   0   5  -2  485.25   33.40
   0   5   2  564.54   29.30
   0   5   2  505.95   32.10
   0   5   2  459.75   29.00
   0   5  -2  490.55   29.40
   0  -5   2  507.95   34.20
   0  -5  -2  453.85   28.90
   0   5  -3  153.18   19.20
   0   5   3  139.49   17.90
   0   5   3  151.08   16.60
   0   5   3   94.99   16.40
   0   5  -3  133.49   20.70
   0  -5  -3  130.99   17.80
   0  -5   3  173.18   24.40
   0   5   4    0.70    6.50
   0   5   4    4.40    5.90
   0   5  -4   -3.40    6.10
   0   5  -4   -0.50    4.80
   0   5   4    9.00    5.80
   0  -5   4    1.70    8.00
   0  -5  -4    3.20    6.40
   0   5  -5  132.19   22.10
   0   5  -5  145.29   18.40
   0   5   5  132.09   20.70
   0   5   5  154.08   18.00
   0   5   5  161.88   16.60
   0  -5   5  126.89   21.90
   0  -5  -5  181.08   25.40
   0   5   6    9.70    6.20
   0   5   6   11.30    6.90
   0   5   6   -2.50    7.60
   0   5  -6    4.30    6.70
   0  -5   6   24.30   11.60
   0   5  -7  157.88   20.10
   0   5   7  124.29   16.00
   0   5   7  111.19   14.60
   0   5   7   84.89   21.30
   0   5  -8   42.70   12.80
   0   5   8   47.00   11.40
   0   5   8   51.29   11.10
   0   5   8   96.19   20.10
   0  -5   8   40.00   14.60
   0   5   9   11.60    8.20
   0   5   9    3.70   10.00
   0   5   9   15.20    7.60
   0   5  -9    4.70    7.50
   0  -5   9    6.50    9.90
   0   5 -10   40.40   14.30
   0   5  10   43.70   11.20
   0   5  10   32.20   15.50
   0   5  10   42.60   11.40
   0  -5  10   22.20   14.10
   0   5  11    0.70    6.30
   0   5  11    7.00    8.30
   0  -5  11   14.60   12.40
   0   5  12  317.87   25.00
   0   5  12  362.66   28.40
   0  -5  12  304.97   38.80
   0   5  13   22.50    9.90
   0   5  13    8.20    9.90
   0  -5  13   23.50   17.90
   0   5  14   26.80   11.30
   0  -5  14   66.99   23.90
   0  -5 -14   28.30   10.90
   0   5  15   74.39   16.40
   0  -5  15   70.39   23.20
   0   5  16    0.90    8.20
   0  -5  16   -7.80   13.00
   0   6   0  121.69   19.00
   0   6   0  119.29   19.50
   0  -6   0   93.39   18.10
   0   6   1  262.37   27.40
   0   6   1  289.47   30.20
   0   6  -1  296.67   24.90
   0   6  -1  303.47   32.10
   0  -6  -1  267.87   28.80
   0  -6   1  258.07   30.80
   0   6   2   87.89   17.20
   0   6  -2   51.89   14.40
   0   6   2   63.79   13.70
   0   6  -2   89.69   16.90
   0   6   2   79.19   13.80
   0  -6   2   71.89   17.50
   0   6   3   -6.90    5.70
   0   6   3    7.50    6.20
   0   6   3    1.60    7.60
   0   6  -3    0.30    6.70
   0  -6   3   -5.10    7.20
   0   6   4  474.35   61.39
   0   6   4  541.65   29.90
   0   6   4  492.75   30.70
   0   6  -4  475.75   31.80
   0  -6   4  538.55   40.10
   0   6   5  412.66   28.10
   0   6   5  516.35   28.20
   0   6   5  461.25   36.20
   0   6  -5  477.55   31.60
   0  -6   5  412.86   36.70
   0   6  -6  111.69   18.10
   0   6   6  105.49   15.80
   0   6   6   93.69   14.10
   0   6   6  107.49   20.10
   0  -6   6   94.59   20.80
   0   6  -7   33.90   13.00
   0   6   7   31.00   15.00
   0   6   7   17.80    8.80
   0   6   7   18.50    8.00
   0  -6   7   21.60   13.80
   0   6   8   14.00    8.10
   0   6   8   -5.00    8.50
   0   6   8    1.40    5.70
   0   6  -8   -0.20    7.40
   0  -6   8   18.80   14.00
   0   6  -9   11.80    8.90
   0   6   9   -6.40    8.80
   0   6   9    0.40    6.70
   0   6   9    3.20    6.50
   0  -6   9   14.50   13.60
   0   6 -10   -6.40    6.20
   0   6  10   -4.40    6.10
   0   6  10   -9.00    8.20
   0   6  10   -4.60    5.40
   0  -6  10    3.30   11.40
   0   6  11  151.18   19.30
   0   6  11  179.48   20.40
   0   6  11  228.38   38.10
   0   6 -11  152.18   24.30
   0  -6  11  115.59   26.40
   0   6  12   16.30   10.00
   0   6 -12   25.70   12.40
   0   6  12    3.60    7.60
   0  -6  12   -0.10   12.50
   0   6  13   45.00   12.60
   0   6 -13   22.30   12.90
   0  -6  13   57.59   23.00
   0   6  14   36.90   11.60
   0   6  14   29.00   13.00
   0   6 -14   13.70   11.60
   0  -6  14   49.80   21.00
   0   7   0   -8.00    7.00
   0   7   0   -1.60   10.60
   0  -7   0    6.20    8.50
   0   7  -1    9.00    9.40
   0   7   1    2.90    9.00
   0   7   1   10.20   10.10
   0   7   1    6.80    7.60
   0  -7   1   13.10   10.80
   0   7   2   16.50   11.30
   0   7   2   21.80   11.40
   0   7  -2   12.80   10.10
   0   7   2   13.50    9.00
   0   7   3    3.70    9.30
   0   7   3   17.10    9.00
   0   7  -3   11.10    8.90
   0   7   3   10.90   10.70
   0  -7   3   10.40   10.70
   0   7   4  159.38   18.90
   0   7  -4  146.69   22.10
   0   7   4  151.18   21.60
   0   7   4  188.98   30.00
   0  -7   4  130.89   24.20
   0   7  -5    4.50    9.30
   0   7   5    2.50    6.30
   0   7   5   -1.30    8.00
   0   7   5   22.90   12.40
   0  -7   5    5.60   11.20
   0   7   6   31.20    9.60
   0   7  -6   51.19   14.70
   0   7   6   37.30   11.90
   0   7   6   11.70   12.00
   0  -7   6   31.00   15.80
   0   7   7   -4.00   10.80
   0   7   7   -2.50    8.20
   0   7   7    3.30    7.00
   0   7  -7   11.80   10.90
   0  -7   7   12.60   12.40
   0   7   8    7.90    7.30
   0   7  -8   25.20   12.10
   0   7   8   28.40   16.40
   0   7   8   -5.50    7.90
   0  -7   8   19.80   15.90
   0   7   9    2.30    6.60
   0   7  -9    4.00    9.10
   0   7   9   -0.60   10.90
   0   7   9    0.80    8.30
   0  -7   9   -7.40   10.20
   0   7  10    3.50    6.40
   0   7 -10   -8.70    7.10
   0   7  10    8.20   13.70
   0   7  10    3.60    8.40
   0  -7  10   -5.60   12.30
   0   8   0  193.48   28.90
   0   8   1    5.80   11.40
   0   8   1   -0.90    7.60
   0   8  -1    8.80   11.80
  -1   0  21   13.40   14.60
  -1   0  20   66.39   21.60
  -1   0  19   -7.50   10.60
  -1   0  18   -8.70    8.90
  -1   0  17   12.20   11.40
  -1   0  16  166.88   28.90
  -1   0  15    5.90    9.00
  -1   0  14   43.80   15.00
  -1   0  13    2.70    8.50
   1   0 -13   -4.90    6.20
   1   0 -12   81.39   16.90
  -1   0  12   60.49   14.50
  -1   0  11   -0.70    5.60
   1   0 -11    4.80    8.70
  -1   0  10  518.75   33.40
   1   0 -10  523.15   32.50
   1   0  -9   -3.40    5.10
  -1   0   9    3.90    5.60
  -1   0   8  101.99   15.70
   1   0  -8  115.99   16.50
  -1   0   7   -0.90    4.50
   1   0  -7    1.30    5.40
   1   0  -6  381.66   22.20
  -1   0   6  359.76   22.20
   1   0  -5    2.10    4.70
  -1   0   4  140.99   11.60
   1   0  -4  139.29   11.30
   1   0  -3   -3.00    2.80
  -1   0   3    2.00    3.20
  -1   0   2 4962.20  144.99
  -1   0  -1   -0.30    1.00
   1   0   2 1915.91   60.99
  -1   0  -2 1939.41   60.59
  -1   0  -2 1965.00   60.89
   1   0   3   -0.60    3.50
  -1   0  -3    1.60    3.90
  -1   0  -3    2.80    4.00
   1   0   4  388.96   20.60
  -1   0  -4  370.06   20.20
   1   0   5   -2.20    4.60
  -1   0  -5   -4.20    4.70
   1   0   6  280.47   20.50
  -1   0  -6  287.07   19.80
  -1   0  -7    6.40    6.10
   1   0   7    8.20    6.40
  -1   0  -8 1184.48   51.89
   1   0   8 1226.58   53.79
  -1   0  -9   10.50    7.20
   1   0   9   -6.00    4.40
  -1   0 -10  438.96   30.80
   1   0  10  412.96   30.40
  -1   0 -11   -5.50    4.90
  -1   0 -11    1.50    7.70
   1   0  11    8.90    7.70
   1   0  12   -2.30    7.00
  -1   0 -12   10.90    9.10
   1   0  13   -0.80    7.40
   1   0  14    0.90    8.20
   1   0  15   -7.20    7.20
   1   0  16  114.39   24.90
   1   0  17   15.70   13.70
   1   0  18   -2.30   10.90
   1   0  19    6.60   12.30
   1   0  20   19.90   16.70
   1   0  21   13.30   15.30
  -1   1  21   26.00   15.50
  -1  -1  21   25.40   17.50
  -1   1  20   20.10   14.70
  -1  -1  20   89.29   25.60
  -1   1  19   10.30   12.50
  -1  -1  19   16.30   14.60
  -1   1  18    5.90   11.20
  -1  -1  18   12.50   14.30
  -1   1  17    3.00    9.30
  -1  -1  17   15.60   12.50
  -1   1  16   33.10   13.00
  -1  -1  16   40.60   16.70
  -1   1  15   25.70   11.60
  -1  -1  15   25.90   12.90
  -1   1  14   58.69   15.90
  -1  -1  14   48.90   16.30
  -1   1  13    0.50    6.30
   1  -1 -13   12.90    7.90
  -1  -1  13   28.50   13.70
   1   1 -12  121.29   24.00
  -1   1  12  145.89   21.90
   1  -1 -12  142.49   19.60
  -1  -1  12   85.99   17.10
  -1   1  11  781.12   41.70
   1   1 -11  741.43   44.10
   1  -1 -11  726.13   43.10
   1  -1 -11  745.43   39.40
  -1  -1  11  734.23   44.60
   1   1 -10  283.97   25.40
  -1   1  10  297.77   23.40
   1  -1 -10  309.27   22.60
   1  -1 -10  276.07   30.10
  -1   1   9  518.25   29.50
   1   1  -9  485.35   32.00
   1  -1  -9  471.35   27.80
   1  -1  -9  478.45   31.40
  -1  -1   9  481.15   32.50
   1   1  -8  147.99   20.60
  -1   1   8  130.49   16.20
   1  -1  -8  102.59   13.80
  -1  -1   8  123.69   18.50
   1  -1  -8  138.59   20.60
  -1   1   7   39.20    8.90
   1   1  -7   37.40   10.10
   1  -1  -7   50.09    9.60
  -1  -1   7   14.40    6.50
   1  -1  -7   42.80    8.90
   1   1  -6  732.23   36.30
   1  -1  -6  761.92   35.40
  -1  -1   6  707.53   35.90
   1  -1  -6  740.53   31.10
   1   1  -5  113.39   14.40
  -1   1   5  115.79   11.40
  -1  -1   5  109.09   14.70
   1  -1  -5  136.19   10.70
   1  -1  -5  137.19   14.30
  -1   1   4  101.29    8.80
  -1  -1   4   74.09   11.40
   1  -1  -4  100.29    8.30
   1  -1  -4  106.29   13.00
  -1   1   3  370.66   19.20
  -1   1   3  381.36   15.30
  -1  -1   3  399.86   20.90
   1  -1  -3  347.47   18.50
   1  -1  -3  396.56   15.10
  -1   1   2 2845.22   87.89
  -1   1   2 2827.42   83.39
   1   1  -2 2909.61   90.69
   1  -1  -2 2910.21   83.19
   1  -1  -2 2846.02   87.69
  -1  -1   2 2910.71   90.99
  -1   1   1 1101.39   37.20
   1   1  -1 1181.38   40.60
   1   1  -1 1217.18   38.90
   1  -1  -1 1167.68   37.10
  -1  -1   1 1174.48   40.70
   1  -1  -1 1189.88   35.20
  -1  -1   1 1141.69   38.60
  -1   1   0  521.55   17.20
   1   1   0  497.15   19.60
   1   1   0  503.15   20.50
  -1   1   0  510.95   18.20
  -1  -1   0  486.35   19.40
   1  -1   0  498.95   18.20
  -1  -1   0  507.05   21.00
   1  -1   0  498.85   17.00
   1   1   1  131.79    9.20
   1   1   1  120.09    7.90
  -1   1  -1  118.79    8.80
   1   1   1  123.39    9.40
   1  -1   1  129.09    8.90
  -1  -1  -1  106.29    8.40
   1   1   2  893.71   34.60
  -1   1  -2  958.10   35.10
   1   1   2  965.40   32.70
  -1  -1  -2  912.01   34.20
   1  -1   2  987.00   35.50
  -1  -1  -2  920.31   32.40
  -1   1  -3 1274.17   46.80
   1   1   3 1331.97   44.00
   1   1   3 1195.08   49.10
   1  -1   3 1218.48   46.70
  -1  -1  -3 1310.67   43.60
  -1  -1  -3 1277.37   46.10
  -1   1  -4  168.08   14.90
   1   1   4  173.98   15.00
   1   1   4  199.68   13.70
  -1  -1  -4  171.08   14.40
  -1  -1  -4  196.68   13.20
   1  -1   4  173.28   15.50
  -1   1  -5  375.16   23.80
   1   1   5  410.06   21.90
  -1  -1  -5  424.96   21.50
   1  -1   5  416.46   25.10
  -1  -1  -5  450.95   24.40
   1   1   6  559.74   27.50
  -1   1  -6  516.95   29.50
  -1  -1  -6  517.35   26.20
   1  -1   6  505.55   29.70
  -1  -1  -6  482.25   27.90
   1   1   7  194.98   16.90
  -1   1  -7  218.88   23.30
  -1  -1  -7  163.18   17.20
  -1  -1  -7  181.58   15.80
   1  -1   7  168.48   19.70
  -1   1  -8 1431.86   61.69
   1   1   8 1463.75   59.19
  -1  -1  -8 1431.76   57.69
  -1  -1  -8 1424.96   60.79
   1  -1   8 1499.25   63.49
  -1   1  -9   88.79   16.50
   1   1   9   93.89   15.70
  -1  -1  -9  112.29   16.70
   1  -1   9   99.09   17.80
  -1  -1  -9  142.69   21.50
   1   1  10   39.10   10.50
  -1   1 -10   52.19   13.80
  -1  -1 -10   63.29   14.10
  -1  -1 -10   42.60   10.80
   1  -1  10   54.59   14.60
  -1   1 -11   40.20   13.20
   1   1  11   19.10    9.20
  -1  -1 -11   31.00   12.80
   1  -1  11   27.90   10.50
  -1  -1 -11   35.80   11.50
   1   1  12    2.30    7.50
   1  -1  12    1.10    7.20
  -1  -1 -12    5.10    7.20
   1   1  13   13.30    9.40
   1  -1  13    2.70   15.70
   1   1  14  133.09   23.40
   1  -1  14   96.89   20.60
   1   1  15  329.27   39.20
   1  -1  15  224.68   30.90
   1   1  16   29.10   14.50
   1  -1  16    5.80    9.80
   1   1  17   -2.30    9.20
   1  -1  17   12.40   12.10
   1   1  18  157.68   30.30
   1  -1  18  215.88   37.10
   1   1  19    4.70   11.90
   1  -1  19    6.70   13.20
   1   1  20    3.60   11.90
   1  -1  20   30.50   18.50
   1   1  21   55.79   20.90
   1  -1  21   34.40   23.60
  -1   2  21   -4.40   10.10
  -1  -2  21   -3.90   12.10
  -1   2  20   22.60   13.30
  -1  -2  20   -0.10   13.30
  -1   2  19   14.00   12.30
  -1  -2  19   41.60   20.30
  -1   2  18  118.49   25.50
  -1  -2  18   89.79   24.10
  -1   2  17   50.69   15.80
  -1  -2  17   32.20   16.70
  -1  -2  16   -6.40    8.30
  -1   2  15  356.56   31.30
  -1  -2  15  401.76   42.30
  -1   2  14  162.18   23.50
  -1  -2  14  159.68   29.20
   1  -2 -14  138.49   20.80
  -1   2  13    9.20    8.60
   1  -2 -13    7.10    7.20
  -1  -2  13   15.30   10.70
  -1   2  12  246.98   22.00
   1  -2 -12  211.28   22.70
  -1  -2  12  171.48   25.00
  -1   2  11    7.60    6.70
  -1  -2  11    5.10    9.10
   1  -2 -11    5.10    5.70
   1  -2 -11    7.80    9.60
   1   2 -10  132.09   21.90
  -1   2  10  154.58   18.70
   1  -2 -10  162.08   21.70
   1  -2 -10  171.88   18.10
  -1  -2  10  135.19   21.90
  -1   2   9   79.29   13.00
   1   2  -9   73.49   14.60
   1  -2  -9   83.99   18.30
   1  -2  -9   92.79   13.00
  -1  -2   9   88.69   18.20
  -1   2   8   67.89   11.10
   1   2  -8   61.99   14.80
   1  -2  -8   51.49    9.10
  -1  -2   8   85.69   16.90
   1  -2  -8   72.99   13.10
  -1   2   7  106.99   12.60
   1   2  -7  103.29   15.90
   1  -2  -7   93.49   11.30
  -1  -2   7  113.69   17.50
   1  -2  -7  152.88   20.00
  -1   2   6   20.70    8.90
   1   2  -6   67.49   14.10
  -1   2   6   38.20    7.30
  -1  -2   6   60.69   11.80
   1  -2  -6   39.50   10.80
   1  -2  -6   50.49    7.40
  -1   2   5   15.50    7.40
   1   2  -5   26.40    9.30
  -1   2   5   23.70    5.70
   1  -2  -5   18.80    4.40
  -1  -2   5   14.00    8.20
   1  -2  -5   17.70    7.20
   1   2  -4    1.20    5.20
  -1   2   4   15.60    4.00
  -1   2   4   21.20    7.10
  -1  -2   4   21.50    8.70
   1  -2  -4   12.70    3.70
   1  -2  -4   12.70    5.90
  -1   2   3  486.15   24.40
  -1   2   3  485.05   19.00
   1   2  -3  501.75   27.60
  -1   2   3  526.25   20.70
  -1  -2   3  508.05   27.40
   1  -2  -3  499.85   23.80
   1   2  -2 2647.04   83.09
   1   2  -2 2543.95   86.89
  -1   2   2 2634.64   83.19
  -1   2   2 2600.44   78.99
  -1   2   2 2531.65   77.69
  -1  -2   2 2600.64   87.09
   1  -2  -2 2508.35   81.49
   1   2  -1 2500.45   82.89
  -1   2   1 2462.85   77.49
   1   2  -1 2495.65   80.49
  -1   2   1 2465.95   78.79
   1  -2  -1 2508.35   77.79
  -1  -2   1 2476.65   79.99
   1  -2  -1 2588.64   78.39
  -1   2   0  216.68   13.80
   1   2   0  208.58   14.20
   1   2   0  245.48   16.30
  -1   2   0  228.38   12.70
  -1  -2   0  223.88   14.10
  -1  -2   0  237.08   16.00
   1  -2   0  216.28   13.80
   1  -2   0  229.68   12.40
  -1   2  -1  240.78   17.50
  -1   2  -1  277.57   13.70
   1   2   1  260.87   16.00
   1  -2   1  247.58   16.30
  -1  -2  -1  253.57   15.50
  -1  -2  -1  263.97   16.80
  -1   2  -2    1.10    4.40
   1   2   2   -0.80    4.60
  -1   2  -2    1.90    3.80
   1   2   2   -0.80    3.10
   1  -2   2    3.80    5.90
  -1  -2  -2    1.70    4.10
   1   2   3   18.30    5.20
  -1   2  -3   12.20    6.60
   1   2   3    6.40    5.30
   1  -2   3   18.60    7.40
  -1  -2  -3   12.00    4.50
  -1  -2  -3    9.30    5.60
   1   2   4  303.47   20.90
  -1   2  -4  334.17   22.20
  -1  -2  -4  330.07   17.20
  -1  -2  -4  305.87   20.00
   1  -2   4  328.77   22.20
  -1   2  -5   51.09   11.90
   1   2   5   29.30    9.40
   1   2   5   32.30    7.50
  -1  -2  -5   35.10    6.90
   1  -2   5   19.70    7.40
  -1  -2  -5   18.20    7.20
   1   2   6  799.02   40.00
   1   2   6  738.43   34.40
  -1   2  -6  840.42   41.20
  -1  -2  -6  780.52   38.40
  -1  -2  -6  794.92   33.30
  -1   2  -7   44.10   12.40
   1   2   7   33.70    8.60
   1   2   7   18.50    8.50
  -1  -2  -7   21.80    7.10
   1  -2   7   15.80    9.10
  -1  -2  -7   31.60    9.60
   1   2   8   -5.00    4.10
   1   2   8   -5.50    5.60
  -1   2  -8   -3.00    5.90
   1  -2   8   -5.40    5.20
  -1  -2  -8    5.10    4.70
  -1  -2  -8    2.90    6.40
  -1   2  -9   -1.50    6.10
   1   2   9    6.20    5.70
  -1  -2  -9    7.00    7.50
  -1  -2  -9    8.00    6.10
   1  -2   9    2.40    5.70
   1   2  10    9.00    6.20
  -1   2 -10   -3.20    6.00
   1  -2  10   -1.90    6.30
  -1  -2 -10   -1.80    6.50
  -1  -2 -10   -3.00    4.40
   1   2  11  265.07   28.30
   1  -2  11  312.87   36.70
  -1  -2 -11  278.57   30.10
   1   2  12  222.88   27.30
  -1  -2 -12  255.57   22.70
   1  -2  12  284.27   40.80
   1   2  13    8.90    8.00
   1  -2  13   13.60   11.50
  -1  -2 -13   14.80    8.50
   1   2  14  157.48   23.20
   1  -2  14  169.68   30.70
   1   2  15  146.69   29.10
   1  -2  15  105.49   25.10
   1   2  16   67.89   17.90
   1  -2  16  118.39   26.90
   1   2  17   51.59   17.10
   1  -2  17   76.29   23.40
   1   2  18   67.99   20.50
   1  -2  18   32.30   18.50
   1   2  19   12.20   12.80
   1  -2  19   62.49   21.70
   1   2  20    3.90   12.20
  -1   3  20    4.10   12.30
  -1  -3  20   13.40   16.50
  -1   3  19   11.30   12.70
  -1  -3  19   24.40   17.30
  -1   3  18   35.60   14.20
  -1  -3  18   23.40   17.70
  -1   3  17   31.20   13.10
  -1  -3  17   46.40   18.90
  -1   3  16   15.80   10.40
  -1  -3  16   32.20   16.90
  -1   3  15   34.80   12.30
   1  -3 -15   46.10   14.60
  -1  -3  15   53.79   20.20
  -1   3  14  197.28   25.00
  -1  -3  14  287.97   38.90
   1  -3 -14  213.98   24.10
  -1   3  13  370.76   28.20
  -1  -3  13  434.86   46.20
  -1   3  12   45.60   11.60
   1  -3 -12   66.49   13.00
  -1  -3  12  107.59   23.70
  -1   3  11   27.10    8.90
  -1  -3  11   10.20   10.00
   1  -3 -11   31.20    8.60
  -1   3  10    3.50    5.00
  -1  -3  10    3.30    8.00
   1  -3 -10    7.20    4.80
  -1   3   9  588.54   30.00
   1   3  -9  595.54   41.10
   1  -3  -9  565.04   36.00
  -1  -3   9  646.74   42.20
   1  -3  -9  586.64   28.40
  -1   3   8    2.00    4.30
  -1   3   8    6.40    7.20
   1   3  -8    8.70    8.70
   1  -3  -8    5.40    5.80
  -1  -3   8   -6.20    5.60
   1  -3  -8    4.00    3.80
  -1   3   7    1.90    6.60
  -1   3   7   11.30    5.10
   1   3  -7   13.80    9.30
  -1  -3   7    0.70    6.40
   1  -3  -7    1.60    5.40
   1  -3  -7    5.60    4.00
  -1   3   6  324.87   24.60
  -1   3   6  332.47   18.20
   1   3  -6  351.16   27.30
  -1  -3   6  365.86   28.30
   1  -3  -6  345.67   17.60
   1  -3  -6  327.47   23.20
   1   3  -5  410.16   28.70
  -1   3   5  402.66   18.90
  -1   3   5  360.26   25.00
   1  -3  -5  366.46   23.50
  -1  -3   5  377.66   28.10
  -1   3   4 1382.76   56.09
   1   3  -4 1428.26   60.19
  -1   3   4 1395.46   47.80
   1   3  -4 1480.85   55.09
  -1   3   4 1461.95   49.90
  -1  -3   4 1385.96   59.89
   1  -3  -4 1342.67   53.59
   1   3  -3 1131.99   45.20
  -1   3   3 1139.89   39.90
  -1   3   3 1221.98   47.70
   1   3  -3 1147.49   50.59
  -1   3   3 1165.18   41.70
   1  -3  -3 1081.99   44.30
  -1  -3   3 1114.49   50.59
   1   3  -2   28.00    9.30
   1   3  -2   43.60    8.20
  -1   3   2   23.70    6.80
  -1   3   2   30.20    7.70
   1  -3  -2   37.80    7.30
  -1  -3   2   32.50    9.70
   1  -3  -2   32.90    7.20
  -1   3   1   51.19    8.50
  -1   3   1   33.50    7.70
   1   3  -1   27.70    8.50
   1   3  -1   23.20    7.70
   1  -3  -1   45.40    8.40
   1  -3  -1   44.20    7.70
  -1  -3   1   30.00    7.60
  -1  -3   1   21.40    8.10
   1   3   0    7.70    5.60
  -1   3   0   10.60    6.00
   1   3   0    9.60    6.60
  -1   3   0   12.80    5.60
  -1  -3   0   13.90    6.60
   1  -3   0   22.50    6.00
   1  -3   0   17.70    6.50
  -1  -3   0   25.90    7.10
   1   3   1   63.59   10.50
  -1   3  -1   89.79   12.50
  -1   3  -1   79.99   10.30
   1   3   1  102.59   13.40
  -1  -3  -1   81.89   11.10
  -1  -3  -1   88.19   12.60
   1  -3   1   71.59   11.30
   1   3   2   80.49   11.70
   1   3   2   69.59   10.10
  -1   3  -2   77.79   12.20
  -1   3  -2   94.09   10.90
   1   3   2   76.19   11.60
   1  -3   2   82.69   13.10
  -1  -3  -2   79.69   12.50
  -1   3  -3  784.62   37.60
   1   3   3  720.33   36.20
  -1   3  -3  760.42   31.60
   1   3   3  768.12   34.70
   1   3   3  772.32   32.10
  -1  -3  -3  691.13   33.90
   1  -3   3  731.53   37.20
  -1   3  -4  221.18   15.90
  -1   3  -4  243.58   20.40
   1   3   4  243.28   15.70
   1   3   4  189.78   19.30
   1   3   4  224.58   17.30
   1  -3   4  227.38   20.50
  -1  -3  -4  220.18   18.00
   1   3   5  201.68   15.20
  -1   3  -5  209.58   24.80
   1   3   5  167.78   18.80
   1   3   5  204.08   17.10
  -1  -3  -5  184.58   20.40
   1  -3   5  213.58   22.90
   1   3   6   71.09   15.40
   1   3   6   92.79   12.70
  -1   3  -6   80.99   16.00
   1  -3   6   88.19   16.50
  -1  -3  -6   75.69   10.70
  -1  -3  -6  101.89   16.90
   1   3   7  252.07   18.80
   1   3   7  237.88   27.30
  -1   3  -7  261.07   29.30
  -1  -3  -7  245.68   17.20
   1  -3   7  259.47   29.20
  -1  -3  -7  253.17   21.80
   1   3   8    7.20    6.50
   1   3   8    3.70    6.80
  -1   3  -8    6.50    8.00
  -1  -3  -8    9.50    7.70
   1  -3   8    8.10    8.70
  -1  -3  -8   16.90    6.50
  -1   3  -9    7.50    9.50
   1   3   9   -3.70    4.20
   1   3   9   -6.60    4.70
  -1  -3  -9    0.50    6.50
  -1  -3  -9    3.00    4.80
   1  -3   9   -7.30    5.90
   1   3  10  184.68   21.50
   1  -3  10  226.58   31.50
  -1  -3 -10  221.78   18.60
   1   3  11  120.19   18.00
   1  -3  11  111.39   20.70
  -1  -3 -11  142.89   17.80
   1   3  12  240.78   27.50
  -1  -3 -12  219.08   23.20
   1  -3  12  246.68   32.80
   1   3  13  365.36   29.80
   1  -3  13  333.67   38.50
  -1  -3 -13  317.17   25.70
   1   3  14   21.20   10.30
   1  -3  14   -3.80    9.50
   1   3  15  116.89   25.10
   1  -3  15  123.79   25.90
   1   3  16    2.50    9.30
   1  -3  16   -6.20   10.20
   1   3  17  166.28   27.60
   1  -3  17  147.89   31.00
   1   3  18   55.49   18.10
   1  -3  18   50.39   21.20
   1   3  19    4.40   12.10
  -1   4  19   16.80   12.20
  -1  -4  19   10.60   17.10
  -1   4  18   35.70   14.10
  -1  -4  18    4.90   23.00
  -1  -4  17    0.50   13.60
  -1   4  16    7.10    8.80
  -1  -4  16    8.20   13.30
  -1   4  15    3.60    7.20
   1  -4 -15   -1.20    6.60
  -1  -4  15  -13.50    7.60
  -1   4  14  171.88   22.70
   1  -4 -14  163.58   20.50
  -1  -4  14  136.79   28.20
  -1   4  13   -0.70    5.90
   1  -4 -13    7.20    6.70
  -1  -4  13    6.80   11.00
  -1   4  12    0.90    5.30
   1  -4 -12    1.70    5.00
  -1  -4  12   -4.50    7.80
  -1   4  11  139.49   17.50
  -1  -4  11  107.59   23.90
   1  -4 -11  139.29   16.00
  -1   4  10   74.09   12.20
  -1  -4  10  106.69   23.90
   1  -4 -10   57.59   10.10
  -1   4   9   20.20    6.90
  -1   4   9   37.10   13.80
   1  -4  -9   36.40    7.90
  -1   4   8   18.80    6.30
  -1   4   8   13.50    6.80
  -1   4   8   11.80    8.80
  -1  -4   8   27.60   11.90
   1  -4  -8   14.20    8.20
   1   4  -7    9.60    7.60
  -1   4   7    2.80    7.30
  -1   4   7   20.70    7.10
  -1   4   7   12.00    5.30
   1   4  -7   17.00    9.90
  -1  -4   7    3.50    8.10
   1  -4  -7    1.30    6.60
  -1   4   6    0.80    4.80
   1   4  -6    5.40    8.40
  -1   4   6   -3.80    4.60
  -1   4   6    4.10    4.20
   1   4  -6   -0.70    5.30
   1  -4  -6    0.00    5.90
  -1  -4   6   13.50    8.40
   1   4  -5    9.30    8.40
   1   4  -5   12.10    6.90
  -1   4   5   10.60    4.90
  -1   4   5    7.40    4.90
  -1   4   5   13.20    7.50
   1  -4  -5   12.50    7.20
  -1  -4   5   26.60   11.10
  -1   4   4  178.48   14.30
   1   4  -4  159.08   18.40
   1   4  -4  227.08   26.80
  -1   4   4  189.08   13.50
  -1   4   4  233.18   24.60
  -1  -4   4  182.68   24.70
   1  -4  -4  204.48   21.60
  -1   4   3   -1.30    5.00
  -1   4   3   -6.70    3.20
   1   4  -3   -1.80    5.90
   1   4  -3    0.80    4.90
  -1   4   3    2.20    3.40
  -1  -4   3    5.30    7.00
   1  -4  -3   -3.20    4.10
   1   4  -2    6.10    6.20
  -1   4   2   13.00    6.80
  -1   4   2   21.70    7.20
   1   4  -2   16.50    8.60
  -1  -4   2   24.60    9.50
   1  -4  -2   33.00    9.20
   1  -4  -2   12.70    6.20
  -1   4   1  146.89   16.50
   1   4  -1  164.08   18.40
  -1   4   1  159.68   16.90
   1   4  -1  133.59   18.90
  -1  -4   1  119.29   17.20
  -1  -4   1  137.69   15.80
   1  -4  -1  170.88   17.40
   1  -4  -1  150.18   17.10
  -1   4   0   52.99   10.80
   1   4   0   39.70    9.80
   1   4   0   41.20   10.40
  -1   4   0   49.50    9.60
  -1  -4   0   37.10    8.80
   1  -4   0   40.80    8.90
  -1  -4   0   56.69   12.80
   1  -4   0   24.90    8.40
  -1   4  -1 1127.49   45.50
   1   4   1 1167.98   49.90
  -1   4  -1 1117.69   48.90
   1   4   1 1058.79   47.90
  -1  -4  -1 1146.09   48.00
  -1  -4  -1 1138.99   50.29
   1  -4   1 1168.08   49.99
   1   4   2   -6.90    4.80
  -1   4  -2    4.20    5.60
   1   4   2    1.30    5.30
   1   4   2   17.60    6.60
  -1   4  -2   11.30    6.00
   1  -4   2   21.80    9.10
  -1  -4  -2   13.90    8.10
   1   4   3   11.90    5.70
  -1   4  -3   13.00    6.30
   1   4   3   13.90    7.20
   1   4   3   11.40    7.20
  -1   4  -3    9.60    7.30
   1  -4   3   20.80    9.50
  -1  -4  -3   20.20    7.70
  -1   4  -4   16.20    8.40
   1   4   4    6.30    5.60
  -1   4  -4    6.90    5.10
   1   4   4   -2.80    4.60
   1   4   4   13.30    5.70
   1  -4   4   12.10    7.70
  -1  -4  -4    6.90    7.30
  -1   4  -5   53.89   15.20
   1   4   5   76.69   11.60
   1   4   5   79.59   13.30
  -1   4  -5   81.29   12.00
   1   4   5  100.19   18.70
  -1  -4  -5   65.69   13.60
   1  -4   5   95.89   18.80
  -1   4  -6    8.20    8.30
   1   4   6   -2.40    6.80
  -1   4  -6   18.00    7.00
   1   4   6   15.10    7.40
   1   4   6    8.30    5.70
   1  -4   6   10.80    8.50
  -1  -4  -6   20.10    9.00
   1   4   7    5.90    7.50
  -1   4  -7    1.20    7.00
   1   4   7   -6.30    4.20
   1   4   7   -1.50    5.20
  -1  -4  -7    8.10    8.50
   1  -4   7   -1.50    6.50
   1   4   8   85.29   19.50
   1   4   8   72.49   12.80
   1   4   8   51.69   11.90
   1  -4   8   79.39   17.50
   1   4   9  184.98   36.90
   1   4   9  151.78   18.80
  -1  -4  -9  184.78   19.30
   1   4  10    9.40    7.10
   1   4  10   -8.80    7.10
   1  -4  10    2.30    9.20
  -1  -4 -10    1.40    5.00
   1   4  11  304.77   24.90
   1   4  11  288.07   36.90
  -1  -4 -11  314.07   26.30
   1  -4  11  288.37   37.70
   1   4  12    5.00    8.10
  -1  -4 -12    7.50    6.30
   1  -4  12   10.70   11.30
   1   4  13  122.79   19.60
   1  -4  13  100.19   24.10
  -1  -4 -13  103.49   17.10
   1   4  14   -6.10    6.70
   1  -4  14   21.80   15.30
   1   4  15   12.10    9.10
   1  -4  15   11.70   14.80
   1   4  16    3.20    9.80
   1  -4  16   11.50   14.60
   1   4  17    2.70   10.20
   1  -4  17    3.30   12.60
   1   4  18    7.50   11.60
   1  -4  18   13.40   16.90
  -1   5  17    3.60    8.90
  -1  -5  17  -10.40   12.60
  -1   5  16    8.40    9.20
   1  -5 -16   11.00    9.10
  -1  -5  16   -1.50   14.30
  -1   5  15    5.90    8.50
  -1  -5  15   30.40   19.80
   1  -5 -15    6.40    8.00
  -1   5  14    2.80    7.00
  -1  -5  14   11.00   13.70
  -1   5  13    2.50    6.50
  -1   5  13    1.60    8.20
  -1  -5  13   -9.20    9.40
  -1   5  12   97.89   16.30
  -1   5  12   94.99   15.40
  -1  -5  12  138.69   27.70
  -1   5  11   20.50    8.50
  -1   5  11   26.30    9.40
  -1  -5  11   22.00   13.80
  -1   5  10  171.48   17.90
  -1   5  10  172.28   19.20
   1   5 -10  174.88   24.60
  -1   5  10   89.89   20.60
  -1  -5  10  169.08   30.70
  -1   5   9    8.10    5.80
  -1   5   9   -1.00    8.70
  -1   5   9    4.60    6.30
   1   5  -9   -1.10    5.90
  -1  -5   9    4.80   10.80
  -1   5   8   32.90    8.10
   1   5  -8   23.10   10.40
  -1   5   8   23.70    7.90
  -1  -5   8   32.90   14.70
  -1   5   7  112.09   19.70
  -1   5   7  108.89   14.00
   1   5  -7   91.89   15.70
  -1   5   7   95.99   12.30
  -1  -5   7   73.59   19.00
  -1   5   6   -4.50    5.80
   1   5  -6   -4.40    4.20
  -1   5   6   -2.20    4.80
  -1   5   6    1.40    4.40
  -1  -5   6  -10.90    7.20
   1   5  -5   21.30    8.60
  -1   5   5   17.70    7.10
  -1   5   5   16.70    6.40
  -1   5   5   -6.60    5.70
   1  -5  -5    6.50    7.00
  -1  -5   5   16.70   10.30
  -1   5   4   57.49    9.90
   1   5  -4   39.70   13.30
  -1   5   4   42.70    9.70
  -1   5   4   50.29   12.50
   1   5  -4   18.30    8.70
  -1  -5   4   57.19   16.00
   1  -5  -4   40.40   10.70
  -1   5   3   79.09   12.60
   1   5  -3   72.39   14.20
  -1   5   3   52.29   12.60
   1   5  -3   61.19   15.10
  -1   5   3   63.29   10.50
  -1  -5   3   64.99   15.90
   1  -5  -3   55.39   11.90
  -1   5   2  100.49   13.30
   1   5  -2   85.09   16.90
  -1   5   2   89.49   13.80
  -1   5   2   80.39   14.60
   1   5  -2   89.09   15.40
  -1  -5   2   96.79   18.50
  -1   5   1  115.99   17.60
   1   5  -1  135.99   20.50
   1   5  -1  114.49   16.40
  -1   5   1  114.69   16.40
  -1  -5   1  174.08   24.00
   1  -5  -1  123.19   17.00
   1  -5  -1  174.78   19.10
   1   5   0  250.67   24.70
  -1   5   0  293.07   21.70
  -1   5   0  257.77   21.50
   1   5   0  231.58   25.50
   1  -5   0  239.68   21.90
   1  -5   0  253.07   19.50
  -1  -5   0  258.47   21.30
  -1  -5   0  234.98   26.00
  -1   5  -1   44.90   11.50
   1   5   1   32.80   10.80
   1   5   1   30.80    9.90
  -1   5  -1   42.20   10.20
  -1  -5  -1   33.40    9.70
   1  -5   1   47.60   12.40
  -1  -5  -1   49.50   13.10
  -1   5  -2  177.88   22.40
   1   5   2  145.19   19.60
   1   5   2  170.98   19.00
   1   5   2  134.99   19.90
  -1   5  -2  151.68   17.90
   1  -5   2  188.18   23.80
  -1  -5  -2  151.18   20.00
  -1   5  -3   56.79   11.40
   1   5   3   78.99   12.90
   1   5   3   42.60   10.80
   1   5   3   41.80   11.70
  -1   5  -3   99.69   18.60
  -1  -5  -3   54.49   12.50
   1  -5   3   51.49   13.80
   1   5   4   32.30   11.90
  -1   5  -4   27.50    8.60
   1   5   4   36.50    9.50
  -1   5  -4   19.60   10.80
   1   5   4   44.60   11.30
   1  -5   4   35.70   13.40
  -1   5  -5   29.10    9.00
   1   5   5   52.29   13.60
  -1   5  -5   15.80   10.60
   1   5   5   38.50    9.30
   1   5   5   29.20    9.90
   1  -5   5   34.60   13.20
   1   5   6   -3.00    5.80
   1   5   6   -0.10    4.70
  -1   5  -6   14.50    8.10
   1   5   6    7.40    8.60
   1  -5   6   -7.40    5.80
  -1   5  -7   27.30    9.90
   1   5   7   35.90   10.10
   1   5   7   29.50   10.20
   1   5   7   44.20   13.80
   1   5   8   -3.80    6.50
  -1   5  -8   -3.60    5.00
   1   5   8    7.30    9.30
   1   5   8   -2.10    5.60
   1  -5   8   15.40   11.30
  -1   5  -9   16.60    9.50
   1   5   9   18.10    8.30
   1   5   9    7.90   10.90
   1   5   9   28.70   10.40
   1  -5   9   18.20   13.00
  -1   5 -10  247.38   26.20
   1   5  10  160.68   21.70
   1   5  10  246.28   21.40
   1   5  10  272.67   38.10
   1  -5  10  294.07   38.90
   1   5  11    1.30    8.60
   1   5  11    2.90    6.10
   1   5  11   -4.70    8.00
   1  -5  11   -2.90    9.50
   1   5  12    2.80    7.40
   1   5  12    3.10    8.40
   1  -5  12    1.90   10.40
   1   5  13    2.10    7.30
   1  -5  13    6.40   14.40
  -1  -5 -13   -5.90    6.80
   1   5  14    5.70    8.20
   1  -5  14   -8.00   10.80
   1   5  15   -0.60    9.00
   1  -5  15   11.70   15.50
   1   5  16    9.30   10.60
   1   6 -14   15.50   11.60
  -1   6  14    6.10    7.60
  -1   6  14   -1.00    8.30
  -1  -6  14    3.40   14.50
  -1   6  13   25.00    9.10
  -1   6  13    8.30    8.00
   1   6 -13    8.60   11.60
  -1  -6  13    4.30   14.90
   1   6 -12   -7.70    8.10
  -1   6  12    0.00    6.80
  -1   6  12    4.70    6.40
  -1  -6  12    0.20   11.00
   1   6 -11   93.49   20.90
  -1   6  11   77.09   12.30
  -1   6  11   75.39   12.80
  -1  -6  11   85.89   23.00
  -1   6  10    2.40    5.30
  -1   6  10   -0.40   10.50
   1   6 -10   -6.00    6.70
  -1   6  10   -1.90    6.00
  -1  -6  10   -2.50   10.20
  -1   6   9   25.20    8.50
  -1   6   9   17.50   11.10
   1   6  -9   34.70   12.70
  -1   6   9   19.60    7.40
  -1  -6   9    1.20   11.50
  -1   6   8    3.30    6.00
  -1   6   8   -4.10    7.30
  -1   6   8   -3.60    4.30
   1   6  -8    5.40    8.20
  -1  -6   8    5.70   11.20
  -1   6   7    2.10    4.90
  -1   6   7    7.00    7.30
   1   6  -7    2.80    8.00
  -1   6   7   -9.30    6.50
  -1  -6   7   21.90   13.90
  -1   6   6   52.79   16.50
  -1   6   6   55.29   10.00
  -1   6   6   36.50    9.50
  -1  -6   6   59.69   19.20
  -1   6   5   87.89   12.60
   1   6  -5  102.79   18.90
  -1   6   5   87.99   13.80
  -1  -6   5   90.49   21.10
  -1   6   4  276.97   19.50
  -1   6   4  228.98   20.10
  -1   6   4  272.27   31.10
   1   6  -4  268.97   29.20
  -1  -6   4  301.67   41.00
  -1   6   3   29.80    9.50
  -1   6   3   30.20   12.30
  -1   6   3   39.90   10.70
   1   6  -3   22.50   10.30
  -1  -6   3   46.70   15.60
  -1   6   2   17.10    8.70
  -1   6   2   21.30    8.30
   1   6  -2   28.20   14.20
  -1   6   2   18.90   10.70
   1   6  -2   16.60    8.70
   1  -6  -2    7.40    8.70
  -1  -6   2   22.00   12.30
   1   6  -1   26.90   12.00
  -1   6   1   23.50    9.90
   1   6  -1   24.00   10.90
  -1   6   1    9.80    7.80
   1  -6  -1   20.90    9.60
  -1  -6   1   26.10   10.50
   1  -6  -1   19.10    8.60
  -1   6   0   20.30    9.90
   1   6   0   41.40   12.20
  -1   6   0   44.40   12.00
   1   6   0   35.30   12.90
  -1  -6   0   19.80   10.30
   1  -6   0   49.70   13.30
  -1   6  -1   92.39   17.50
   1   6   1   99.59   19.50
   1   6   1  107.29   17.20
   1   6   1  101.39   18.50
  -1   6  -1  110.09   17.90
   1  -6   1   88.59   18.00
  -1   6  -2   17.00   10.90
  -1   6  -2   45.30   11.70
   1   6   2   35.20    9.90
   1  -6   2   27.80   11.80
   1   6   3  200.58   23.80
  -1   6  -3  180.68   20.60
   1   6   3  202.98   22.00
   1   6   3  178.08   27.40
  -1   6  -3  193.38   26.50
   1  -6   3  174.38   25.20
   1   6   4   29.10   12.40
  -1   6  -4   31.90   10.40
   1   6   4   17.00    8.30
   1   6   4   18.40   10.10
   1  -6   4    9.10    9.60
  -1   6  -5   38.10   11.40
   1   6   5   42.60   14.40
   1   6   5   57.69   11.90
   1   6   5   41.40   11.70
   1   6   6   39.80   14.10
   1   6   6   33.10   11.30
  -1   6  -6   37.70   11.40
   1   6   6   54.29   12.00
   1  -6   6   31.70   14.20
   1   6   7   -6.90    8.80
   1   6   7   15.80    9.50
   1   6   7   -2.50    5.60
  -1   6  -7   -4.20    6.00
   1  -6   7    1.20    9.60
   1   6   8   13.70    8.70
   1   6   8   13.50   11.80
  -1   6  -8    2.10    7.40
   1   6   8    0.60    6.60
   1  -6   8   -0.70   10.30
   1   6   9   12.90    8.30
  -1   6  -9   12.20   10.20
   1   6   9   16.20   12.10
   1   6   9   11.90    9.50
   1  -6   9    1.60   11.10
  -1   6 -10    2.70    7.50
   1   6  10    3.80   12.10
   1   6  10   -3.10    6.10
   1  -6  10   -1.80   10.80
   1   6  11   11.60    9.60
   1   6  11   13.70   13.40
   1   6  11    6.40    8.20
  -1   6 -11   15.30    9.30
   1  -6  11   24.70   15.70
   1   6  12    6.40    9.70
   1   6  12    4.70    7.70
  -1   6 -12   13.30   10.50
   1  -6  12    1.10   10.90
   1   6  13   24.50   12.90
  -1   6 -13   34.80   13.70
   1   6  13   33.10   11.90
   1  -6  13   16.30   16.00
   1   6  14    6.70    9.30
  -1   6 -14    7.00   10.40
   1  -6  14   -7.40   12.60
  -1   7  10   -8.40    5.40
   1   7 -10   -1.10   10.00
  -1   7  10    2.90   11.20
  -1   7  10   11.90    6.20
  -1  -7  10    0.80   12.70
  -1   7   9   -4.60    4.80
  -1   7   9    6.30    6.80
   1   7  -9   -1.20    8.40
  -1   7   9   -3.70   10.40
  -1  -7   9   -1.60   10.70
  -1   7   8   12.00   11.90
  -1   7   8    8.10    7.30
   1   7  -8    3.70    8.80
  -1   7   8   13.40    6.40
  -1  -7   8    4.90   11.70
  -1   7   7    0.50    6.70
   1   7  -7    4.70    8.40
  -1   7   7   -7.40    9.30
  -1   7   7    1.10    5.20
  -1  -7   7   -6.70    8.70
  -1   7   6   24.30   13.90
  -1   7   6   36.00    9.00
  -1   7   6   25.70    9.40
   1   7  -6   26.50   11.00
  -1  -7   6   44.50   16.80
   1   7  -5  105.19   18.60
  -1   7   5  102.89   14.20
  -1   7   5   63.69   13.20
  -1   7   5  106.09   21.20
  -1  -7   5  100.99   22.60
  -1   7   4   17.20    9.10
  -1   7   4    6.90   10.00
   1   7  -4   -2.30    7.50
  -1   7   4    1.80    6.30
  -1  -7   4   11.50   12.00
  -1   7   3   21.40   11.20
   1   7  -3   -2.20    7.20
  -1   7   3    9.20    7.10
  -1   7   3   11.40    9.10
  -1  -7   3   -1.10    9.90
   1   7  -2    6.90    8.70
  -1   7   2   19.70    9.70
  -1   7   2   -4.80    7.40
  -1  -7   2   -7.00    8.30
   1   7  -1   -5.30    6.80
  -1   7   1   -1.20    6.40
  -1   7   1    6.00    8.40
  -1   7   1   -1.50    7.60
  -1  -7   1   -4.80    9.90
   1   7   0   65.69   18.10
   1   7   0   96.29   18.80
  -1   7   0   92.49   18.00
  -1   7   0  101.79   23.00
   1  -7   0  113.69   20.40
  -1  -7   0   96.99   20.30
   1   7   1    6.80    8.60
   1   7   1   13.60   10.90
   1  -7   1   14.40   11.30
   1   7   2    7.00   11.60
   1   7   2   -2.90    6.40
   1   7   2    4.80   10.10
   1  -7   2    4.00   10.40
   1   7   3   -0.60    8.60
   1   7   3    0.40    8.90
   1   7   3    0.10    7.10
   1  -7   3   -9.20    7.50
   1   7   4   35.30   13.50
   1   7   4   37.90   13.40
   1   7   4   70.09   14.20
   1  -7   4   55.59   17.80
  -1   7  -5    8.20    8.80
   1   7   5   10.60    8.30
   1   7   5   11.20    9.90
   1   7   5   29.70   14.50
   1  -7   5   12.50   11.10
   1   7   6   -1.90    6.60
   1   7   6   -1.80   10.30
  -1   7  -6   -1.10    6.50
   1   7   6    3.00    9.60
   1  -7   6   -0.40    9.40
  -1   7  -7   -6.20    6.30
   1   7   7   -5.30    9.90
   1   7   7    0.80   14.40
   1   7   7   -1.80    6.10
   1  -7   7   -5.20   10.20
  -1   7  -8    1.50    8.20
   1   7   8   -0.80    6.90
   1   7   8   10.90   12.40
   1  -7   8    3.90   11.30
   1   7   9    7.00   13.40
  -1   7  -9    4.20    7.90
   1   7   9    1.40    7.20
   1  -7   9   -0.20   10.50
  -1   7 -10   60.39   16.40
   1   7  10   12.20   15.00
   1   7  10   25.20   16.90
   1   7  10   47.70   11.80
   1  -7  10   23.10   15.90
   1   8  -1  -10.50    8.20
  -1   8   1   -2.20    9.30
  -1   8   0    8.00    9.60
   1   8   0   -3.20    8.70
  -1   8   0   -1.40    9.10
   1   8   0   11.10   10.50
  -2   0  22    5.70   14.00
  -2   0  21   22.80   16.00
  -2   0  20   82.09   22.60
  -2   0  19   -4.40    9.40
  -2   0  18   17.10   12.10
  -2   0  17    3.00    9.70
  -2   0  16  160.98   28.60
  -2   0  15    0.50    8.30
  -2   0  14   -0.70    8.10
   2   0 -13    2.30    7.10
  -2   0  13    3.30    7.10
  -2   0  12    4.70    6.90
   2   0 -12   10.00    8.10
   2   0 -11   -5.20    4.70
  -2   0  11    0.10    5.60
  -2   0  10   64.69   14.30
   2   0 -10   81.69   15.50
   2   0  -9   -3.80    4.20
  -2   0   9    1.60    6.20
   2   0  -8  319.97   22.70
  -2   0   8  325.87   23.10
  -2   0   7   -0.40    4.40
   2   0  -7    2.80    4.90
  -2   0   6  105.59   13.90
   2   0  -6  122.19   14.50
  -2   0   5    1.50    4.50
   2   0  -5   -5.20    3.90
  -2   0   4 1540.15   52.69
   2   0  -4 1490.05   52.09
  -2   0   3    1.60    3.50
   2   0  -3   -2.30    3.50
  -2   0   2  514.45   19.80
   2   0  -2  495.15   19.40
  -2   0   1   -1.90    1.80
  -2   0  -1   -0.90    1.90
   2   0   1   -2.00    2.30
   2   0   1    0.60    2.10
  -2   0  -1   -1.40    1.80
  -2   0  -2   62.89    7.60
   2   0   2   75.69    8.60
   2   0   2   67.19    7.00
   2   0   3   -2.20    3.70
  -2   0  -3    1.10    4.60
  -2   0  -3   -0.60    4.20
   2   0   3    0.90    3.80
   2   0   4 1268.37   47.80
  -2   0  -4 1322.67   47.50
  -2   0  -4 1199.28   46.20
  -2   0  -5   -6.00    4.30
  -2   0  -5   -0.40    5.10
   2   0   5    6.60    5.70
  -2   0  -6  590.64   30.40
  -2   0  -6  590.64   30.30
   2   0   6  582.14   31.00
  -2   0  -7    0.70    5.60
   2   0   7   -5.30    4.90
  -2   0  -7    3.10    6.30
  -2   0  -8  704.43   37.90
  -2   0  -8  737.73   37.80
   2   0   8  760.92   40.10
   2   0   9    0.90    5.60
  -2   0  -9   -4.60    4.30
  -2   0  -9   -5.10    5.50
  -2   0 -10  274.57   23.60
  -2   0 -10  235.78   26.50
   2   0  10  216.18   25.20
   2   0  11   -6.50    5.00
  -2   0 -11   13.60    7.50
  -2   0 -11    1.20    6.40
   2   0  12   37.90   13.30
   2   0  13    1.80    7.10
   2   0  14  226.18   31.90
   2   0  15   -3.80    7.50
   2   0  16   57.19   19.40
   2   0  17    0.90   10.60
   2   0  18  197.08   35.20
   2   0  19    7.60   11.60
   2   0  20  108.19   27.30
   2   0  21    2.70   14.70
  -2   1  21   17.60   16.00
  -2  -1  21   11.70   15.10
  -2   1  20    3.00   11.50
  -2  -1  20   37.70   18.20
  -2   1  19    4.00   10.10
  -2  -1  19  -12.90    8.00
  -2   1  18    8.00   10.70
  -2  -1  18   -3.80   10.80
  -2   1  17   -5.80    6.60
  -2  -1  17    9.00   11.80
  -2   1  16  276.27   34.10
  -2  -1  16  314.77   40.50
  -2   1  15   24.30   11.30
  -2  -1  15    1.90    9.40
  -2   1  14    1.80    7.30
  -2  -1  14   -0.30    8.10
   2  -1 -14    2.20    8.10
  -2   1  13   46.80   13.50
   2  -1 -13   31.20   10.60
  -2  -1  13   63.49   17.20
   2   1 -12   68.39   15.30
  -2   1  12   56.89   14.40
   2  -1 -12   82.79   16.10
  -2  -1  12   78.59   16.40
   2   1 -11  636.14   39.90
  -2   1  11  632.14   36.20
   2  -1 -11  638.14   39.70
   2  -1 -11  592.54   34.30
  -2  -1  11  581.34   39.00
  -2   1  10    1.10    5.40
   2  -1 -10   -1.40    4.70
  -2  -1  10    3.40    5.70
   2   1  -9   32.00    9.60
  -2   1   9   58.09   11.10
  -2  -1   9   54.99   12.80
   2  -1  -9   50.99   10.80
   2   1  -8   11.80    7.60
  -2   1   8   19.50    7.00
   2  -1  -8    8.20    6.00
  -2  -1   8   11.60    7.90
  -2   1   7    4.00    4.60
   2   1  -7    2.50    5.30
  -2  -1   7    1.00    6.20
   2  -1  -7    1.50    4.60
   2   1  -6  209.38   18.20
  -2   1   6  204.58   14.50
  -2  -1   6  228.38   19.10
   2  -1  -6  214.98   14.20
   2   1  -5  131.89   16.60
  -2   1   5  106.19   10.60
   2  -1  -5  103.89    9.20
  -2  -1   5   77.69   11.00
  -2   1   4  741.03   26.10
   2   1  -4  698.13   32.90
   2  -1  -4  677.83   25.40
  -2  -1   4  716.03   33.00
   2   1  -3 1337.57   48.70
  -2   1   3 1275.57   39.90
   2  -1  -3 1284.77   45.00
   2  -1  -3 1283.77   39.70
   2   1  -2   -1.70    4.50
   2  -1  -2    1.80    3.70
  -2  -1   2    2.20    4.30
  -2   1   1 1468.55   44.70
   2   1  -1 1444.96   47.90
   2   1  -1 1509.75   50.59
   2  -1  -1 1478.65   44.50
  -2  -1   1 1407.06   50.09
  -2  -1   1 1441.66   47.90
   2  -1  -1 1432.16   42.90
   2   1   0   96.69    9.80
   2   1   0  111.39   11.70
  -2   1   0   99.49    4.40
  -2   1   0   91.19    6.60
  -2  -1   0   92.69    8.00
   2  -1   0   91.09    4.20
  -2  -1   0   95.29   10.50
   2  -1   0   88.09    6.50
   2   1   1 1650.73   53.99
   2   1   1 1612.24   53.19
  -2   1  -1 1629.34   52.79
   2  -1   1 1700.23   53.39
  -2  -1  -1 1575.94   52.99
  -2  -1  -1 1624.84   53.59
   2   1   2  527.45   22.80
   2   1   2  542.25   24.40
  -2   1  -2  566.64   24.30
  -2  -1  -2  538.35   23.80
   2  -1   2  572.04   24.60
  -2  -1  -2  562.74   23.10
   2   1   3  320.27   19.20
  -2   1  -3  372.66   20.10
   2   1   3  338.37   18.20
  -2  -1  -3  361.76   19.40
  -2  -1  -3  338.47   17.50
   2   1   4    5.00    4.70
   2   1   4   -4.20    5.00
  -2   1  -4    2.20    4.80
   2  -1   4   -0.90    4.10
  -2  -1  -4    3.30    4.90
  -2  -1  -4    5.00    4.40
   2   1   5    6.50    5.10
   2   1   5   -5.60    4.60
  -2   1  -5    6.70    5.80
  -2  -1  -5   -3.90    3.40
  -2  -1  -5   -2.60    5.30
   2  -1   5    5.50    5.10
   2   1   6   47.50    9.60
  -2   1  -6   56.09   10.80
   2   1   6   54.29   11.00
  -2  -1  -6   67.29   10.10
  -2  -1  -6   77.19   13.80
   2  -1   6   55.09   11.70
   2   1   7   56.49   11.90
  -2   1  -7   51.49   11.90
   2  -1   7   35.40   10.80
  -2  -1  -7   44.80    9.00
  -2  -1  -7   25.60    8.10
   2   1   8  257.17   21.20
  -2   1  -8  227.28   25.60
  -2  -1  -8  199.48   21.50
  -2  -1  -8  223.68   19.20
   2  -1   8  228.38   25.50
  -2   1  -9    9.80    9.20
   2   1   9   12.60    8.10
   2  -1   9   -2.50    4.60
  -2  -1  -9   -6.10    4.50
   2   1  10   18.70    8.50
  -2   1 -10    3.20    7.00
  -2  -1 -10    1.90    6.50
   2  -1  10    6.70    8.80
  -2  -1 -10    2.70    6.20
  -2   1 -11   25.30   11.00
   2   1  11   22.70    9.50
  -2  -1 -11   29.80    9.90
   2  -1  11   30.60   12.20
  -2  -1 -11    4.00    8.30
   2   1  12   -2.10    7.00
  -2  -1 -12   -2.80    5.90
   2  -1  12    4.70    8.00
   2   1  13   42.70   12.60
   2  -1  13  113.79   24.50
   2   1  14   -7.80    6.80
   2  -1  14   -1.10    8.00
   2   1  15    4.30    9.90
   2  -1  15   16.30   13.40
   2   1  16   97.99   23.50
   2  -1  16   70.09   19.50
   2   1  17    6.60   10.70
   2  -1  17    5.00   11.30
   2   1  18   -3.00   10.50
   2  -1  18   -1.10   11.80
   2   1  19   78.09   21.50
   2  -1  19  127.69   31.80
   2   1  20   -2.00   11.20
   2  -1  20   19.10   14.30
   2   1  21   19.80   16.10
   2  -1  21   56.19   24.50
  -2   2  21   19.40   15.00
  -2  -2  21   -0.80   12.90
  -2   2  20    3.30   11.20
  -2  -2  20   17.20   17.10
  -2   2  19    1.20   10.00
  -2  -2  19   22.90   15.50
  -2   2  18   82.29   20.40
  -2  -2  18  124.09   27.80
  -2   2  17   -0.80    9.50
  -2  -2  17    8.80   14.10
  -2   2  16   -0.70    7.40
  -2  -2  16   13.10   12.50
  -2   2  15   14.00    9.20
   2  -2 -15    1.80    7.80
  -2  -2  15    2.90   10.40
  -2   2  14  135.29   21.10
  -2  -2  14  132.09   24.60
   2  -2 -14  160.58   21.40
  -2   2  13   -3.50    5.80
  -2  -2  13   -7.90    7.20
  -2   2  12  120.29   17.70
  -2  -2  12  167.48   27.00
   2  -2 -12  104.09   16.00
  -2   2  11  103.09   15.90
  -2  -2  11   87.29   18.80
   2  -2 -11  132.89   22.80
   2  -2 -11   79.19   13.60
  -2   2  10   26.70    8.60
   2   2 -10   44.50   13.70
  -2  -2  10   21.20   10.70
   2  -2 -10   32.20    8.40
   2  -2 -10   29.90    9.90
  -2   2   9  239.48   17.70
   2   2  -9  255.37   30.30
  -2  -2   9  187.88   23.00
   2  -2  -9  240.48   16.90
   2  -2  -9  196.78   26.50
  -2   2   8  616.94   28.90
   2   2  -8  605.44   37.30
   2  -2  -8  610.84   27.70
  -2  -2   8  637.44   38.20
   2  -2  -8  541.65   33.10
   2   2  -7   83.69   16.20
  -2   2   7   71.89    9.90
   2  -2  -7   71.39    9.00
   2  -2  -7   77.79   13.20
  -2  -2   7   77.39   13.70
   2   2  -6    2.50    5.20
  -2   2   6   17.30    5.20
  -2  -2   6   16.30    8.70
   2  -2  -6   19.20    4.90
   2  -2  -6   11.60    7.10
  -2   2   5    3.80    3.30
   2   2  -5   -0.40    5.20
  -2  -2   5    4.00    6.10
   2  -2  -5    7.10    3.10
   2  -2  -5    3.50    4.80
  -2   2   4  116.69    7.40
  -2   2   4  104.99   12.60
   2   2  -4  130.99   17.10
   2  -2  -4  126.09    7.00
   2  -2  -4  141.39   14.80
  -2  -2   4  136.29   17.80
   2   2  -3   19.80    7.00
  -2   2   3   26.50    8.10
  -2   2   3   20.80    3.10
  -2   2   3   25.70    3.60
   2   2  -3   22.60    8.20
  -2  -2   3   21.20    8.30
   2  -2  -3   15.00    5.40
   2   2  -2  134.59   13.80
  -2   2   2  139.49   10.90
  -2   2   2  136.99    7.50
   2   2  -2  157.48   17.00
  -2  -2   2  137.09   16.10
   2  -2  -2  138.09   10.20
   2  -2  -2  129.39    7.70
  -2   2   1 3503.05  104.29
   2   2  -1 3431.86  111.29
  -2   2   1 3308.37  102.39
   2   2  -1 3392.86  108.19
  -2  -2   1 3476.65  111.59
  -2  -2   1 3421.46  107.89
   2  -2  -1 3452.25  102.89
   2  -2  -1 3516.25  103.49
   2   2   0   84.09   11.30
  -2   2   0   90.49    8.10
  -2   2   0   83.19    8.90
   2   2   0   80.09    9.90
  -2  -2   0   77.79   10.70
  -2  -2   0   85.49   12.50
   2  -2   0   90.49    9.60
   2  -2   0   83.79    6.90
  -2   2  -1 2051.09   62.89
  -2   2  -1 1955.90   70.59
   2   2   1 2028.40   69.39
   2   2   1 2059.49   70.89
   2  -2   1 2072.39   67.99
  -2  -2  -1 2026.40   75.99
  -2  -2  -1 2018.80   68.79
   2   2   2  158.78   16.30
   2   2   2  193.08   15.40
  -2   2  -2  197.68   14.50
   2   2   2  165.78   14.30
  -2  -2  -2  162.28   13.50
   2  -2   2  191.38   14.80
   2   2   3  404.76   24.00
   2   2   3  418.06   21.20
  -2   2  -3  408.06   23.50
  -2  -2  -3  396.56   22.50
   2  -2   3  404.26   23.70
  -2  -2  -3  436.36   21.30
   2   2   4  552.54   26.20
   2   2   4  496.85   28.80
  -2   2  -4  513.45   28.60
  -2  -2  -4  569.14   25.60
   2  -2   4  563.04   29.80
  -2  -2  -4  513.05   27.70
   2   2   5  198.38   15.70
   2   2   5  194.78   21.10
  -2   2  -5  227.18   22.60
  -2  -2  -5  213.78   18.00
   2  -2   5  238.58   19.90
  -2  -2  -5  217.08   15.30
  -2   2  -6  237.98   20.80
   2   2   6  200.28   22.60
   2   2   6  239.18   17.80
  -2  -2  -6  199.08   15.40
   2  -2   6  152.48   18.20
  -2  -2  -6  256.77   20.00
   2   2   7  830.92   43.50
   2   2   7  843.72   39.10
  -2   2  -7  784.02   42.70
  -2  -2  -7  831.22   42.00
   2  -2   7  897.51   45.30
  -2  -2  -7  800.92   36.70
  -2   2  -8  237.38   27.30
   2   2   8  263.87   21.10
   2   2   8  218.48   25.40
   2  -2   8  310.07   32.70
  -2  -2  -8  281.37   20.40
  -2  -2  -8  270.47   23.20
   2   2   9   25.70    8.80
  -2   2  -9   10.30    8.20
   2   2   9    7.70    7.70
  -2  -2  -9   10.40    6.60
   2  -2   9   12.80    8.00
  -2  -2  -9   30.30   11.70
  -2   2 -10    5.80    7.80
   2   2  10   -6.00    4.60
  -2  -2 -10    1.70    7.70
  -2  -2 -10   -5.00    4.10
   2  -2  10    5.40    8.40
   2   2  11   18.60    9.40
   2  -2  11    8.70    9.40
  -2  -2 -11   17.30    8.60
   2   2  12   12.10    8.90
   2  -2  12    5.10    7.80
  -2  -2 -12    6.10    6.60
   2   2  13   44.50   14.20
   2  -2  13   54.69   18.10
   2   2  14  758.02   48.70
   2  -2  14  751.82   53.49
   2   2  15    7.20    9.60
   2  -2  15    5.60   10.60
   2   2  16   -5.80    8.70
   2  -2  16   16.50   14.50
   2   2  17    9.50   10.00
   2  -2  17   -3.40   11.40
   2   2  18   48.30   18.10
   2  -2  18   47.60   19.40
   2   2  19   -3.10   11.90
   2  -2  19   12.40   13.30
   2   2  20   31.00   18.80
   2  -2  20   30.50   19.70
  -2   3  20   31.40   14.10
  -2  -3  20   83.99   27.50
  -2   3  19   31.40   14.60
  -2  -3  19    9.40   15.50
  -2   3  18    5.10   10.10
  -2  -3  18    8.00   15.70
  -2   3  17    2.50    9.00
  -2  -3  17   50.49   20.50
  -2   3  16   25.40   12.80
  -2  -3  16   18.40   14.80
  -2   3  15  304.27   27.20
   2  -3 -15  341.57   26.60
  -2  -3  15  320.87   40.20
  -2   3  14  318.37   26.50
  -2  -3  14  372.66   45.60
   2  -3 -14  332.57   25.20
  -2   3  13  112.79   17.70
   2  -3 -13  110.09   16.20
  -2  -3  13   98.99   21.60
  -2   3  12   20.90    8.40
  -2  -3  12   29.50   13.80
   2  -3 -12   19.10    8.10
  -2   3  11   -2.60    4.00
   2  -3 -11   -0.10    4.60
  -2  -3  11   -1.70    9.60
  -2   3  10  258.57   18.80
   2  -3 -10  254.77   29.00
  -2  -3  10  301.87   35.50
   2  -3 -10  238.38   16.60
   2   3  -9   93.59   20.90
  -2   3   9   62.89   10.30
   2  -3  -9   70.09   14.80
  -2  -3   9   71.79   17.30
   2  -3  -9   61.49    9.10
   2   3  -8  217.48   28.90
  -2   3   8  160.68   12.90
  -2  -3   8  185.78   25.20
   2  -3  -8  154.48   11.80
   2   3  -7   25.40   10.70
  -2   3   7   28.10    6.20
  -2   3   7   16.30    8.80
   2  -3  -7   36.10    7.10
   2  -3  -7   31.20    9.60
  -2  -3   7   39.00   12.30
  -2   3   6   -0.90    5.30
  -2   3   6    5.10    3.50
   2   3  -6    6.10    7.00
  -2   3   6   -1.50    3.70
   2  -3  -6   -0.90    4.60
  -2  -3   6    9.20    7.90
  -2   3   5  163.48   10.10
  -2   3   5  160.88   17.90
  -2   3   5  171.28   11.00
   2   3  -5  146.29   16.40
   2   3  -5  157.48   20.90
  -2  -3   5  175.68   23.10
   2  -3  -5  207.28   20.70
  -2   3   4   35.40    6.10
   2   3  -4   38.80    9.30
   2   3  -4   31.70   10.00
  -2   3   4   38.00    9.70
  -2   3   4   30.50    4.90
  -2  -3   4   13.50    8.40
   2  -3  -4   45.00    9.60
  -2   3   3    6.50    3.10
   2   3  -3    2.70    5.90
  -2   3   3    2.00    3.40
  -2   3   3    4.90    5.00
   2   3  -3    5.70    5.20
  -2  -3   3    0.80    6.00
   2  -3  -3    5.10    4.80
   2   3  -2   -0.90    3.70
  -2   3   2    0.70    3.40
   2   3  -2    3.70    6.10
  -2   3   2   -0.30    4.10
   2  -3  -2    2.80    4.20
  -2  -3   2   -6.00    5.10
   2  -3  -2    1.40    3.50
   2   3  -1    2.40    6.00
  -2   3   1    1.30    3.30
  -2   3   1    7.20    4.90
   2   3  -1   -0.80    4.80
   2  -3  -1   -2.60    3.60
  -2  -3   1    0.50    4.40
  -2  -3   1   -3.60    4.90
   2  -3  -1   11.90    5.00
   2   3   0   84.79   13.30
  -2   3   0   72.49    9.20
   2   3   0   53.19    9.60
  -2   3   0   60.69    9.30
   2  -3   0   86.19    9.80
  -2  -3   0   81.79   13.20
   2  -3   0   64.49   13.20
  -2  -3   0   88.09   11.90
  -2   3  -1   19.20    6.70
   2   3   1   19.60    7.80
   2   3   1   21.10    7.10
  -2   3  -1   18.10    6.20
  -2  -3  -1   20.60    7.50
   2  -3   1   20.50    7.00
  -2  -3  -1   14.80    7.50
   2   3   2  487.85   24.60
   2   3   2  448.36   26.40
  -2   3  -2  469.05   26.10
   2   3   2  428.26   26.30
  -2   3  -2  444.06   21.10
  -2  -3  -2  474.35   26.00
   2  -3   2  446.36   26.00
  -2   3  -3  113.09   14.60
   2   3   3   88.79   14.80
  -2   3  -3   93.69   10.40
   2   3   3   96.79   14.40
   2   3   3   72.99   10.90
   2  -3   3  104.49   14.50
  -2  -3  -3   82.79   13.20
   2   3   4   60.19    9.90
   2   3   4   32.60    9.00
  -2   3  -4   54.79   11.10
   2   3   4   38.40   10.60
  -2  -3  -4   49.80   11.00
   2  -3   4   53.09   12.30
   2   3   5   69.99   12.60
  -2   3  -5   93.39   17.10
   2   3   5   70.09   11.10
   2  -3   5   95.09   16.90
  -2  -3  -5   96.99   15.50
  -2  -3  -5   79.39   11.30
   2   3   6  317.67   25.70
  -2   3  -6  279.47   24.10
   2   3   6  284.77   20.30
  -2  -3  -6  332.37   20.30
  -2  -3  -6  244.38   24.90
   2  -3   6  278.47   24.80
   2   3   7   -3.70    6.80
  -2   3  -7   10.10    8.40
   2   3   7    2.20    4.90
   2  -3   7   12.80    8.10
  -2  -3  -7   -1.30    6.00
  -2  -3  -7    4.40    4.80
   2   3   8    3.30    5.90
  -2   3  -8    5.80    7.70
   2   3   8   -2.30    6.70
   2  -3   8    0.70    6.00
  -2  -3  -8    0.80    4.80
  -2  -3  -8   14.10    8.00
   2   3   9   -2.20    5.10
   2   3   9   -3.80    6.30
  -2  -3  -9   -0.80    4.40
   2  -3   9   -0.30    6.60
   2   3  10   -2.00    7.10
   2   3  10    5.50    7.60
  -2  -3 -10    1.60    4.70
   2  -3  10   18.30   10.00
   2   3  11  685.23   39.90
   2  -3  11  661.03   46.90
  -2  -3 -11  664.33   36.80
   2   3  12   52.49   14.80
  -2  -3 -12   31.60   10.40
   2  -3  12   53.39   15.90
   2   3  13  193.18   25.60
   2  -3  13  182.88   31.50
   2   3  14   83.29   19.80
   2  -3  14   70.09   21.00
   2   3  15   92.89   20.60
   2  -3  15   94.49   24.80
   2   3  16  156.28   26.30
   2  -3  16  193.38   35.90
   2   3  17    1.40    9.50
   2  -3  17    9.50   12.70
   2   3  18    1.30    9.50
   2  -3  18   11.70   14.40
   2   3  19    3.00   11.90
   2  -3  19   15.40   17.50
  -2   4  19   -0.10    9.80
  -2  -4  19   -2.60   14.20
  -2   4  18   24.10   14.60
  -2   4  17    4.30    8.00
  -2  -4  17  -12.00   10.10
  -2   4  16    8.40    8.80
   2  -4 -16   13.70    9.20
  -2  -4  16  -15.40    8.90
  -2   4  15   11.10    8.50
   2  -4 -15   10.10    8.30
  -2  -4  15  -20.20    6.60
  -2   4  14  154.88   20.40
  -2  -4  14  145.99   29.40
   2  -4 -14  146.69   18.60
  -2   4  13  938.81   45.40
   2  -4 -13  983.30   43.30
  -2  -4  13  910.71   62.29
  -2   4  12   54.79   11.30
  -2  -4  12   40.80   16.40
   2  -4 -12   54.49   10.60
  -2   4  11   42.30    9.50
  -2  -4  11   13.30   13.40
   2  -4 -11   33.60    8.00
  -2   4  10   53.29   10.20
  -2  -4  10   23.10   12.40
   2  -4 -10   33.10    7.40
  -2   4   9   37.70    8.00
  -2   4   9   36.70    8.40
  -2  -4   9   24.20   14.40
  -2   4   8   29.00    7.50
  -2   4   8   25.20    9.90
  -2   4   8   15.20    9.30
   2  -4  -8   52.29   13.20
  -2  -4   8   60.49   15.00
  -2   4   7   -0.70    5.60
  -2   4   7    4.50    4.30
  -2   4   7    4.30    4.30
   2   4  -7   -8.60    3.90
   2   4  -7   -0.50    7.50
  -2  -4   7   -6.80    6.20
   2  -4  -7    5.50    6.80
  -2   4   6  122.29   18.40
   2   4  -6  114.79   17.00
  -2   4   6  130.19   10.10
   2   4  -6  158.08   25.60
  -2  -4   6   84.79   17.50
   2  -4  -6  123.09   16.80
   2   4  -5  109.59   20.60
  -2   4   5   93.79    8.50
  -2   4   5   92.59   10.10
   2   4  -5   80.79   13.40
  -2   4   5   95.09   17.00
  -2  -4   5  130.39   22.60
   2  -4  -5   98.19   14.80
  -2   4   4  207.88   17.90
  -2   4   4  246.88   13.40
   2   4  -4  213.28   23.40
  -2   4   4  243.68   20.00
  -2  -4   4  230.78   27.10
   2  -4  -4  198.28   16.90
   2   4  -3   56.39   13.70
   2   4  -3   47.40   11.70
  -2   4   3   53.09    8.40
  -2   4   3   52.39   11.10
  -2   4   3   53.79    7.50
   2  -4  -3   64.09   11.30
  -2  -4   3   23.10   10.80
  -2   4   2   91.79   11.80
   2   4  -2  131.19   18.20
  -2   4   2  109.59   14.30
   2   4  -2  104.39   15.80
   2  -4  -2  102.79   13.20
  -2  -4   2   95.69   16.50
   2  -4  -2  118.59   13.70
  -2   4   1    7.50    5.70
   2   4  -1    4.50    5.30
  -2   4   1   -1.00    3.50
   2   4  -1   18.70    8.60
  -2  -4   1    6.70    7.00
   2  -4  -1    4.50    4.90
   2  -4  -1    4.30    4.40
  -2  -4   1    6.20    6.10
   2   4   0   12.60    6.90
   2   4   0   24.00    9.20
  -2   4   0   24.70    7.80
  -2   4   0   17.50    6.30
  -2  -4   0   15.60    7.00
  -2  -4   0   21.30    9.10
   2  -4   0   18.80    6.30
   2  -4   0   25.00    8.20
  -2   4  -1  278.97   17.60
   2   4   1  269.17   21.50
  -2   4  -1  259.97   20.00
   2   4   1  252.97   21.40
  -2  -4  -1  261.47   20.30
  -2  -4  -1  265.07   22.30
   2  -4   1  272.17   20.80
   2   4   2  299.67   23.50
   2   4   2  328.87   23.60
  -2   4  -2  329.27   23.30
   2   4   2  326.87   21.70
  -2   4  -2  321.67   19.20
  -2  -4  -2  309.77   25.70
   2  -4   2  299.77   23.00
  -2   4  -3    8.50    7.10
   2   4   3   15.60    7.70
   2   4   3    3.70    5.10
  -2   4  -3   21.50    7.00
   2   4   3    7.70    7.00
   2  -4   3   22.90    9.30
  -2  -4  -3   -3.90    5.00
   2   4   4   16.20    7.50
   2   4   4   13.80    7.60
  -2   4  -4    7.90    6.60
   2   4   4   16.50    6.70
  -2   4  -4   21.70    7.00
   2  -4   4   36.30   11.60
  -2  -4  -4   17.10    8.90
   2   4   5   22.70    8.10
  -2   4  -5   10.60    5.40
   2   4   5   24.00    8.80
   2   4   5   10.40    8.80
  -2  -4  -5   30.80   10.00
   2  -4   5   29.90   11.30
  -2   4  -6   69.69   16.20
   2   4   6   71.09   14.40
   2   4   6   66.79   12.50
   2   4   6   59.99   14.00
  -2   4  -6   77.49   12.40
  -2  -4  -6   64.29   13.90
   2  -4   6   59.19   14.60
   2   4   7   22.40    9.90
   2   4   7   28.40    8.60
  -2   4  -7   25.30   10.50
   2   4   7   30.20   10.10
   2  -4   7   26.70   11.90
   2   4   8    2.00    7.40
   2   4   8    0.80    5.50
   2   4   8    9.10    8.00
   2  -4   8   11.00    9.30
  -2  -4  -8   10.80    6.00
   2   4   9  137.19   19.20
   2   4   9  138.49   25.40
  -2  -4  -9   98.09   15.60
   2  -4   9  108.19   23.60
   2   4  10   70.39   17.30
   2   4  10   75.99   14.90
  -2  -4 -10   74.59   16.00
   2  -4  10   97.19   22.20
   2   4  11   64.89   14.60
   2   4  11   49.80   15.10
  -2  -4 -11   65.09   14.10
   2  -4  11   70.09   20.90
   2   4  12   50.59   13.60
   2  -4  12   45.30   17.50
  -2  -4 -12   46.90   12.80
   2   4  13   -2.70    6.80
   2  -4  13    1.90   10.30
   2   4  14   13.40   11.00
   2  -4  14    3.20   12.50
   2   4  15   64.59   18.00
   2  -4  15  100.59   25.60
   2   4  16   -1.70    8.40
   2  -4  16   -8.80   10.60
   2   4  17   11.40   11.60
   2  -4  17   17.10   15.20
   2   4  18    1.10   10.70
   2  -4  18   39.00   19.90
  -2   5  17   14.50   10.00
  -2  -5  17   25.00   17.60
   2  -5 -17    3.20    9.40
  -2   5  16   13.00    8.90
  -2  -5  16   52.09   22.80
   2  -5 -16   29.30   10.90
  -2   5  15   97.99   16.70
  -2  -5  15   87.49   25.60
   2  -5 -15   78.99   14.70
  -2   5  14   45.80   12.80
  -2   5  14   75.59   14.20
  -2  -5  14   57.79   22.30
  -2   5  13   -5.40    4.90
  -2   5  13    2.70    7.20
  -2  -5  13   -8.20   10.60
  -2   5  12   52.19   11.50
  -2   5  12   48.80   10.50
  -2  -5  12   49.90   19.90
  -2   5  11   13.90    7.50
  -2   5  11   14.50    6.60
   2   5 -11   13.90   10.10
  -2  -5  11   20.40   15.20
  -2   5  10   -0.30    4.60
   2   5 -10   19.80   10.60
  -2   5  10   -1.80    4.70
  -2  -5  10   -6.20    9.00
   2   5  -9    3.40    9.10
  -2   5   9   -0.20    4.10
  -2   5   9    4.10    9.10
  -2   5   9   -6.10    4.10
  -2  -5   9   -0.40    9.80
   2   5  -8   -1.30    7.40
  -2   5   8   23.00   11.20
  -2   5   8   14.60    5.90
  -2  -5   8   32.70   16.00
  -2   5   7   63.09   15.30
   2   5  -7   65.69   15.70
  -2   5   7   57.19    9.30
  -2  -5   7   83.09   20.80
  -2   5   6   53.09   13.60
   2   5  -6   31.00    9.90
  -2   5   6   41.90    7.90
  -2  -5   6   40.70   15.30
   2  -5  -6   31.20   10.80
   2   5  -5   -3.10    6.10
  -2   5   5    7.60    8.80
  -2   5   5   -4.40    3.90
  -2  -5   5   -7.00    6.60
   2  -5  -5   -1.70    5.00
  -2   5   4    1.50    4.80
  -2   5   4    2.70    6.80
   2   5  -4   14.00    9.90
  -2   5   4    6.20    4.40
   2   5  -4   23.10    9.50
   2  -5  -4    8.70    7.20
  -2  -5   4    6.00    9.20
   2   5  -3  187.48   21.70
  -2   5   3  173.78   15.20
  -2   5   3  210.68   14.70
  -2   5   3  210.58   23.20
   2   5  -3  154.78   23.10
   2  -5  -3  226.38   18.60
  -2  -5   3  188.48   26.40
   2   5  -2   92.39   17.00
   2   5  -2   88.29   17.20
  -2   5   2   93.49   13.50
  -2   5   2   93.29   15.10
   2  -5  -2  107.49   15.10
  -2  -5   2   67.69   16.70
   2  -5  -2   94.19   13.80
   2   5  -1   -1.50    5.30
  -2   5   1    1.90    5.50
  -2   5   1    6.90    5.90
   2   5  -1    1.40    7.10
   2  -5  -1    0.10    5.10
  -2  -5   1   -2.00    5.70
   2  -5  -1    6.20    5.60
  -2  -5   1   -6.00    5.60
   2   5   0   -3.10    5.50
  -2   5   0   -4.70    4.40
  -2   5   0   -6.00    4.90
   2   5   0    1.30    6.90
   2  -5   0    9.90    7.50
  -2  -5   0    1.90    5.70
  -2  -5   0   -2.30    6.00
   2  -5   0    3.90    5.50
   2   5   1   16.70    9.50
   2   5   1    4.10    7.90
  -2   5  -1   24.50    9.70
  -2   5  -1    7.90    6.40
  -2  -5  -1   19.70   10.20
  -2  -5  -1   13.60    8.20
   2  -5   1   10.30    7.90
  -2   5  -2  277.27   19.50
   2   5   2  252.97   27.60
  -2   5  -2  270.57   23.10
   2   5   2  235.78   20.30
   2   5   2  250.97   26.20
   2  -5   2  253.87   27.10
  -2  -5  -2  199.48   23.50
  -2   5  -3  239.28   18.50
   2   5   3  271.57   20.90
   2   5   3  226.48   24.60
   2   5   3  213.08   26.80
   2  -5   3  250.77   27.80
   2   5   4   47.60   10.90
   2   5   4   63.59   15.90
  -2   5  -4   30.90    9.00
   2   5   4   41.60   11.60
  -2   5  -4   10.50    8.60
   2  -5   4   30.30   11.70
  -2   5  -5   13.60    7.20
   2   5   5   28.50   13.00
  -2   5  -5   29.50   11.90
   2   5   5   13.00    8.60
   2   5   5   29.80    9.20
   2  -5   5   20.80   11.20
   2   5   6    4.00    7.10
   2   5   6    8.70    9.60
  -2   5  -6    2.00    5.50
   2   5   6   -3.10    5.30
   2  -5   6    0.10    8.80
  -2   5  -7   16.30    8.30
   2   5   7  -10.40    6.20
   2   5   7    2.70    7.20
   2   5   7    0.40    5.80
   2  -5   7   -0.90   14.10
   2   5   8    9.30   10.50
  -2   5  -8   32.90   10.30
   2   5   8   22.70    9.00
   2   5   8   29.70   11.30
   2  -5   8   24.80   13.80
   2   5   9    3.10   10.10
   2   5   9    5.90    7.20
  -2   5  -9   10.40    8.50
   2   5   9    8.60    9.40
   2  -5   9    9.40   10.50
   2   5  10    5.20   10.00
   2   5  10    0.90    8.50
   2   5  10   -0.10    6.80
   2  -5  10    2.00   10.40
   2   5  11    7.10    7.90
   2   5  11    1.50   10.40
   2   5  11   11.90   10.10
   2  -5  11   -6.90    9.10
   2   5  12    3.30   10.00
   2   5  12    8.30    8.40
   2   5  12  -10.10    8.70
   2  -5  12    4.20   10.50
   2   5  13    0.60    8.20
   2  -5  13    4.10   12.70
   2   5  14    1.70    9.90
   2  -5  14   17.30   16.60
   2   5  15   -0.60    8.40
   2  -5  15   -5.30   10.40
   2   5  16    0.10    9.40
   2  -5  16   11.00   18.60
   2   6 -14    4.70   11.80
  -2   6  14    4.00    7.00
  -2   6  14    1.70    6.50
  -2  -6  14   13.20   17.70
   2   6 -13    8.70   11.20
  -2   6  13   13.40    7.30
  -2   6  13   12.60    7.40
  -2  -6  13   16.60   15.50
   2   6 -12   20.30   12.60
  -2   6  12   13.80    6.90
  -2   6  12   32.60    8.10
  -2  -6  12   34.70   19.00
   2   6 -11   -2.90    8.30
  -2   6  11   -3.50    5.00
  -2   6  11    4.90    5.20
  -2  -6  11  -10.30   11.80
  -2   6  10    6.50    5.40
   2   6 -10   17.30   12.00
  -2  -6  10   18.70   15.60
  -2   6   9    5.80   11.00
   2   6  -9    3.80    8.20
  -2   6   9    9.60    5.90
  -2  -6   9   10.50   13.60
  -2   6   8   37.50    8.10
   2   6  -8   12.00    9.40
  -2   6   8   17.60   11.50
  -2  -6   8   21.70   14.60
  -2   6   7   53.49    9.20
   2   6  -7   56.89   15.80
  -2   6   7   46.10   15.40
  -2  -6   7   61.79   17.80
  -2   6   6    7.30    5.30
  -2   6   6    5.90    5.60
   2   6  -6    9.80    9.30
  -2  -6   6   16.10   11.80
  -2   6   5    7.70    5.40
  -2   6   5   15.70    6.70
   2   6  -5    6.80    8.40
  -2   6   5   10.70    9.80
  -2  -6   5   12.80   11.90
  -2   6   4   15.30    7.00
  -2   6   4   19.40   11.20
  -2   6   4   16.40    6.50
   2   6  -4   13.40   11.50
  -2  -6   4   14.60   11.00
  -2   6   3   20.20    7.60
  -2   6   3   38.70   11.70
  -2   6   3   44.70    9.50
   2  -6  -3   22.00    9.70
  -2  -6   3   42.60   15.30
  -2   6   2   12.90    8.20
  -2   6   2   11.20    7.00
  -2   6   2    4.80    8.20
  -2  -6   2   -6.30    7.80
   2  -6  -2   35.20   10.60
   2   6  -1  352.26   40.50
  -2   6   1  375.16   26.10
  -2   6   1  335.37   26.40
  -2  -6   1  351.06   31.80
   2  -6  -1  337.97   25.10
   2  -6  -1  359.26   26.50
   2   6   0   67.29   18.30
  -2   6   0  107.79   17.50
  -2   6   0  111.29   17.80
   2   6   0  108.59   20.00
   2  -6   0  127.59   19.90
  -2  -6   0  122.29   21.80
   2   6   1    3.10    8.50
  -2   6  -1   -9.20    4.90
   2   6   1    4.80    8.00
   2   6   1    1.00    6.90
   2  -6   1    5.60    7.70
  -2   6  -2    0.40    6.10
   2   6   2   -5.10    7.40
  -2   6  -2   -4.80    6.50
   2   6   2   -3.80    5.90
   2   6   2   -3.40    7.10
   2  -6   2    3.70    8.40
   2   6   3    1.90    6.60
  -2   6  -3    6.40    6.90
  -2   6  -3    8.60    8.70
   2   6   3   18.50   11.40
   2   6   3    4.20    8.10
   2  -6   3   18.60   10.50
   2   6   4  108.19   17.10
  -2   6  -4   87.69   14.90
   2   6   4   74.99   15.60
   2   6   4   77.79   19.10
   2  -6   4   77.39   18.60
  -2   6  -5   29.40    9.80
   2   6   5   28.90    9.70
   2   6   5   25.20   12.80
   2   6   5   33.50   11.80
   2  -6   5   -0.60   10.10
   2   6   6   -2.80    7.40
  -2   6  -6   -0.50    6.20
   2   6   6   12.40    7.60
   2   6   6   26.20   14.80
   2  -6   6   16.10   12.20
   2   6   7   11.50    7.80
   2   6   7    5.10   10.50
  -2   6  -7    7.10    7.70
   2   6   7   23.90   11.00
   2  -6   7    5.20   10.40
   2   6   8   34.30   11.20
  -2   6  -8   28.50   10.20
   2   6   8   11.60   13.10
   2   6   8   13.20    9.80
   2  -6   8   61.89   19.50
   2   6   9   31.90   17.20
   2   6   9   36.10   12.50
   2   6   9   29.40   11.30
  -2   6  -9   15.90    9.40
   2  -6   9   31.10   16.60
   2   6  10   59.79   15.90
  -2   6 -10   25.20   10.20
   2   6  10   46.10   17.70
   2   6  10   41.40   12.70
   2  -6  10   37.10   16.10
   2   6  11   13.20   13.10
  -2   6 -11   13.30    9.20
   2   6  11    3.50    8.30
   2   6  11   16.70   11.50
   2  -6  11    5.40   13.00
   2   6  12   43.10   13.10
   2   6  12   27.00   15.40
  -2   6 -12   27.20   12.80
   2  -6  12   50.99   20.00
  -2   6 -13    3.70    8.80
   2   6  13    2.10    8.30
   2  -6  13   -1.00   11.90
   2   7 -10    2.00   10.70
  -2  -7  10    7.70   14.10
   2   7  -9    4.00   10.60
  -2   7   9   -7.90    9.20
  -2  -7   9   10.50   14.40
  -2   7   8   -0.40    3.20
  -2   7   8    5.70   12.80
  -2   7   8    0.70    4.70
   2   7  -8   -2.10    9.20
  -2  -7   8   -4.60   10.50
  -2   7   7   76.19   11.80
   2   7  -7   64.69   16.00
  -2   7   7   78.49   19.70
  -2   7   7   74.19   14.70
  -2  -7   7   83.59   24.20
   2   7  -6   -4.00    7.40
  -2   7   6    6.40    4.90
  -2   7   6    7.30    5.90
  -2   7   6   16.70   11.70
  -2  -7   6  -11.20    8.80
  -2   7   5    2.20    6.10
  -2   7   5   -5.30    8.40
   2   7  -5   -8.10    7.30
  -2   7   5    5.90    5.30
  -2  -7   5    9.10   11.90
  -2   7   4    1.20    5.10
   2   7  -4    1.50    8.80
  -2   7   4    4.50    9.10
  -2   7   4    7.70    6.70
  -2  -7   4    8.80   10.40
  -2   7   3   11.00   10.60
   2   7  -3   21.00   11.60
  -2   7   3   27.60    8.80
  -2   7   3    9.90    8.00
  -2  -7   3   11.70   12.80
   2   7  -2   30.30   12.90
  -2   7   2   38.00   12.00
  -2   7   2   38.20   10.40
  -2  -7   2   21.10   13.20
  -2   7   1   18.70    9.10
   2   7  -1   19.60   11.10
  -2   7   1   28.10   11.60
  -2  -7   1   11.20   10.40
  -2   7   0   -5.30    6.30
   2   7   0    1.70    7.70
  -2   7   0    3.80    8.60
   2   7   0   -5.70    6.90
   2  -7   0   18.60    9.80
  -2   7  -1    7.60    8.50
   2   7   1   -2.70    7.10
  -2   7  -1   -4.80    7.60
   2   7   1    3.90    9.30
   2  -7   1   -2.70    7.30
   2   7   2   -6.20    8.30
  -2   7  -2   -4.90    5.40
   2   7   2    8.10    8.50
   2  -7   2   10.10   11.10
   2   7   3   21.00   13.40
   2   7   3   26.80   11.40
  -2   7  -3   33.70   11.60
   2   7   4   34.10   13.70
   2   7   4   56.59   17.50
   2   7   4   79.09   16.20
  -2   7  -4   50.59   13.10
   2  -7   4  103.29   21.70
   2   7   5    3.30   10.90
   2   7   5   14.60   11.50
  -2   7  -5    6.30    7.70
   2   7   5   12.00    9.10
   2  -7   5    1.40    8.50
   2   7   6   46.50   12.40
   2   7   6   29.50   13.10
   2   7   6   54.19   19.80
  -2   7  -6   48.60   13.20
   2  -7   6   81.69   21.10
   2   7   7    5.80    8.30
   2   7   7    6.20   10.50
   2   7   7   15.00   12.80
  -2   7  -7   -3.60    7.50
   2  -7   7    2.90   11.00
   2   7   8   44.80   18.40
  -2   7  -8   53.09   14.60
   2   7   8   45.50   15.10
   2   7   8   74.29   15.70
   2  -7   8   83.59   24.20
  -2   7  -9   14.50   10.10
   2   7   9    6.60   13.20
   2   7   9    5.50   11.20
   2   7   9   22.40   10.40
   2  -7   9   14.90   14.50
   2   7  10    1.90   11.20
   2   7  10   -1.90    7.40
  -2   7 -10   -4.10    8.10
   2   7  10  -12.20   10.70
   2  -7  10   12.60   14.90
  -3   0  22   29.90   18.30
  -3   0  21   -4.50   11.20
  -3   0  20    3.80   12.00
  -3   0  19    5.70   11.90
  -3   0  18   70.29   21.50
  -3   0  17    5.70   10.50
  -3   0  16   85.29   21.40
  -3   0  14   -7.60    5.00
  -3   0  13    2.00    6.80
   3   0 -13    0.70    6.40
   3   0 -12 1339.77   61.99
  -3   0  12 1296.07   61.99
  -3   0  11   -3.70    5.00
   3   0 -11   -3.80    5.60
   3   0 -10   85.69   15.00
  -3   0  10   75.49   15.40
  -3   0   9   -6.00    4.10
   3   0  -9    1.50    5.10
   3   0  -8   58.19   11.10
  -3   0   8   66.89   12.90
  -3   0   7   -6.20    4.40
   3   0  -7    3.40    5.70
  -3   0   6  373.06   22.20
   3   0  -6  370.26   22.00
  -3   0   5   -1.80    4.80
   3   0  -5    2.00    4.30
   3   0  -4 1451.35   50.99
  -3   0   4 1461.65   51.39
   3   0  -3    4.40    3.60
  -3   0   3    8.20    4.80
  -3   0   2 1117.39   38.70
   3   0  -2 1091.49   38.20
  -3   0   1   -0.70    3.20
   3   0  -1   -3.80    1.90
   3   0  -1   -0.80    2.90
  -3   0   0    3.70    2.80
   3   0   0    3.70    2.90
   3   0   0    2.90    2.60
  -3   0   0    4.10    2.70
   3   0   1   -1.20    2.60
  -3   0  -1   -2.60    2.40
  -3   0  -1   -1.90    2.50
   3   0   1   -3.30    2.90
   3   0   2   -1.90    3.80
  -3   0  -2    4.40    3.60
   3   0   2    1.60    3.90
   3   0   3   -2.20    4.00
   3   0   3   -9.20    3.90
  -3   0  -3    1.60    4.60
  -3   0  -4   -3.00    4.00
   3   0   4   -2.70    4.30
   3   0   4   -1.70    4.60
  -3   0  -4    9.10    5.70
  -3   0  -5   -9.00    4.20
  -3   0  -5    0.30    4.90
   3   0   5    2.50    5.90
  -3   0  -6  206.48   17.30
  -3   0  -6  211.18   18.10
   3   0   6  217.98   18.80
  -3   0  -7   -1.80    5.30
  -3   0  -7    6.90    6.40
   3   0   7   -6.10    4.90
  -3   0  -8   10.00    7.60
   3   0   8    9.90    7.20
  -3   0  -8   11.90    7.40
  -3   0  -9   -3.90    5.80
  -3   0  -9   -4.10    4.10
   3   0   9   -4.10    5.30
  -3   0 -10  698.23   40.70
   3   0  10  728.43   43.30
  -3   0 -10  731.93   41.40
  -3   0 -11    8.00    7.70
   3   0  11   -0.70    7.30
  -3   0 -11   -5.60    5.60
   3   0  12   25.60   12.50
   3   0  13    0.90    8.20
   3   0  14   10.80   10.70
   3   0  15   -0.10    8.20
   3   0  16  596.44   48.30
   3   0  17    0.10   10.70
   3   0  18   94.09   24.60
   3   0  19    4.50   12.80
   3   0  20   68.09   24.00
   3   0  21   -1.60   13.40
  -3   1  21    2.00   11.20
  -3  -1  21   -6.30   11.30
  -3   1  20   18.30   13.60
  -3  -1  20   -2.80   11.40
  -3   1  19   33.30   15.20
  -3  -1  19    5.40   12.70
  -3   1  18   10.80   10.90
  -3  -1  18    5.30   12.10
  -3   1  17   83.29   19.40
  -3  -1  17   90.39   22.80
  -3  -1  16  487.85   42.60
  -3   1  15    1.10    7.80
  -3  -1  15   -3.20    8.90
  -3   1  14   49.70   14.00
   3  -1 -14   43.50   13.30
  -3  -1  14   36.30   17.40
  -3   1  13  157.58   23.30
  -3  -1  13  164.68   25.50
   3  -1 -13  167.48   21.50
   3   1 -12  157.28   21.90
  -3   1  12  175.88   22.80
  -3  -1  12  182.68   26.20
   3  -1 -12  169.88   20.90
  -3   1  11   50.39   12.20
   3   1 -11   36.30   12.40
   3  -1 -11   52.09   12.40
  -3  -1  11   64.39   15.80
  -3   1  10   -0.80    5.00
  -3  -1  10    1.60    7.20
   3  -1 -10   -1.10    4.70
   3   1  -9   67.59   14.60
  -3   1   9   59.69   11.80
   3  -1  -9   49.90   10.10
  -3  -1   9   48.60   13.30
  -3   1   8  267.47   18.90
   3   1  -8  275.27   23.00
  -3  -1   8  245.48   22.30
   3  -1  -8  260.77   18.20
  -3   1   7  317.57   19.40
   3   1  -7  358.06   24.80
  -3  -1   7  299.07   23.30
   3  -1  -7  318.27   19.00
  -3   1   6   47.80    8.10
   3   1  -6   62.39   13.10
  -3  -1   6   50.89   10.90
   3   1  -5 1066.79   44.80
  -3   1   5 1020.00   37.00
  -3  -1   5 1009.20   44.20
   3  -1  -5 1021.10   36.60
  -3   1   4   41.20    5.90
   3   1  -4   35.60    8.20
   3  -1  -4   32.10    5.20
  -3  -1   4   22.20    7.90
   3   1  -3  309.67   19.50
  -3   1   3  312.07   12.50
   3  -1  -3  308.97   12.30
   3   1  -2 1592.04   56.99
   3   1  -2 1554.54   54.19
   3  -1  -2 1629.34   47.20
   3  -1  -2 1639.24   47.90
  -3  -1   2 1543.65   56.79
  -3   1   1 1371.56   40.70
   3   1  -1 1240.58   45.00
   3   1  -1 1339.77   51.69
  -3  -1   1 1339.57   48.20
  -3  -1   1 1305.67   48.90
   3  -1  -1 1340.67   41.00
  -3   1   0  157.18    9.20
   3   1   0  147.29   11.40
   3   1   0  145.79   10.80
  -3  -1   0  146.79   14.80
   3  -1   0  139.19    9.10
   3   1   1  791.22   31.10
  -3   1  -1  798.62   29.90
  -3   1  -1  785.42   24.80
   3   1   1  803.62   31.60
   3  -1   1  768.92   30.10
  -3  -1  -1  842.32   31.80
  -3  -1  -1  766.72   30.60
  -3   1  -2  131.49   11.80
   3   1   2  136.59   13.00
  -3  -1  -2  128.89   11.20
   3  -1   2  134.99   11.90
  -3  -1  -2  137.59   11.60
   3   1   3  511.25   25.00
   3   1   3  515.95   26.10
  -3   1  -3  502.45   25.60
  -3  -1  -3  544.25   25.50
  -3  -1  -3  521.75   24.40
   3  -1   3  554.64   26.90
   3   1   4   74.99   10.90
   3   1   4   83.79   13.00
  -3   1  -4   74.29   11.20
  -3  -1  -4   93.49   13.50
  -3  -1  -4   70.29    9.80
   3  -1   4   57.69    9.80
  -3   1  -5   20.40    7.10
   3   1   5   36.70    9.60
   3   1   5   37.40    9.10
  -3  -1  -5   27.30    9.10
  -3  -1  -5   27.70    7.00
   3  -1   5   38.30    9.10
   3   1   6   17.10    6.70
   3   1   6   29.20    9.20
  -3   1  -6   23.10    7.80
  -3  -1  -6   23.70    8.50
  -3  -1  -6    8.60    6.20
   3  -1   6   12.20    7.90
   3   1   7   67.59   15.00
   3   1   7   91.09   14.80
  -3   1  -7   77.39   13.60
  -3  -1  -7   80.19   13.60
  -3  -1  -7   70.99   12.70
  -3   1  -8  149.09   19.00
   3   1   8  177.38   19.50
  -3  -1  -8  225.38   25.90
   3  -1   8  192.18   23.30
  -3  -1  -8  205.18   21.80
   3   1   9   98.29   17.10
  -3   1  -9   72.89   14.10
  -3  -1  -9   74.09   14.20
  -3  -1  -9   94.49   15.20
   3  -1   9   60.69   15.20
   3   1  10  118.29   18.00
  -3   1 -10  118.49   20.10
  -3  -1 -10   83.59   15.70
  -3  -1 -10  124.69   17.50
   3  -1  10  112.19   19.70
   3   1  11    6.00    8.00
   3  -1  11   10.00    8.30
  -3  -1 -11    5.10    6.90
   3   1  12  153.88   23.10
   3  -1  12  129.99   22.80
   3   1  13   -6.80    6.90
   3  -1  13   -2.60    7.60
   3   1  14   52.19   14.90
   3  -1  14   76.19   21.50
   3   1  15   24.00   12.90
   3  -1  15   29.20   16.10
   3   1  16   39.90   16.00
   3  -1  16   48.70   17.90
   3   1  17  466.55   49.80
   3  -1  17  425.46   47.50
   3   1  18    4.40   11.70
   3  -1  18   32.00   19.00
   3   1  19   77.99   24.90
   3  -1  19  100.79   28.60
   3   1  20   -4.60   12.30
   3  -1  20    3.00   15.90
  -3   2  21   -0.10   12.00
  -3  -2  21   21.30   21.20
  -3   2  20    4.00   11.50
  -3  -2  20    0.00   12.70
  -3   2  19   17.30   13.30
  -3  -2  19   -6.40   10.40
  -3   2  18    6.50    9.80
  -3  -2  18   38.90   18.90
  -3   2  17   12.20   13.10
  -3  -2  17   -4.00   10.50
  -3   2  16  102.59   19.30
  -3  -2  16  137.99   28.20
  -3   2  15  325.77   34.10
   3  -2 -15  337.87   27.80
  -3  -2  15  299.47   39.70
  -3   2  14   17.30    9.20
  -3  -2  14   69.19   19.50
   3  -2 -14   34.80   11.50
  -3   2  13   17.20    9.30
  -3  -2  13    3.50    8.90
   3  -2 -13   19.30    9.10
  -3   2  12   52.79   12.10
   3  -2 -12   60.29   12.30
  -3  -2  12   54.79   16.00
  -3   2  11  213.28   18.50
   3  -2 -11  178.18   22.70
  -3  -2  11  169.88   26.10
   3  -2 -11  174.38   19.00
   3   2 -10  363.86   30.70
  -3   2  10  355.76   23.30
   3  -2 -10  406.66   29.40
  -3  -2  10  381.36   31.90
   3  -2 -10  385.36   22.90
   3   2  -9   14.90    8.30
  -3   2   9   17.30    6.80
   3  -2  -9   23.50    6.70
   3  -2  -9   11.00    7.60
  -3  -2   9   20.80   10.00
   3   2  -8   49.60   14.10
  -3   2   8   38.60    8.40
   3  -2  -8   48.20   11.80
   3  -2  -8   35.70    7.40
  -3  -2   8   18.60   10.10
  -3   2   7  104.09   10.90
   3   2  -7  117.19   19.60
   3  -2  -7  130.79   17.90
  -3  -2   7  118.89   18.60
   3  -2  -7  102.39    9.10
  -3   2   6  271.17   13.90
   3   2  -6  264.07   22.70
   3  -2  -6  249.78   12.70
  -3  -2   6  253.37   22.30
   3  -2  -6  264.97   19.30
  -3   2   5  151.18    8.50
   3   2  -5  152.38   19.50
  -3  -2   5  153.88   20.30
   3  -2  -5  149.79    7.80
   3  -2  -5  170.78   16.00
   3   2  -4   43.00   11.20
  -3  -2   4   29.70   10.10
   3  -2  -4   38.70    8.20
   3   2  -3  143.59   15.20
   3   2  -3  135.29   15.10
  -3   2   3  145.19   12.00
  -3  -2   3  158.68   18.00
  -3   2   2    1.20    4.00
  -3   2   2    0.50    1.30
   3   2  -2    9.20    6.90
   3   2  -2    0.90    4.60
  -3  -2   2    2.50    5.60
   3  -2  -2   -3.10    3.30
   3  -2  -2    1.60    1.90
  -3   2   1   99.39    7.80
  -3   2   1  102.89    7.40
   3   2  -1   94.49   12.80
   3   2  -1  107.59   13.50
   3  -2  -1   98.19    7.50
  -3  -2   1  101.89   12.20
   3  -2  -1  109.69    7.30
  -3  -2   1   95.39   13.50
   3   2   0 1541.45   58.49
  -3   2   0 1556.64   48.10
   3   2   0 1611.94   56.49
  -3   2   0 1492.95   51.09
  -3  -2   0 1395.66   57.99
  -3  -2   0 1645.04   56.29
   3  -2   0 1617.04   47.90
   3  -2   0 1535.45   51.79
   3   2   1 1054.89   42.40
   3   2   1 1112.29   45.10
  -3   2  -1 1076.09   33.90
   3   2   1 1010.80   41.00
   3  -2   1 1062.29   39.80
  -3  -2  -1  991.70   41.10
   3   2   2  197.78   16.10
   3   2   2  192.88   17.00
   3   2   2  197.88   14.70
  -3   2  -2  190.18   14.60
   3  -2   2  178.48   14.60
  -3  -2  -2  190.78   15.00
  -3   2  -3  246.98   17.90
   3   2   3  268.07   17.30
   3   2   3  219.88   17.80
   3  -2   3  241.08   18.30
  -3  -2  -3  250.17   17.90
  -3  -2  -3  228.28   16.00
   3   2   4 1095.79   44.20
  -3   2  -4 1007.30   45.20
  -3  -2  -4 1031.20   42.30
   3  -2   4 1148.99   47.60
  -3  -2  -4 1094.19   45.50
   3   2   5 1485.25   55.89
  -3   2  -5 1386.16   57.89
   3   2   5 1362.06   58.59
  -3  -2  -5 1391.56   53.89
   3  -2   5 1447.66   59.49
  -3  -2  -5 1431.36   57.09
   3   2   6  430.76   29.10
  -3   2  -6  452.25   29.10
   3   2   6  442.56   26.50
   3  -2   6  490.05   30.80
  -3  -2  -6  425.46   24.90
  -3  -2  -6  451.65   28.00
   3   2   7   94.19   16.60
  -3   2  -7   82.59   14.70
   3   2   7   85.09   13.90
  -3  -2  -7   77.09   12.20
  -3  -2  -7   72.99   12.30
   3  -2   7   74.69   15.40
   3   2   8   -5.00    4.20
  -3   2  -8   -4.70    5.00
   3   2   8   -7.70    4.70
  -3  -2  -8   -2.90    4.30
  -3  -2  -8   -2.30    5.50
   3  -2   8    9.00    8.20
  -3   2  -9   -0.50    5.20
   3   2   9    8.60    6.90
   3   2   9   20.70    9.90
  -3  -2  -9   -4.20    6.00
  -3  -2  -9    1.60    5.30
   3  -2   9    4.20    7.30
   3   2  10  242.88   27.40
   3  -2  10  171.18   23.70
  -3  -2 -10  181.28   20.90
   3   2  11   32.60   11.80
  -3  -2 -11   43.50   11.90
   3  -2  11   27.70   13.70
   3   2  12  200.78   26.70
   3  -2  12  137.89   23.40
   3   2  13   59.59   16.50
   3  -2  13   39.10   14.50
   3   2  14   35.50   13.70
   3  -2  14   52.89   18.10
   3   2  15  250.87   34.50
   3  -2  15  265.77   39.30
   3   2  16   37.90   16.10
   3  -2  16   37.60   17.10
   3   2  17   16.10   12.40
   3  -2  17   17.40   14.50
   3   2  18    1.00   10.40
   3  -2  18    2.30   12.60
   3   2  19   41.00   18.30
   3  -2  19   61.29   23.20
   3   2  20  -10.20   10.70
   3  -2  20   -3.10   12.20
  -3   3  20   -3.70    8.80
  -3  -3  20   -3.60   12.30
  -3   3  19   28.30   14.20
  -3  -3  19   32.20   19.50
  -3   3  18   14.80   10.50
  -3  -3  18   17.40   16.30
  -3   3  17   97.69   20.10
  -3  -3  17  118.49   29.50
  -3   3  16   43.00   13.90
  -3  -3  16  105.59   28.40
   3  -3 -16   33.80   11.50
  -3   3  15  152.28   21.40
   3  -3 -15  107.49   17.00
  -3  -3  15   99.09   24.30
  -3   3  14  184.38   22.20
   3  -3 -14  170.68   20.60
  -3  -3  14  145.79   29.20
  -3   3  13   60.69   12.70
  -3  -3  13   49.60   17.50
   3  -3 -13   62.69   12.30
  -3   3  12   78.09   13.80
   3  -3 -12  104.99   14.20
  -3  -3  12   59.19   16.20
  -3   3  11  188.48   19.30
   3  -3 -11  144.79   15.70
  -3  -3  11  127.69   22.50
  -3   3  10   27.10    7.60
  -3  -3  10   15.90   11.40
   3  -3 -10   20.40    6.30
   3  -3 -10   12.80    9.30
  -3   3   9  665.63   28.70
   3  -3  -9  608.54   36.30
   3  -3  -9  557.64   25.50
  -3  -3   9  610.14   41.90
   3   3  -8   25.30   11.10
  -3   3   8   16.00    5.00
  -3  -3   8   22.90   11.30
   3  -3  -8    5.20    6.50
   3   3  -7  167.48   24.90
  -3   3   7  152.58   10.30
   3  -3  -7  167.28   18.80
   3  -3  -7  145.39    9.30
  -3  -3   7  183.38   26.00
  -3   3   6    4.40    3.10
  -3   3   6    7.30    3.20
   3   3  -6    8.30    9.20
  -3  -3   6   -3.60    7.10
   3  -3  -6   -1.60    5.10
  -3   3   5  370.86   14.30
  -3   3   5  351.86   23.70
   3   3  -5  411.86   29.30
   3   3  -5  398.46   25.50
  -3   3   5  381.86   14.10
   3  -3  -5  420.66   23.40
  -3  -3   5  381.86   29.30
  -3   3   4  702.73   22.60
  -3   3   4  698.23   23.00
  -3   3   4  689.93   33.10
   3   3  -4  727.83   35.30
   3   3  -4  696.83   39.40
   3  -3  -4  702.23   31.80
  -3  -3   4  746.33   40.40
   3   3  -3  455.55   29.80
  -3   3   3  425.66   16.50
  -3   3   3  449.36   16.00
   3   3  -3  468.75   26.20
  -3   3   3  424.46   23.00
   3  -3  -3  419.56   21.60
  -3  -3   3  422.96   29.00
   3   3  -2  360.36   22.90
  -3   3   2  377.36   16.40
   3   3  -2  352.86   25.40
  -3   3   2  386.06   20.00
  -3  -3   2  420.86   27.40
   3  -3  -2  359.56   16.70
   3  -3  -2  341.87   18.10
   3   3  -1   -1.10    4.10
  -3   3   1   -1.50    3.50
  -3   3   1    0.70    3.50
   3   3  -1    3.20    5.80
  -3  -3   1    1.60    4.70
   3  -3  -1    1.30    3.20
  -3  -3   1   -0.90    6.30
   3  -3  -1    6.00    4.50
   3   3   0   99.09   13.30
  -3   3   0  104.49   11.60
  -3   3   0  121.79   11.10
   3   3   0   90.99   14.30
  -3  -3   0  107.59   14.50
  -3  -3   0   89.29   14.40
   3  -3   0  120.79   12.90
   3   3   1  273.87   21.10
   3   3   1  254.07   19.60
  -3   3  -1  255.07   17.30
   3   3   1  273.27   19.00
  -3   3  -1  242.78   13.60
  -3  -3  -1  275.47   19.40
  -3  -3  -1  265.87   21.90
   3  -3   1  257.57   18.00
  -3   3  -2  149.99   16.10
   3   3   2  156.48   18.90
  -3   3  -2  150.48   10.60
   3   3   2  177.88   15.10
   3   3   2  143.89   18.50
  -3  -3  -2  111.49   13.90
   3  -3   2  159.58   16.80
  -3   3  -3   72.69   12.70
   3   3   3   59.09   10.30
   3   3   3   56.59   11.90
   3   3   3   70.69   12.50
   3  -3   3   50.69   11.10
  -3  -3  -3   62.09   12.40
   3   3   4  122.59   16.70
   3   3   4   95.49   12.90
  -3   3  -4  108.29   16.00
   3   3   4  142.69   20.50
   3  -3   4  108.89   16.10
  -3  -3  -4  151.48   19.10
   3   3   5  879.91   39.70
  -3   3  -5  767.12   41.70
   3   3   5  840.12   44.10
   3  -3   5  878.91   44.00
  -3  -3  -5  791.02   37.30
   3   3   6   85.99   17.90
  -3   3  -6   73.59   13.90
   3   3   6   64.39   12.60
  -3  -3  -6   75.39   14.30
   3  -3   6   36.40   10.70
  -3  -3  -6   89.29   13.50
  -3   3  -7  561.24   36.10
   3   3   7  540.05   36.20
   3   3   7  545.15   31.50
  -3  -3  -7  516.75   33.20
   3  -3   7  551.74   36.80
  -3  -3  -7  513.65   29.20
   3   3   8   12.10    7.50
   3   3   8   -5.70    5.20
  -3   3  -8   12.50    9.80
   3  -3   8    5.30    7.70
  -3  -3  -8   10.80    6.00
   3   3   9  272.27   34.00
   3   3   9  245.98   22.10
   3  -3   9  270.57   33.80
  -3  -3  -9  202.78   22.40
   3   3  10    5.80    7.30
   3   3  10   -0.80    9.10
  -3  -3 -10    7.90    6.30
   3   3  11    2.30    8.80
   3   3  11   18.70    9.80
   3  -3  11   -6.80    7.30
  -3  -3 -11   20.00    8.80
   3   3  12   10.20    9.60
   3  -3  12   10.90   10.70
   3   3  13   14.40    9.90
   3  -3  13   -0.10    8.60
   3   3  14    4.20    8.90
   3  -3  14   36.90   18.40
   3   3  15    4.80    9.10
   3  -3  15    6.70   12.50
   3   3  16   -9.30    8.00
   3  -3  16    1.00   12.50
   3   3  17   10.00   12.00
   3  -3  17   21.70   18.70
   3   3  18    5.10   10.90
   3  -3  18   27.40   17.40
   3   3  19   -0.20   11.00
   3  -3  19    7.10   16.50
  -3   4  19   -1.80    9.20
  -3  -4  19  -11.90   14.40
  -3   4  18   17.30   11.60
  -3  -4  18    6.40   20.20
  -3   4  17    1.70    9.10
  -3  -4  17   -1.00   13.50
   3  -4 -17    2.40    7.30
  -3   4  16  -11.00    5.60
  -3  -4  16   -3.70   11.80
   3  -4 -16   -3.90    5.90
  -3   4  15  106.69   17.20
  -3  -4  15   35.60   18.80
   3  -4 -15   68.39   13.30
  -3   4  14   11.50    7.50
   3  -4 -14   14.90    7.10
  -3  -4  14   18.30   14.70
  -3   4  13   75.49   13.10
   3  -4 -13   64.29   11.10
  -3  -4  13   58.69   18.30
  -3   4  12   79.49   12.70
   3  -4 -12   89.79   12.20
  -3  -4  12  113.79   24.40
  -3   4  11   91.49   12.80
  -3  -4  11   83.19   18.90
   3  -4 -11   95.89   11.40
  -3   4  10  141.89   14.70
   3  -4 -10  171.78   12.30
  -3  -4  10  133.99   23.90
  -3   4   9   17.10    6.10
  -3   4   9   28.30    6.30
  -3  -4   9   25.50   12.00
   3  -4  -9    6.50    7.80
  -3   4   8    0.50    3.50
   3   4  -8    1.40    6.00
  -3   4   8    1.00    3.20
   3  -4  -8    4.90    7.60
  -3  -4   8   -1.90    7.40
   3   4  -7   12.40    8.00
  -3   4   7   35.20    5.40
  -3   4   7   40.60   12.20
  -3   4   7   30.50    5.30
  -3  -4   7   20.10   11.30
   3  -4  -7   51.09   13.90
  -3   4   6   12.00    3.10
   3   4  -6    9.30    8.60
   3   4  -6   26.90    9.40
  -3   4   6   10.60    3.60
  -3   4   6   22.90    9.20
  -3  -4   6    2.80    8.80
   3  -4  -6   10.30    6.30
  -3   4   5  291.67   22.60
   3   4  -5  328.77   35.00
  -3   4   5  309.07   13.80
  -3   4   5  298.57   13.00
   3   4  -5  310.77   23.50
  -3  -4   5  313.47   28.40
   3  -4  -5  267.27   20.10
   3   4  -4  184.48   26.00
  -3   4   4  169.88   10.60
  -3   4   4  196.88   10.20
   3   4  -4  125.89   16.50
  -3   4   4  227.68   23.00
   3  -4  -4  207.28   19.40
  -3  -4   4  179.48   24.00
   3   4  -3  189.28   26.80
  -3   4   3  198.38   16.90
  -3   4   3  205.78   11.60
  -3   4   3  184.08   12.00
   3   4  -3  224.98   25.10
  -3  -4   3  195.68   23.40
   3  -4  -3  183.28   15.00
   3   4  -2  127.29   20.00
   3   4  -2  157.68   21.00
  -3   4   2  140.89   14.70
  -3   4   2  134.29   15.50
   3  -4  -2  145.49   12.20
  -3  -4   2  158.18   23.30
   3  -4  -2  133.89   14.30
  -3   4   1  169.78   16.80
   3   4  -1  134.19   18.00
   3   4  -1  146.29   19.10
  -3   4   1  150.08   13.00
   3  -4  -1  147.19   14.50
   3  -4  -1  145.79   14.90
  -3  -4   1  190.78   22.90
  -3  -4   1  143.59   19.40
  -3   4   0  608.04   28.20
  -3   4   0  626.24   30.20
   3   4   0  608.34   34.20
   3   4   0  586.44   35.30
  -3  -4   0  650.73   37.70
   3  -4   0  612.14   27.60
   3  -4   0  623.04   30.80
  -3   4  -1  218.48   17.50
   3   4   1  198.78   18.10
   3   4   1  230.08   25.00
  -3   4  -1  216.08   14.80
   3   4   1  187.98   21.30
  -3  -4  -1  188.38   23.00
  -3  -4  -1  218.98   22.80
   3  -4   1  217.78   21.50
   3   4   2   -2.00    5.50
   3   4   2    8.30    7.00
  -3   4  -2    0.90    3.90
  -3   4  -2    0.70    4.50
   3   4   2    2.60    4.90
   3  -4   2    0.20    5.60
  -3  -4  -2    2.40    5.10
   3   4   3  149.88   20.20
  -3   4  -3  145.69   14.80
   3   4   3  181.58   19.70
   3   4   3  129.69   18.60
  -3   4  -3  167.48   20.90
  -3  -4  -3  172.48   22.00
   3  -4   3  169.28   21.00
  -3   4  -4    3.10    6.20
   3   4   4    1.10    5.70
   3   4   4    6.30    6.00
  -3   4  -4    1.50    4.50
   3   4   4    3.30    6.50
   3  -4   4    8.10    6.90
  -3  -4  -4   -4.50    4.40
  -3   4  -5  494.85   36.90
   3   4   5  446.56   27.60
   3   4   5  404.36   29.50
  -3   4  -5  493.95   24.80
   3   4   5  446.66   33.30
  -3  -4  -5  476.45   30.80
   3  -4   5  424.16   31.20
   3   4   6  298.57   22.80
  -3   4  -6  329.17   27.60
  -3   4  -6  280.07   19.50
   3   4   6  229.88   30.00
   3   4   6  287.67   24.80
   3  -4   6  253.17   28.30
   3   4   7    2.70    5.90
  -3   4  -7   -3.70    6.80
   3   4   7   16.20    8.50
   3   4   7    8.10    9.50
   3  -4   7   15.70    9.50
   3   4   8   19.80   10.70
   3   4   8   15.00    8.50
  -3  -4  -8   19.60    8.10
   3  -4   8   44.00   14.40
   3   4   9   61.99   16.10
   3   4   9   61.09   14.40
   3  -4   9   75.99   19.30
  -3  -4  -9   73.49   13.70
   3   4  10  173.88   30.00
   3   4  10  214.68   25.00
  -3  -4 -10  155.08   20.20
   3  -4  10  247.98   35.40
   3   4  11   -7.00    7.60
   3   4  11   -8.40    5.80
  -3  -4 -11   11.70    8.70
   3  -4  11   13.30   12.20
   3   4  12   -1.00    9.40
   3   4  12    9.30    8.70
   3  -4  12   21.80   14.20
   3   4  13   32.50   12.60
   3  -4  13    4.00   12.50
   3   4  14   -7.40    7.40
   3  -4  14    8.50   12.80
   3   4  15   -2.40    8.80
   3  -4  15    8.30   13.40
   3   4  16   42.50   17.40
   3  -4  16   33.10   20.50
   3   4  17   10.90   12.70
   3  -4  17    7.20   19.10
   3   4  18    9.10   11.70
   3  -4  18   42.30   22.20
  -3   5  17    1.90    7.80
   3  -5 -17    2.00    7.80
  -3  -5  17    8.70   16.20
  -3   5  16    1.00    7.50
   3  -5 -16    6.70    7.60
  -3  -5  16    1.10   13.00
  -3   5  15   87.59   15.10
  -3  -5  15   66.19   22.30
  -3   5  14   -2.90    5.40
  -3   5  14   -1.00    6.60
  -3  -5  14    1.40   11.20
  -3   5  13   11.40    7.00
  -3   5  13    5.90    6.00
  -3  -5  13    5.80   12.20
  -3   5  12   14.80    7.10
  -3   5  12   16.10    6.70
  -3  -5  12   17.70   13.10
   3   5 -11   22.00   12.40
  -3   5  11   31.80    7.30
  -3  -5  11   62.19   21.00
  -3   5  10  185.88   12.80
   3   5 -10  267.47   31.80
  -3  -5  10  247.58   35.50
   3   5  -9   88.59   17.40
  -3   5   9  106.29    9.20
  -3   5   9   99.59    8.70
  -3  -5   9  132.09   25.90
   3   5  -8    7.10    9.20
  -3   5   8    4.50    3.90
  -3   5   8   14.30    4.10
  -3   5   8   -0.10    8.70
  -3  -5   8   -8.30    7.40
  -3   5   7   20.60   10.70
  -3   5   7   24.40    5.10
   3   5  -7   32.30   10.40
  -3   5   7   31.00    4.80
  -3  -5   7   29.20   13.80
   3  -5  -7   23.10   10.10
  -3   5   6   13.00    3.70
  -3   5   6   10.40    4.00
  -3   5   6   -1.80    6.60
   3   5  -6   13.30    8.70
   3  -5  -6    6.20    6.70
  -3   5   5  375.06   17.80
  -3   5   5  368.56   16.90
  -3   5   5  387.56   28.20
   3   5  -5  342.37   27.50
  -3  -5   5  325.07   35.90
   3  -5  -5  420.36   26.60
  -3   5   4   18.90    5.00
  -3   5   4    6.80    6.70
   3   5  -4    5.50    6.60
  -3  -5   4    2.00    8.00
   3  -5  -4   10.40    6.40
   3   5  -3   48.80   13.10
  -3   5   3   56.19   12.30
  -3   5   3   62.19    9.60
   3   5  -3   47.70   14.70
   3  -5  -3   46.00   10.40
  -3  -5   3   61.29   16.60
   3   5  -2  103.39   19.10
  -3   5   2   80.09   11.70
   3   5  -2   90.69   16.00
  -3   5   2   73.29   13.50
   3  -5  -2  109.69   13.90
  -3  -5   2   75.59   17.30
   3  -5  -2  103.49   13.80
  -3   5   1  405.16   25.20
   3   5  -1  402.16   29.00
  -3   5   1  406.06   24.30
   3   5  -1  429.96   32.40
   3  -5  -1  408.56   25.30
  -3  -5   1  338.07   30.00
   3  -5  -1  423.96   24.10
  -3  -5   1  376.16   28.10
  -3   5   0    6.30    6.00
   3   5   0    1.90    7.00
  -3   5   0    9.10    6.50
   3   5   0   28.50   11.60
  -3  -5   0   17.30    9.90
   3  -5   0   19.80    8.20
  -3   5  -1  690.83   33.50
  -3   5  -1  716.13   36.90
   3   5   1  692.03   45.20
   3   5   1  649.43   40.00
   3   5   1  758.92   40.00
   3  -5   1  710.73   38.00
  -3   5  -2   84.59   15.60
   3   5   2   54.39   14.80
  -3   5  -2   79.69   12.60
   3   5   2   63.19   13.50
   3  -5   2   67.49   14.60
   3   5   3   99.29   15.90
  -3   5  -3   70.89   15.20
   3   5   3  110.09   21.70
   3   5   3   98.19   18.00
  -3   5  -3  117.59   14.30
   3  -5   3  113.69   18.70
  -3   5  -4  190.38   16.30
   3   5   4  192.88   21.50
  -3   5  -4  241.88   28.40
   3   5   4  243.88   35.70
   3   5   4  194.68   24.00
   3  -5   4  277.17   30.30
  -3   5  -5    8.10    5.60
  -3   5  -5   -0.80    8.20
   3   5   5   -2.00    5.20
   3   5   5    2.60    9.20
   3  -5   5    5.70    8.50
   3   5   6    6.30    8.80
   3   5   6   18.60    8.60
  -3   5  -6   11.10    6.20
   3   5   6    6.90    9.50
   3  -5   6   -2.00    8.00
  -3   5  -7   29.00    9.20
   3   5   7   24.50   11.30
   3   5   7    1.10    8.30
   3   5   7   37.20   12.00
  -3   5  -8    6.20    7.00
   3   5   8    9.40    8.50
   3   5   8    0.50    8.40
   3   5   8    4.60    8.70
   3  -5   8   14.20   11.50
   3   5   9    7.40    7.30
  -3   5  -9    3.60    6.60
   3   5   9    2.40    9.00
   3   5   9   -6.30    8.40
   3  -5   9   -4.10    9.70
   3   5  10    8.90    8.50
   3   5  10   10.80   11.90
   3   5  10   -4.50    8.20
   3  -5  10   29.40   16.10
   3   5  11   68.59   21.00
   3   5  11   52.49   14.60
   3  -5  11   34.00   17.00
   3   5  12    0.70   11.10
   3   5  12  -14.60    6.00
   3  -5  12   -0.10   11.00
   3  -5  13   27.60   17.80
   3   5  14   33.10   12.50
   3  -5  14   31.30   19.50
   3   5  15   25.70   12.50
   3  -5  15   11.90   14.90
   3   5  16    6.10   10.30
   3  -5  16   27.80   18.10
  -3   6  14   -4.80    4.90
   3   6 -14    1.80   10.90
  -3  -6  14    9.20   16.90
  -3   6  13    6.70    5.10
   3   6 -13   -1.60    9.60
  -3   6  13    6.60    4.30
  -3  -6  13   -8.10   13.00
   3   6 -12   49.90   17.00
  -3  -6  12   21.90   16.70
   3   6 -11   37.80   15.10
  -3  -6  11   93.19   26.20
   3   6 -10   13.00   10.20
  -3  -6  10   27.70   16.90
   3   6  -9   -2.80    7.30
  -3  -6   9    7.90   11.40
   3   6  -8   11.80    9.30
  -3   6   8    2.10    9.70
  -3  -6   8    1.20    9.70
  -3   6   7  112.09    6.90
  -3   6   7  125.09    7.70
   3   6  -7   95.49   18.10
  -3  -6   7  154.38   29.40
  -3   6   6   33.80   12.80
  -3   6   6   20.10    4.60
   3   6  -6   39.20   13.80
  -3   6   6   20.90    5.00
  -3  -6   6   36.70   15.70
   3   6  -5   12.80    9.30
  -3   6   5   27.90   11.60
  -3   6   5   19.80    5.30
  -3  -6   5   -0.40    9.80
   3   6  -4   28.40   11.20
  -3   6   4   35.90   12.60
  -3   6   4   12.30    5.60
  -3   6   4   15.60    6.20
   3  -6  -4   10.40    7.60
  -3  -6   4   34.10   14.90
   3   6  -3   12.90   10.10
  -3   6   3    2.90    4.60
  -3   6   3    1.70    5.30
  -3   6   3   11.40    8.70
  -3  -6   3  -12.60    8.30
   3  -6  -3    1.60    6.40
  -3   6   2    9.30    6.60
   3   6  -2   33.60   12.60
  -3   6   2    4.80    5.80
  -3   6   2   -2.50    5.90
  -3  -6   2   22.00   12.50
   3  -6  -2    9.70    8.10
  -3   6   1   96.19   15.90
   3   6  -1   86.99   17.30
  -3   6   1   80.59   14.20
   3  -6  -1   97.09   15.60
  -3  -6   1   77.09   18.20
   3   6   0   -3.60    6.60
  -3   6   0    5.70    7.50
  -3   6   0   -2.90    6.00
  -3  -6   0    2.40    8.50
   3  -6   0    4.00    7.30
  -3   6  -1  171.28   20.60
   3   6   1  211.68   27.90
   3   6   1  190.38   24.70
   3   6   1  181.78   25.80
  -3   6  -1  175.18   22.30
   3  -6   1  155.68   22.00
   3   6   2   82.89   16.00
  -3   6  -2   80.49   15.90
   3   6   2  104.59   21.50
  -3   6  -2   88.79   14.20
   3   6   2   82.89   18.80
   3  -6   2   46.20   13.50
   3   6   3  193.28   26.00
  -3   6  -3  231.88   19.00
  -3   6  -3  224.08   28.30
   3   6   3  207.28   24.60
   3   6   3  212.88   26.90
   3  -6   3  220.08   28.00
   3   6   4   67.39   14.30
   3   6   4   32.40   13.00
  -3   6  -4   75.69   13.00
   3   6   4   28.30   12.40
   3  -6   4   37.60   14.50
   3   6   5    8.30   10.50
   3   6   5    6.70    6.80
  -3   6  -5   -1.10    5.50
   3   6   5   -5.60    7.80
   3  -6   5    3.90    9.60
   3   6   6   14.70    9.30
  -3   6  -6    1.40    6.00
   3   6   6   -0.10    9.10
   3   6   6   33.40   12.40
   3  -6   6   -8.50    7.70
   3   6   7   -3.00    7.80
   3   6   7   -7.30    9.50
  -3   6  -7    3.80    6.70
   3   6   7    3.30    7.10
   3  -6   7  -12.40    7.60
   3   6   8   17.90    9.80
   3   6   8    1.30   11.80
   3   6   8   -3.60    8.00
  -3   6  -8    1.30    5.50
   3  -6   8    0.60   10.00
   3   6   9   -0.60   10.30
  -3   6  -9   24.50   10.10
   3   6   9    8.40    8.10
   3  -6   9    3.30   11.20
   3   6  10   26.00   17.90
  -3   6 -10    7.60    7.50
   3   6  10    4.40    7.60
   3  -6  10   10.30   12.60
  -3   6 -11    8.70    8.80
   3   6  11   28.40   11.60
   3   6  11   -4.50    9.70
   3  -6  11    8.50   15.00
  -3   6 -12   -0.60    8.60
   3   6  12   13.70   12.70
   3   6  12    8.30   14.30
   3  -6  12   -0.30   14.30
  -3   6 -13    0.60    9.00
   3   6  13   -5.60   11.80
   3   6  13    3.80   10.10
   3  -6  13   -4.10   11.80
   3   7 -10   41.00   16.40
  -3  -7  10   44.60   21.50
   3   7  -9    6.10   11.00
  -3  -7   9    0.30   13.40
  -3   7   8   23.40   14.00
   3   7  -8   18.10   12.30
  -3  -7   8   20.40   13.90
   3   7  -7   25.50   13.50
  -3   7   7   40.70   15.70
  -3  -7   7   30.10   16.20
   3   7  -6    4.00   10.10
  -3   7   6   -0.80    9.50
  -3  -7   6   -0.10   11.00
  -3   7   5   15.20   11.60
   3   7  -5   10.00    9.70
  -3   7   5    4.60    4.30
  -3  -7   5    6.40   13.10
  -3   7   4   19.40    7.30
   3   7  -4    8.90   10.10
  -3   7   4   21.00    6.70
  -3  -7   4   21.50   14.70
  -3   7   3   51.79   11.40
  -3   7   3   32.90   13.50
  -3   7   3   39.30    9.40
   3   7  -3   27.90   12.60
  -3  -7   3   67.39   19.70
  -3   7   2   -4.30    6.60
   3   7  -2   10.10   12.00
  -3   7   2    0.60    6.60
  -3   7   2   -2.60    5.50
  -3  -7   2  -11.90    8.00
  -3   7   1   16.80    8.70
  -3   7   1   39.40   12.80
  -3   7   1   17.20    9.10
   3   7  -1   10.00   10.30
  -3  -7   1   -2.60    9.30
  -3   7   0    1.10    8.30
  -3   7   0   18.20   16.40
   3   7   0   18.50   11.80
   3   7   0   29.50   13.00
   3  -7   0    5.80    8.20
   3   7   1   -3.10    8.70
  -3   7  -1   17.40    9.20
   3   7   1   -3.20    8.10
  -3   7  -1    8.30    9.10
   3  -7   1    1.20    7.40
   3   7   2   50.69   13.60
  -3   7  -2   39.90   12.90
   3   7   2   30.20   15.70
   3  -7   2   46.30   14.80
   3   7   3   23.90   11.30
   3   7   3   19.80   12.80
  -3   7  -3   21.50    9.60
   3  -7   3   20.10   12.50
   3   7   4   26.50   11.40
   3   7   4   10.40   11.00
  -3   7  -4   31.60   11.20
   3  -7   4   50.09   16.90
  -3   7  -5   10.00    8.20
   3   7   5   15.00   14.40
   3   7   5    5.40    8.20
   3  -7   5   -1.10    9.60
  -3   7  -6    2.70    7.80
   3   7   6   -0.40    7.70
   3   7   6    1.90   11.90
   3  -7   6    6.80   11.50
   3   7   7   11.40   14.40
  -3   7  -7    9.10    8.40
   3   7   7   16.20   10.00
   3  -7   7   26.90   15.80
   3   7   8   -2.80    7.30
   3   7   8    5.00   11.20
  -3   7  -8   -9.60    6.70
   3  -7   8    1.10   11.40
   3   7   9   24.20   17.60
  -3   7  -9    1.10    8.40
   3   7   9   20.90   11.60
   3  -7   9   24.30   17.50
  -4   0  22   55.99   22.40
  -4   0  21    7.40   12.20
  -4   0  20   -7.60    9.70
  -4   0  19   -3.90    9.20
  -4   0  18  106.19   24.10
  -4   0  17    6.10   10.20
  -4   0  16   13.50   10.70
  -4   0  15   12.10   10.30
  -4   0  14   15.80   11.00
   4   0 -13    6.60    8.00
  -4   0  13  -12.80    5.10
   4   0 -12   -2.70    5.10
  -4   0  12    0.70    7.80
  -4   0  11    0.50    6.30
   4   0 -11   -1.60    4.90
   4   0 -10   96.29   17.00
  -4   0  10   86.49   14.70
   4   0  -9   -2.00    4.80
  -4   0   9    1.40    5.90
  -4   0   8  827.92   40.10
   4   0  -8  857.21   40.30
   4   0  -7    2.70    4.70
  -4   0   7   -6.10    4.50
  -4   0   6   46.60    9.50
   4   0  -6   49.20    9.00
  -4   0   5   -4.60    4.80
   4   0  -5    9.00    5.70
   4   0  -4 4636.54  142.59
  -4   0   4 4353.36  138.19
   4   0  -3   -3.50    4.00
  -4   0   3   -5.10    4.20
  -4   0   2 4080.49  123.99
   4   0  -2 3988.60  123.39
   4   0  -1   -2.70    3.00
   4   0  -1   -0.80    3.90
   4   0  -1    3.80    3.20
  -4   0   0 7747.82  221.48
   4   0   0 7738.43  221.58
  -4   0   0 7453.85  223.58
  -4   0  -1    2.10    3.70
  -4   0  -1   -0.20    3.50
   4   0   1    4.30    4.20
   4   0   1    4.20    3.90
  -4   0  -2 1106.59   42.20
  -4   0  -2 1114.29   39.50
   4   0   2 1161.98   43.00
   4   0   2 1125.29   40.40
   4   0   3    3.70    5.20
  -4   0  -3   -0.40    4.50
   4   0   3   -6.40    3.40
  -4   0  -3   -5.50    4.00
  -4   0  -4  159.38   14.40
  -4   0  -4  188.98   17.80
   4   0   4  124.39   14.30
   4   0   4  159.88   15.10
   4   0   5    0.80    5.10
  -4   0  -5   -2.70    4.20
  -4   0  -5   -3.20    4.40
   4   0   5    2.10    5.70
  -4   0  -6  224.78   22.60
  -4   0  -6  185.48   19.20
   4   0   6  236.98   20.30
  -4   0  -7    0.80    5.20
   4   0   7   -1.30    5.70
  -4   0  -7    1.10    5.50
  -4   0  -8  981.80   46.90
   4   0   8  975.30   49.20
  -4   0  -8 1048.80   49.00
  -4   0  -9   -0.30    5.80
   4   0   9   -0.90    6.90
  -4   0  -9    4.20    6.30
   4   0  10   69.39   15.40
  -4   0 -10  129.59   18.20
  -4   0 -10  148.89   21.70
  -4   0 -11    3.60    7.60
   4   0  11    0.60    6.90
   4   0  12    5.70    8.20
   4   0  13    2.80    8.40
   4   0  14   27.90   14.60
   4   0  15    0.40    9.20
   4   0  16   29.50   14.00
   4   0  17    9.30   13.10
   4   0  18   24.30   15.50
   4   0  19   -6.30   12.00
   4   0  20   24.00   16.80
  -4   1  22   -9.80   10.30
  -4  -1  22   45.30   37.00
  -4   1  21   -0.30   11.00
  -4  -1  21   -7.20   11.10
  -4   1  20   16.50   13.30
  -4  -1  20   12.20   15.90
  -4   1  19   12.40   11.10
  -4  -1  19   23.60   15.50
  -4   1  18   30.90   15.60
  -4  -1  18   16.20   13.00
  -4   1  17  142.09   25.80
  -4  -1  17  177.78   31.20
  -4   1  16   48.00   15.70
  -4  -1  16   28.40   14.20
  -4   1  15  122.59   21.70
  -4  -1  15   95.69   21.50
  -4   1  14    0.40    6.90
   4  -1 -14    0.30    6.50
  -4   1  13   63.39   14.20
   4  -1 -13   73.89   14.30
  -4  -1  13  116.79   22.40
  -4   1  12   11.70    7.70
   4   1 -12   18.90   10.10
   4  -1 -12   14.00    8.00
  -4  -1  12   32.00   13.10
  -4   1  11   27.90    9.80
   4   1 -11   29.80   12.30
  -4  -1  11   11.50    8.90
   4  -1 -11   39.40   10.00
  -4   1  10    7.10    6.30
  -4  -1  10   16.70    9.40
   4  -1 -10    8.40    5.90
  -4   1   9   77.79   12.90
   4   1  -9   56.19   12.40
  -4  -1   9   56.49   12.70
   4  -1  -9   69.09   12.90
   4   1  -8  267.97   27.60
  -4   1   8  186.68   16.40
  -4  -1   8  255.57   27.40
   4  -1  -8  183.58   15.40
  -4   1   7  596.34   31.50
   4   1  -7  608.14   34.20
   4  -1  -7  623.94   28.30
  -4  -1   7  639.74   35.30
   4   1  -6    7.30    6.50
  -4   1   6    9.50    5.10
  -4  -1   6    4.00    5.30
   4  -1  -6    9.70    5.90
  -4   1   5  254.77   14.50
   4   1  -5  274.57   20.60
   4  -1  -5  265.67   14.30
  -4  -1   5  261.57   20.50
   4   1  -4  286.37   20.60
  -4   1   4  334.07   15.30
  -4  -1   4  324.27   22.30
   4  -1  -4  337.57   15.10
   4   1  -3 3558.84  115.09
  -4   1   3 3598.64  105.79
  -4  -1   3 3474.25  115.09
   4  -1  -3 3556.64  105.29
   4   1  -2   46.70    9.50
   4   1  -2   21.50    5.80
   4  -1  -2   36.90    4.60
   4  -1  -2   43.80    5.90
  -4  -1   2   35.10    9.40
  -4   1   1 2825.82   82.89
   4   1  -1 2805.22   87.99
   4   1  -1 2812.12   92.09
  -4  -1   1 2707.33   92.19
  -4  -1   1 2583.24   86.69
   4  -1  -1 2763.12   83.09
   4   1   0 1160.68   42.70
   4   1   0 1165.18   43.60
   4   1   0 1158.18   46.50
  -4   1   0 1189.08   40.10
   4  -1   0 1186.38   40.50
   4   1   1 1275.27   46.80
  -4   1  -1 1322.97   39.00
  -4   1  -1 1262.07   47.90
  -4  -1  -1 1267.67   46.90
  -4  -1  -1 1293.67   46.30
   4  -1   1 1286.87   45.70
  -4   1  -2  112.69   12.70
  -4   1  -2  107.49    7.80
   4   1   2  125.49   13.50
   4   1   2   82.69   10.30
  -4  -1  -2  122.49   12.10
   4  -1   2   92.49   11.10
  -4  -1  -2   96.79   10.70
  -4   1  -3  930.71   39.10
   4   1   3  979.80   39.80
   4   1   3  966.60   40.30
  -4   1  -3  972.10   34.80
  -4  -1  -3  941.91   38.60
   4  -1   3  954.30   40.20
  -4  -1  -3  943.51   38.70
   4   1   4  498.25   27.00
  -4   1  -4  508.15   27.40
  -4   1  -4  539.95   24.40
   4   1   4  555.44   28.60
  -4  -1  -4  514.25   26.80
  -4  -1  -4  534.25   26.70
   4  -1   4  505.95   28.10
   4   1   5  902.61   40.60
   4   1   5  926.81   41.90
  -4   1  -5  866.91   37.00
  -4   1  -5  833.72   40.10
  -4  -1  -5  925.41   40.30
  -4  -1  -5  911.31   39.70
   4  -1   5  888.61   42.10
   4   1   6   37.30   10.20
   4   1   6   53.19   11.60
  -4   1  -6   51.79   11.00
  -4   1  -6   70.19   12.90
  -4  -1  -6   53.59   12.00
   4  -1   6   46.20   12.20
  -4  -1  -6   63.89   12.10
   4   1   7    7.30    7.20
  -4   1  -7    1.20    6.20
  -4   1  -7   12.30    6.90
   4   1   7   15.20    8.30
  -4  -1  -7    4.90    5.70
  -4  -1  -7   21.00    8.70
   4  -1   7   17.90    8.60
   4   1   8  169.88   20.60
   4   1   8  172.28   21.80
  -4   1  -8  187.58   20.30
  -4  -1  -8  207.38   24.40
   4  -1   8  211.48   25.50
  -4  -1  -8  161.68   19.00
   4   1   9   29.30   10.60
  -4   1  -9   16.20    8.50
  -4   1  -9   21.40    8.90
  -4  -1  -9   23.40   10.70
   4  -1   9   23.00   11.00
  -4  -1  -9   21.50    8.30
  -4   1 -10    3.40    6.90
  -4   1 -10    2.30    6.80
   4   1  10    0.50    6.30
  -4  -1 -10   -5.20    5.40
  -4  -1 -10    2.30    6.50
   4  -1  10    1.20    6.10
  -4   1 -11    9.10    7.90
   4   1  11    5.80    7.80
   4  -1  11   12.50   10.10
  -4  -1 -11    2.00    7.20
   4   1  12   86.99   18.60
   4  -1  12   54.09   16.80
   4   1  13    7.60    9.20
   4  -1  13   34.40   15.00
   4   1  14   43.80   15.20
   4  -1  14   22.10   13.40
   4   1  15  366.06   42.60
   4  -1  15  564.74   46.80
   4   1  16   20.90   13.40
   4  -1  16   13.10   12.20
   4   1  17    8.90   13.10
   4  -1  17   28.70   16.50
   4   1  18    8.80   13.10
   4  -1  18   23.50   16.70
   4   1  19   57.79   22.00
   4  -1  19   94.39   28.00
   4   1  20   13.60   15.80
   4  -1  20   90.69   29.40
  -4   2  21   -2.00   10.60
  -4   2  20   -7.30    8.70
  -4  -2  20   -0.20   13.40
  -4   2  19   -2.60   10.00
  -4  -2  19   24.20   17.40
  -4   2  18   11.50   10.40
  -4  -2  18  -10.40   10.50
  -4   2  17   64.99   16.20
  -4  -2  17  104.19   25.00
  -4   2  16   59.39   15.50
  -4  -2  16   30.80   15.40
  -4   2  15  178.88   24.40
   4  -2 -15  151.38   21.80
  -4  -2  15  149.69   26.60
  -4   2  14  646.34   38.70
  -4  -2  14  667.43   48.60
   4  -2 -14  622.04   41.00
  -4   2  13  141.89   20.60
  -4  -2  13  168.58   28.90
   4  -2 -13  131.79   18.10
  -4   2  12  315.57   23.70
   4  -2 -12  302.97   21.90
  -4  -2  12  247.28   29.80
  -4   2  11   98.59   15.10
   4  -2 -11  120.59   15.30
  -4  -2  11   86.89   18.20
   4  -2 -11  126.79   21.70
   4   2 -10    4.50    7.30
  -4   2  10   -3.10    4.00
   4  -2 -10   -2.50    5.30
   4  -2 -10   12.50    5.50
  -4  -2  10    3.60    8.20
   4   2  -9   11.20    8.10
  -4   2   9   21.10    6.70
   4  -2  -9   19.20    6.00
  -4  -2   9   20.50   10.30
   4  -2  -9   47.60   12.50
  -4   2   8   -1.00    3.70
   4   2  -8    2.30    6.60
  -4  -2   8    1.40    6.50
   4  -2  -8   -2.00    2.90
   4  -2  -8    5.50    6.50
  -4   2   7   67.79    8.50
   4   2  -7   48.40   11.90
  -4  -2   7   37.40   11.70
   4  -2  -7   49.10    6.60
   4  -2  -7   56.89   11.20
  -4   2   6   46.70    6.30
   4   2  -6   31.10   10.50
  -4  -2   6   41.30   12.00
   4  -2  -6   46.90    5.50
   4  -2  -6   28.40    8.60
   4   2  -5  221.98   23.40
  -4   2   5  207.78    8.70
   4  -2  -5  203.78    8.20
   4  -2  -5  206.18   15.70
  -4  -2   5  163.98   19.80
   4   2  -4  325.17   24.20
   4   2  -4  341.67   21.80
   4  -2  -4  325.97   18.30
  -4  -2   4  313.37   24.00
   4   2  -3  844.22   39.50
   4   2  -3  743.43   35.00
   4  -2  -3  770.92   30.20
  -4  -2   3  809.62   39.50
   4   2  -2   -1.80    5.80
  -4   2   2    0.90    1.60
   4   2  -2    5.10    5.10
   4  -2  -2   -2.40    2.80
  -4  -2   2   -1.50    4.40
   4  -2  -2    3.50    2.10
  -4  -2   2    2.40    6.20
   4   2  -1  213.28   15.60
   4   2  -1  212.68   21.10
  -4   2   1  196.88   10.40
   4  -2  -1  195.18    9.00
  -4  -2   1  213.18   18.90
  -4  -2   1  170.98   14.30
   4  -2  -1  184.88   10.60
   4   2   0 1186.28   47.10
  -4   2   0 1253.77   36.70
   4   2   0 1215.98   50.79
  -4   2   0 1189.58   41.70
   4  -2   0 1190.28   42.50
  -4  -2   0 1253.87   51.59
  -4  -2   0 1117.09   46.00
  -4   2  -1  135.99   11.60
   4   2   1  121.79   13.70
   4   2   1  122.59   16.00
  -4   2  -1  141.19    6.50
   4   2   1  134.39   14.20
   4  -2   1  134.49   11.80
  -4  -2  -1  141.39   16.00
   4   2   2  911.31   39.90
   4   2   2  892.11   41.70
   4   2   2  882.41   38.20
  -4   2  -2  864.11   36.70
  -4  -2  -2  895.01   38.50
   4  -2   2  911.81   37.90
  -4   2  -3   -5.20    4.60
   4   2   3    1.60    6.20
   4   2   3   -5.20    3.70
   4  -2   3    2.80    5.00
  -4  -2  -3    2.30    5.00
  -4  -2  -3    6.30    4.80
   4   2   4  108.09   14.10
   4   2   4   63.29   10.80
  -4   2  -4  105.39   14.90
  -4  -2  -4  128.49   16.70
   4  -2   4   79.09   13.10
  -4  -2  -4  115.09   14.60
   4   2   5   60.39   13.10
  -4   2  -5   43.50   10.70
   4   2   5   39.00   10.00
   4  -2   5   52.09   12.40
  -4  -2  -5   49.60   11.60
  -4  -2  -5   69.99   11.90
   4   2   6   63.49   11.70
   4   2   6   64.09   12.20
  -4   2  -6   54.39   11.90
  -4  -2  -6   65.39   12.70
  -4  -2  -6   71.39   12.30
   4  -2   6   89.59   16.60
   4   2   7  510.05   34.00
  -4   2  -7  522.95   33.90
   4   2   7  530.65   31.40
   4  -2   7  467.95   33.20
  -4  -2  -7  541.95   29.90
  -4  -2  -7  476.25   31.10
   4   2   8  118.89   18.30
   4   2   8   79.49   17.10
  -4   2  -8   85.89   15.20
  -4  -2  -8   77.19   16.50
  -4  -2  -8   91.29   14.80
   4  -2   8   78.89   15.50
   4   2   9    1.70    5.80
  -4   2  -9   -3.40    5.30
   4   2   9   -4.30    5.40
  -4  -2  -9   -1.70    4.70
  -4  -2  -9    6.90    7.60
   4  -2   9   -1.40    6.10
   4   2  10  125.39   20.30
   4   2  10  188.38   25.30
   4  -2  10  186.48   29.00
  -4  -2 -10  126.09   18.70
   4   2  11   19.10   10.60
   4  -2  11   11.40   12.10
  -4  -2 -11   27.70   10.80
   4   2  12   47.80   14.80
   4  -2  12   89.49   22.10
   4   2  13   41.20   14.90
   4  -2  13   11.10   11.40
   4   2  14  621.94   45.30
   4  -2  14  643.04   50.49
   4   2  15  213.18   33.40
   4  -2  15  169.38   31.10
   4   2  16   -6.70    8.40
   4  -2  16   17.90   14.50
   4   2  17   36.90   16.50
   4  -2  17   34.40   17.10
   4   2  18   23.60   15.30
   4  -2  18   31.80   18.60
   4   2  19   -4.00   10.50
  -4   3  20    0.20   10.30
  -4  -3  20    3.40   14.90
  -4   3  19   28.10   14.10
  -4  -3  19   -3.40   12.20
  -4   3  18   18.00   11.00
  -4  -3  18    8.30   15.30
  -4   3  17   19.00   10.70
  -4  -3  17   -4.20   11.40
  -4   3  16    8.70    9.00
   4  -3 -16    2.10    6.80
  -4  -3  16    2.80   13.40
  -4   3  15  454.65   31.70
   4  -3 -15  469.65   37.80
  -4  -3  15  537.55   47.20
  -4   3  14   31.50   10.70
   4  -3 -14    5.10    6.30
  -4  -3  14    4.40   11.10
  -4   3  13   52.69   11.80
  -4  -3  13   15.80   12.50
   4  -3 -13   42.30   10.20
  -4   3  12  116.79   15.40
   4  -3 -12  108.39   13.80
  -4  -3  12   91.49   20.40
  -4   3  11  562.84   29.10
   4  -3 -11  579.54   27.50
  -4  -3  11  586.84   43.70
  -4   3  10  239.98   16.30
  -4  -3  10  189.58   26.20
   4  -3 -10  232.38   14.90
   4  -3 -10  253.87   28.00
  -4   3   9   34.80    7.10
  -4  -3   9   49.00   14.60
   4  -3  -9   32.30   11.70
  -4   3   8  106.59    8.70
   4   3  -8  105.69   19.70
   4  -3  -8  115.39    8.10
  -4  -3   8  116.79   20.20
   4  -3  -8  148.59   19.40
   4   3  -7  125.59   21.80
  -4   3   7   97.69    6.70
  -4  -3   7  122.39   21.30
   4  -3  -7   91.29   14.90
   4   3  -6   96.99   16.90
   4   3  -6   87.29   16.50
   4  -3  -6  101.89   14.70
  -4  -3   6   93.59   16.80
   4   3  -5    3.60    5.90
   4   3  -5   -3.90    5.30
  -4  -3   5    4.40    8.00
   4  -3  -5    1.40    4.30
   4   3  -4   30.10   10.20
  -4   3   4   28.40    8.30
   4   3  -4   34.80    9.00
  -4  -3   4   39.70   12.90
   4  -3  -4   24.60    7.00
   4   3  -3   55.89   11.00
  -4   3   3   70.59   10.40
   4   3  -3   78.09   15.40
  -4  -3   3   67.09   13.40
   4  -3  -3   93.09   10.50
   4   3  -2  190.28   22.20
  -4   3   2  184.68    9.60
  -4   3   2  186.48   12.80
   4   3  -2  188.68   20.90
  -4  -3   2  145.29   15.90
   4  -3  -2  161.18    9.80
  -4  -3   2  137.19   18.60
   4  -3  -2  175.88   11.40
   4   3  -1   15.30    7.90
  -4   3   1   24.60    5.50
  -4   3   1   14.00    4.30
   4   3  -1   25.30    9.70
   4  -3  -1   42.60    6.90
  -4  -3   1   14.90    6.90
  -4  -3   1   -1.90    5.90
   4  -3  -1   22.80    5.10
  -4   3   0  655.63   27.50
  -4   3   0  629.24   24.20
   4   3   0  638.84   35.10
   4   3   0  572.34   31.90
  -4  -3   0  600.34   35.30
  -4  -3   0  620.14   31.50
   4  -3   0  642.14   28.30
   4   3   1    2.90    6.40
  -4   3  -1    7.60    4.80
  -4   3  -1    2.70    3.10
   4   3   1    7.00    5.20
   4   3   1   10.00    6.30
  -4  -3  -1   -5.20    3.80
   4  -3   1    5.30    4.70
   4   3   2  148.19   19.80
   4   3   2  237.38   25.40
   4   3   2  178.48   16.10
  -4   3  -2  173.68   10.40
  -4   3  -2  184.48   18.70
   4  -3   2  161.78   18.00
  -4  -3  -2  175.38   19.60
  -4   3  -3  399.36   18.30
   4   3   3  427.66   28.10
   4   3   3  457.15   26.20
   4   3   3  420.16   28.30
  -4   3  -3  406.06   25.20
  -4  -3  -3  408.56   25.90
   4  -3   3  377.26   25.50
   4   3   4  239.08   19.00
   4   3   4  236.18   26.50
  -4   3  -4  210.68   19.10
   4   3   4  202.08   23.50
   4  -3   4  245.98   20.80
   4   3   5  202.28   25.30
   4   3   5  178.68   19.20
  -4   3  -5  239.38   25.10
   4  -3   5  220.58   24.90
  -4  -3  -5  198.08   17.40
  -4  -3  -5  211.38   21.90
   4   3   6  106.09   17.10
   4   3   6   95.59   14.70
  -4   3  -6   93.89   19.50
  -4  -3  -6   81.89   14.40
  -4  -3  -6   92.39   13.70
   4  -3   6  100.19   18.30
   4   3   7   61.79   13.20
  -4   3  -7   48.90   12.60
   4   3   7   57.39   14.60
  -4  -3  -7   50.49   12.70
  -4  -3  -7   69.89   12.70
   4  -3   7   54.99   14.30
   4   3   8   27.00   10.60
   4   3   8   33.10   12.20
  -4   3  -8   37.80   12.00
   4  -3   8   33.40   13.90
   4   3   9  173.18   22.20
   4   3   9  125.09   31.00
   4  -3   9  183.68   25.90
  -4  -3  -9  187.18   21.40
   4   3  10  226.28   26.00
   4   3  10  171.18   24.80
  -4  -3 -10  211.08   23.80
   4  -3  10  344.47   40.00
   4   3  11   88.59   23.30
   4   3  11   92.59   18.50
   4  -3  11   53.69   17.00
   4   3  12   19.20   10.90
   4  -3  12   31.50   13.30
   4   3  13   63.79   17.00
   4  -3  13   50.69   19.10
   4   3  14   21.60   12.00
   4  -3  14   24.00   15.70
   4   3  15  201.58   31.10
   4  -3  15  143.39   29.80
   4   3  16    5.70   10.70
   4  -3  16    5.10   12.40
   4   3  17  -14.10    7.50
   4  -3  17   19.70   18.50
   4   3  18   21.10   15.70
   4   3  19    4.50   10.90
   4  -3  19   -2.30   13.50
  -4   4  19    2.80   10.70
  -4  -4  19   -4.10   15.30
  -4   4  18    6.10    9.20
  -4  -4  18    9.70   16.50
  -4   4  17    1.00    8.10
   4  -4 -17    3.80    7.10
  -4  -4  17   -3.50   11.20
  -4   4  16   26.40   10.40
  -4  -4  16   28.80   17.70
  -4   4  15    5.70    7.20
  -4  -4  15    7.00   11.90
   4  -4 -15   11.60    7.50
  -4   4  14  164.88   19.00
   4  -4 -14  171.68   17.80
  -4  -4  14  160.48   31.20
  -4   4  13  349.47   23.10
  -4  -4  13  404.06   43.60
   4  -4 -13  379.86   21.70
  -4   4  12   -6.90    3.90
  -4  -4  12   12.30   11.70
   4  -4 -12   -2.50    3.40
   4  -4 -11  121.09   10.30
  -4  -4  11  150.98   29.90
  -4   4  10   88.79    9.80
  -4   4  10   69.09    9.50
  -4  -4  10  114.69   25.10
  -4   4   9  121.39    8.50
  -4   4   9  122.39    8.60
  -4  -4   9  107.29   22.50
   4  -4  -9  142.79   19.90
   4   4  -8   21.10   10.10
   4  -4  -8   30.60   10.20
  -4  -4   8   41.90   16.00
   4   4  -7   14.90    8.40
  -4  -4   7    6.80    9.30
   4  -4  -7   -1.20    5.30
   4   4  -6   96.09   20.20
   4   4  -6  113.39   17.50
  -4  -4   6  103.59   20.00
   4  -4  -6  108.89   15.40
  -4   4   5  161.98   19.90
   4   4  -5  154.58   22.40
   4   4  -5  189.08   23.90
  -4  -4   5  198.78   26.60
   4  -4  -5  175.28   17.80
   4   4  -4   72.89   15.50
  -4   4   4   66.79   12.20
  -4   4   4   54.19    4.70
   4   4  -4   57.19   12.40
   4  -4  -4   66.49   10.60
  -4  -4   4   66.99   16.40
   4   4  -3   62.99   15.80
  -4   4   3   80.09    7.60
  -4   4   3   80.09   12.30
   4   4  -3   93.29   16.00
  -4   4   3   80.49    6.50
  -4  -4   3   79.59   16.20
   4  -4  -3  100.19   12.30
  -4   4   2    3.30    5.00
  -4   4   2    3.60    3.70
   4   4  -2    7.20    6.30
   4  -4  -2    3.20    4.50
   4  -4  -2    4.70    4.20
  -4  -4   2    1.20    6.60
   4   4  -1   -0.10    5.40
   4   4  -1    6.90    8.00
  -4   4   1    4.70    4.20
  -4   4   1    2.20    4.30
  -4  -4   1   -1.50    4.90
   4  -4  -1   11.70    9.20
   4  -4  -1    2.10    3.70
  -4  -4   1   -0.10    7.10
   4   4   0   83.09   14.80
  -4   4   0   74.09   10.80
   4   4   0   57.69   14.10
  -4   4   0   90.89   10.70
  -4  -4   0   84.39   16.70
   4  -4   0   74.49   11.70
  -4  -4   0   57.19   12.20
  -4   4  -1   10.00    6.10
   4   4   1   11.90    7.70
   4   4   1   14.00    8.00
   4   4   1   10.30    6.60
  -4   4  -1    6.10    4.20
  -4  -4  -1    4.40    6.00
   4  -4   1    2.20    5.70
   4   4   2   20.40    7.50
   4   4   2   11.70    8.10
  -4   4  -2    8.80    6.40
  -4   4  -2   12.70    4.80
   4   4   2   16.20    8.70
   4  -4   2   10.40    7.30
  -4  -4  -2    9.10    7.40
   4   4   3 1095.59   49.30
   4   4   3 1064.29   52.49
  -4   4  -3 1111.69   40.70
  -4   4  -3 1098.39   49.70
   4   4   3 1114.99   54.09
  -4  -4  -3 1026.50   49.70
   4  -4   3 1091.49   50.39
  -4   4  -4   54.99   13.10
   4   4   4   59.89   11.90
   4   4   4   44.30   13.60
  -4   4  -4   53.89    8.70
   4   4   4   50.79   13.10
   4  -4   4   68.99   14.10
  -4  -4  -4   36.60   10.90
   4   4   5  180.38   26.50
   4   4   5  173.78   23.10
  -4   4  -5  211.38   25.00
  -4   4  -5  154.78   13.10
   4   4   5  189.68   21.10
   4  -4   5  221.28   26.50
  -4   4  -6   51.59   13.40
   4   4   6   54.09   15.90
   4   4   6   36.70   14.50
   4   4   6   50.19   12.30
  -4   4  -6   72.49   10.80
   4  -4   6   73.29   16.70
   4   4   7  165.38   26.10
   4   4   7  185.88   22.50
  -4   4  -7  180.08   32.20
   4   4   7  173.48   24.20
   4  -4   7  147.79   23.80
   4   4   8   -5.40    7.00
   4   4   8    0.40    5.90
  -4  -4  -8   11.00    7.60
   4  -4   8   -1.60    8.10
   4   4   9   94.59   19.70
   4   4   9  168.58   23.30
  -4  -4  -9  156.28   20.70
   4  -4   9  178.38   28.20
   4   4  10   -0.80    7.30
   4   4  10   10.60   11.60
   4  -4  10   -7.50    7.80
  -4  -4 -10   -1.50    6.00
   4   4  11  606.04   46.70
   4   4  11  493.25   36.30
   4  -4  11  525.15   44.10
   4   4  12    6.50   11.60
   4   4  12   -9.60    6.30
   4  -4  12    2.10    9.80
   4   4  13  120.29   21.60
   4  -4  13  145.19   29.60
   4   4  14   17.20   11.50
   4  -4  14   11.00   13.90
   4   4  15   -8.80    8.60
   4  -4  15   19.50   17.00
   4   4  16   44.40   17.00
   4  -4  16   13.60   17.40
   4   4  17   60.89   18.60
   4  -4  17   74.69   26.60
  -4   5  17   -4.10    7.00
   4  -5 -17    7.20    7.60
  -4  -5  17   17.10   17.50
  -4   5  16   18.90    9.00
   4  -5 -16   17.10    7.70
  -4  -5  16   30.90   19.20
  -4   5  15   28.20    9.20
  -4   5  15   20.80    8.50
  -4  -5  15   46.40   20.50
  -4   5  14   11.00    6.70
  -4   5  14    3.50    5.70
  -4  -5  14    5.60   13.60
  -4   5  13    3.00    5.00
  -4  -5  13    7.40   11.80
  -4   5  12    4.90    4.10
   4   5 -12    1.70    9.90
  -4   5  12   10.70    5.10
  -4  -5  12    4.80   11.40
  -4   5  11   96.59    6.80
   4   5 -11   71.69   18.90
  -4   5  11   95.89    7.00
  -4  -5  11  113.49   24.30
   4   5 -10    8.30    9.50
  -4  -5  10   -1.20    9.10
   4   5  -9   11.10    9.90
  -4  -5   9   12.70   12.00
   4   5  -8   84.49   16.30
   4  -5  -8   96.59   18.50
  -4  -5   8   65.79   18.20
   4   5  -7   53.29   14.60
   4  -5  -7   36.40   11.30
  -4  -5   7   72.79   18.60
   4   5  -6    7.40    8.20
  -4   5   6   -7.60    5.40
   4  -5  -6    1.20    5.70
  -4  -5   6    9.90   10.10
  -4   5   5   50.99   12.30
   4   5  -5   25.70   10.80
  -4  -5   5   17.60   11.70
   4  -5  -5   26.70    8.80
  -4   5   4  282.37   22.40
   4   5  -4  292.87   31.50
  -4   5   4  278.47   12.60
  -4   5   4  267.47   13.10
   4  -5  -4  293.97   20.60
  -4  -5   4  274.57   35.10
  -4   5   3  226.98   19.40
  -4   5   3  251.97   13.60
   4   5  -3  195.18   22.80
  -4  -5   3  197.48   28.40
   4  -5  -3  210.08   17.10
   4   5  -2   96.49   20.30
  -4   5   2   88.19   11.50
  -4   5   2   85.99   14.50
   4   5  -2   76.79   16.10
  -4  -5   2  112.59   21.10
   4  -5  -2  103.79   13.00
   4  -5  -2   92.79   12.70
  -4   5   1  383.46   22.50
   4   5  -1  384.16   31.80
   4   5  -1  356.46   28.20
  -4   5   1  414.26   24.20
   4  -5  -1  392.56   22.30
  -4  -5   1  367.26   32.10
   4  -5  -1  410.96   24.10
  -4   5   0   14.70    6.80
   4   5   0    3.70    8.00
  -4   5   0   11.50    6.70
   4   5   0   17.90    9.80
  -4  -5   0   14.20    9.20
   4  -5   0    9.60    7.00
   4   5   1   -6.80    5.40
   4   5   1   -6.90    4.70
  -4   5  -1    4.10    5.90
   4   5   1    8.20    8.30
  -4   5  -1    2.90    4.90
   4  -5   1   -4.90    5.20
  -4   5  -2  211.88   23.90
   4   5   2  221.28   27.50
  -4   5  -2  211.68   15.70
   4   5   2  221.38   24.10
   4   5   2  185.38   24.30
   4  -5   2  206.58   23.50
   4   5   3  227.58   27.80
  -4   5  -3  285.97   18.20
   4   5   3  320.57   25.00
  -4   5  -3  264.17   23.60
   4   5   3  259.47   37.00
   4  -5   3  264.47   24.00
  -4   5  -4    6.60    7.80
  -4   5  -4    5.90    5.00
   4   5   4   18.30    8.60
   4   5   4   10.40    9.60
   4   5   4    1.40    7.40
   4  -5   4   17.50   10.60
  -4   5  -5    7.80    5.30
  -4   5  -5    1.10    7.10
   4   5   5    1.70    7.50
   4   5   5    3.30    6.60
   4   5   5    8.40    9.10
   4  -5   5   -4.30    6.40
   4   5   6    2.60   10.40
  -4   5  -6    2.10    5.30
   4   5   6   -3.40    7.00
   4   5   6   -3.60    5.80
   4  -5   6   15.20   11.30
   4   5   7   44.30   14.50
  -4   5  -7   94.79   13.70
   4   5   7  111.49   23.90
   4   5   7  120.19   19.40
   4   5   8   60.19   19.20
   4   5   8   23.80   10.00
  -4   5  -8   37.70   10.20
   4   5   8   31.50   12.70
   4  -5   8   45.60   15.70
  -4   5  -9  229.08   24.80
   4   5   9  175.48   27.50
   4   5   9  184.38   24.80
   4  -5   9  195.98   30.00
   4   5  10   -0.40    7.50
   4   5  10    4.40   10.70
   4  -5  10    9.40    9.70
   4   5  11    9.20    9.40
   4   5  11   15.10   11.80
   4  -5  11   14.00   13.30
   4   5  12   12.80   10.40
   4   5  12   13.10   13.90
   4  -5  12   25.20   15.90
   4   5  13    1.60   11.10
   4   5  13   13.40   10.50
   4  -5  13   -1.70   11.00
   4   5  14   29.40   14.90
   4  -5  14    6.70   12.90
   4   5  15   10.00   11.90
   4  -5  15   12.60   16.20
   4   6 -14   11.10   12.50
   4   6 -13    5.70   11.80
  -4  -6  13   70.69   25.40
   4   6 -12   22.70   12.60
  -4  -6  12   37.00   19.50
   4   6 -11   95.79   19.70
  -4  -6  11   66.99   22.70
   4   6 -10    0.60    8.60
  -4  -6  10    7.00   11.60
   4   6  -9   91.89   19.00
  -4  -6   9   99.69   25.10
   4   6  -8   55.59   17.30
  -4  -6   8   69.39   20.10
   4   6  -7    6.30   10.00
  -4   6   7   -2.40    7.00
  -4  -6   7   -5.60    9.10
   4   6  -6    4.50    8.00
  -4   6   6    5.80    9.10
  -4  -6   6   -0.10    9.50
   4   6  -5  109.09   19.60
  -4   6   5  110.29   19.60
   4  -6  -5   82.89   15.40
  -4  -6   5  146.39   27.00
  -4   6   4  306.67   25.90
   4   6  -4  296.57   31.50
  -4   6   4  334.67   15.70
  -4   6   4  331.57   16.40
   4  -6  -4  344.67   24.60
  -4  -6   4  309.87   38.00
  -4   6   3   48.20   11.00
  -4   6   3   40.90    8.40
  -4   6   3   17.30    8.60
   4   6  -3   30.60   11.20
  -4  -6   3    7.00   10.60
   4  -6  -3   32.90   10.10
  -4   6   2   13.10    7.90
  -4   6   2   12.40    6.20
   4   6  -2   15.50   11.00
  -4  -6   2    7.00   11.50
   4  -6  -2   19.50    8.20
  -4   6   1    0.10    6.00
  -4   6   1    3.70    5.80
   4   6  -1   -2.30    7.40
  -4  -6   1   12.70   11.20
   4  -6  -1    4.00    6.40
  -4   6   0  122.19   17.00
   4   6   0  107.29   20.80
   4   6   0  126.49   21.20
  -4   6   0  128.99   18.00
   4  -6   0   94.39   16.30
  -4   6  -1  498.25   28.50
  -4   6  -1  446.16   30.30
   4   6   1  499.75   34.80
   4   6   1  482.35   37.00
   4  -6   1  476.45   31.90
   4   6   2    5.90   10.20
   4   6   2   11.70    9.00
  -4   6  -2   11.40    8.80
  -4   6  -2   17.00    8.40
   4  -6   2   15.00    9.80
   4   6   3   21.00    9.30
  -4   6  -3   27.80    8.30
   4   6   3   23.30   12.30
  -4   6  -3   35.40   12.10
   4  -6   3   38.00   13.30
   4   6   4   87.59   18.70
   4   6   4   88.29   17.20
  -4   6  -4   87.39   13.70
   4  -6   4  100.59   20.10
   4   6   5   37.90   14.70
   4   6   5   22.40   10.80
  -4   6  -5   33.40    9.50
   4  -6   5   43.80   15.50
  -4   6  -6   45.80   10.40
   4   6   6   37.70   12.30
   4   6   6   40.50   17.00
   4  -6   6   33.40   13.80
   4   6   7    3.30    7.80
  -4   6  -7    0.30    5.20
   4   6   7   12.40   11.50
   4  -6   7   13.10   11.70
   4   6   8   18.70   10.50
   4   6   8   27.90   15.00
  -4   6  -8   17.60    8.50
   4  -6   8   30.70   16.20
   4   6   9   54.89   17.40
  -4   6  -9   45.50   12.40
   4   6   9   55.39   14.90
   4  -6   9   32.80   16.40
   4   6  10    5.90   12.00
  -4   6 -10   10.10    8.40
   4  -6  10   -2.40   11.60
   4   6  11   -5.90   11.00
   4   6  11    0.90    8.40
  -4   6 -11   -1.80    6.80
   4  -6  11   -7.80   11.00
  -4   6 -12   11.20    9.00
   4   6  12    1.90    9.70
   4   6  12   12.50   13.60
   4  -6  12   -4.10   12.60
  -4   6 -13    1.50    9.10
   4   6  13  -11.50   12.30
   4   6  13    9.60   10.90
   4  -6  13    9.00   15.20
   4   7 -10   -0.70    9.40
  -4  -7  10    1.00   13.70
   4   7  -9   -1.30    9.80
  -4  -7   9   -4.10   11.70
   4   7  -8    9.50   11.40
  -4  -7   8   21.10   13.80
   4   7  -7   32.20   14.30
  -4  -7   7   11.40   12.50
   4   7  -6   18.70   13.00
  -4   7   6   -3.00    8.50
  -4  -7   6   14.30   14.60
   4   7  -5   16.60   11.50
  -4   7   5    4.70   10.30
  -4  -7   5   10.30   13.00
   4   7  -4   39.50   16.70
  -4   7   4   29.70    7.60
  -4   7   4   54.59   15.00
  -4   7   4   30.80    5.50
  -4  -7   4   20.80   13.60
   4   7  -3   -3.10    7.80
  -4   7   3   -0.90    4.90
  -4   7   3   -0.40    4.30
  -4   7   3   -1.10    7.10
  -4  -7   3    0.10   10.60
   4   7  -2   49.20   16.70
  -4   7   2   60.99   11.60
  -4   7   2   43.80    9.30
  -4   7   2   51.49   13.80
  -4  -7   2   89.59   23.30
   4   7  -1   16.30   12.20
  -4   7   1    7.60    7.70
   4   7  -1   -0.90    8.90
  -4   7   1    7.20    7.60
   4  -7  -1    6.40    7.70
   4   7   0    9.90   10.70
  -4   7   0    7.80    8.30
  -4   7   0   10.80    8.40
   4   7   0    4.70    9.20
   4  -7   0    0.30    7.50
  -4   7  -1    2.00    8.30
  -4   7  -1    0.70    6.60
   4   7   1    0.70    8.50
   4   7   1    7.60   10.80
   4  -7   1   -1.40    7.90
  -4   7  -2   46.70   11.90
   4   7   2   56.89   19.20
  -4   7  -2   19.20   11.50
   4   7   2   65.39   16.80
   4  -7   2   67.69   17.30
   4   7   3   28.40   14.80
  -4   7  -3   24.00    9.70
   4   7   3   29.00   11.90
   4  -7   3   29.20   13.00
  -4   7  -4    2.60    6.60
   4   7   4    1.70    8.20
   4   7   4   -9.30    7.70
   4  -7   4    9.20   11.00
   4   7   5   -3.10    8.70
  -4   7  -5   14.50    8.00
   4   7   5   -2.00   10.80
   4  -7   5   -9.00    9.00
   4   7   6   21.50   13.30
  -4   7  -6   31.60   10.00
   4   7   6    5.70   12.50
   4  -7   6   14.00   12.20
  -4   7  -7   12.00    8.10
   4   7   7    9.90   12.30
   4   7   7    8.60    9.70
   4  -7   7    6.90   12.50
   4   7   8   44.20   14.40
   4   7   8   66.49   22.80
  -4   7  -8   65.89   14.20
   4  -7   8   43.60   18.80
   4   7   9    3.60    9.60
   4   7   9    1.00   12.10
  -4   7  -9   13.20    8.70
   4  -7   9   21.10   15.40
  -5   0  22   29.00   20.30
  -5   0  21   -5.40   11.00
  -5   0  20    3.50   11.90
  -5   0  19   -4.60   11.40
  -5   0  18  175.48   28.80
  -5   0  17   -8.30    8.00
  -5   0  16  104.89   21.70
  -5   0  15    0.10    8.70
  -5   0  14  151.58   23.90
   5   0 -13   -0.80    5.80
  -5   0  13   -7.80    6.30
   5   0 -12   -6.00    5.60
  -5   0  12   -6.20    5.60
  -5   0  11   -3.60    5.80
   5   0 -11    2.00    6.00
   5   0 -10    2.00    5.10
  -5   0  10   -6.80    5.20
   5   0  -9   -2.00    5.50
  -5   0   9   -2.10    5.60
   5   0  -8 1414.76   56.99
  -5   0   8 1342.07   56.79
   5   0  -7    0.20    5.10
  -5   0   7   -2.00    4.90
   5   0  -6   -0.80    4.80
  -5   0   6    0.20    5.20
  -5   0   5   -0.50    5.40
   5   0  -5   -1.80    4.30
   5   0  -4  140.99   14.60
   5   0  -3    1.30    5.00
  -5   0   3    4.00    5.40
  -5   0   2 1065.59   41.80
   5   0  -2 1057.79   41.60
   5   0  -1    0.90    3.40
   5   0  -1    7.40    5.70
   5   0  -1    0.20    3.40
  -5   0   0  252.17   13.10
  -5   0   0  239.08   15.00
   5   0   0  241.18   13.20
  -5   0  -1   -2.50    3.80
   5   0   1    2.40    4.70
  -5   0  -1    9.30    5.00
   5   0   1   -0.90    4.00
   5   0   2 2356.56   74.99
   5   0   2 2324.87   77.99
  -5   0  -2 2292.07   76.89
  -5   0  -2 2226.58   73.19
  -5   0  -3   -5.20    3.90
   5   0   3    2.60    4.70
  -5   0  -3    4.70    4.80
   5   0   3    3.40    4.70
  -5   0  -4  570.54   26.80
  -5   0  -4  532.95   28.60
   5   0   4  509.65   28.90
   5   0   4  575.84   28.10
  -5   0  -5   -4.80    4.20
   5   0   5   -7.00    3.50
  -5   0  -5   -6.30    3.60
   5   0   5    5.00    5.80
  -5   0  -6  749.53   37.20
  -5   0  -6  706.93   34.80
   5   0   6  701.53   36.30
   5   0   6  680.33   37.30
   5   0   7   -0.80    5.90
  -5   0  -7   -0.10    5.10
  -5   0  -7    0.60    4.90
   5   0   8    5.00    6.60
  -5   0  -8    3.40    5.60
  -5   0  -8    5.40    6.90
   5   0   9    5.30    6.50
  -5   0  -9    0.30    6.70
  -5   0 -10  388.56   29.20
  -5   0 -10  351.76   29.40
   5   0  10  384.26   31.60
   5   0  11    9.00    9.80
  -5   0 -11   -4.50    7.50
   5   0  12   -0.30    7.80
   5   0  13   -6.90    8.00
   5   0  14    5.30    9.20
   5   0  15  -10.10    7.30
   5   0  16   57.99   18.50
   5   0  17   -7.40   10.10
   5   0  18  500.95   58.79
   5   0  19   -7.40   10.90
   5   0  20   90.19   32.50
  -5   1  22   24.90   17.50
  -5  -1  22    7.10   16.40
  -5   1  21   16.60   14.40
  -5  -1  21  -13.30   11.30
  -5   1  20   15.40   13.70
  -5  -1  20   30.10   17.30
  -5   1  19   17.30   12.70
  -5  -1  19   47.90   19.00
  -5   1  18   23.50   13.10
  -5  -1  18   49.40   19.30
  -5   1  17  163.48   26.10
  -5  -1  17  130.19   25.60
  -5   1  16  174.28   26.00
  -5  -1  16  168.88   27.50
  -5   1  15  602.14   40.40
  -5  -1  15  611.24   45.90
   5  -1 -15  611.34   40.20
  -5   1  14   21.80   11.20
   5  -1 -14    8.00    7.80
  -5   1  13   33.90   12.00
  -5  -1  13   43.60   14.30
   5   1 -12  124.59   20.30
  -5   1  12  189.08   23.30
  -5  -1  12  110.29   19.30
   5  -1 -12  164.88   21.20
  -5   1  11    4.30    7.80
   5   1 -11   10.20    8.10
  -5  -1  11   19.10   10.20
   5  -1 -11    6.40    6.30
   5   1 -10   11.60   11.90
  -5   1  10   10.20    7.00
   5  -1 -10   10.20    6.20
  -5  -1  10   19.20   10.20
  -5   1   9  881.41   40.40
   5   1  -9  925.91   47.10
   5  -1  -9  855.61   39.40
  -5  -1   9  871.31   46.60
  -5   1   8  239.78   17.70
   5   1  -8  241.68   26.40
   5  -1  -8  238.08   17.10
  -5  -1   8  147.79   18.30
   5   1  -7   13.90    7.60
  -5   1   7   10.90    6.00
  -5  -1   7    3.30    7.50
   5  -1  -7    3.80    4.70
   5   1  -6  262.27   22.00
  -5   1   6  317.47   17.90
  -5  -1   6  298.97   23.20
   5   1  -5 1080.79   48.20
  -5   1   5 1171.48   41.00
   5  -1  -5 1135.49   40.40
  -5  -1   5 1096.49   48.70
   5   1  -4   34.20    9.60
  -5   1   4   56.09    7.90
   5  -1  -4   58.79    7.40
  -5  -1   4   44.40   10.60
   5   1  -3   28.40    8.10
   5  -1  -3   37.70    5.50
  -5  -1   3   32.80    8.40
   5  -1  -3   46.00    6.80
   5   1  -2  446.66   22.60
   5   1  -2  470.55   26.30
   5  -1  -2  492.15   21.00
  -5  -1   2  430.96   26.40
   5  -1  -2  463.25   18.70
   5   1  -1   -2.80    4.40
  -5   1   1    3.60    3.50
   5   1  -1  -10.70    4.60
  -5  -1   1   -7.40    5.10
   5  -1  -1   -0.20    3.10
  -5  -1   1   -1.00    4.30
   5  -1  -1   -0.40    2.20
   5   1   0 2999.90   96.29
   5   1   0 2898.21   97.19
  -5   1   0 3127.89   96.89
   5   1   0 3069.49  101.79
  -5  -1   0 2869.31   95.49
   5  -1   0 3017.00   94.09
   5  -1   0 3056.59   87.59
   5   1   1  661.23   31.40
  -5   1  -1  740.93   23.80
  -5   1  -1  737.33   30.30
   5   1   1  681.43   30.80
  -5  -1  -1  704.43   30.70
  -5  -1  -1  783.62   32.70
   5  -1   1  706.83   24.50
  -5   1  -2  175.78   13.90
   5   1   2  151.18   13.90
   5   1   2  159.28   16.10
  -5   1  -2  169.78    9.70
   5  -1   2  151.68   15.00
  -5  -1  -2  189.78   14.40
  -5  -1  -2  177.98   13.80
   5   1   3  273.27   19.10
  -5   1  -3  256.67   14.10
   5   1   3  241.18   18.30
  -5   1  -3  255.07   18.10
  -5  -1  -3  234.98   17.50
  -5  -1  -3  237.38   16.90
   5  -1   3  282.47   19.40
  -5   1  -4    0.50    4.80
   5   1   4    3.00    5.30
  -5   1  -4    5.30    4.80
   5   1   4   12.20    7.50
  -5  -1  -4    6.80    5.50
  -5  -1  -4    1.40    5.30
   5  -1   4    5.80    5.90
   5   1   5    3.20    6.30
  -5   1  -5   11.80    6.10
   5   1   5   14.20    7.20
  -5   1  -5    5.80    6.30
  -5  -1  -5    0.30    5.50
  -5  -1  -5    9.20    5.60
   5  -1   5    7.20    6.70
  -5   1  -6    0.40    5.60
  -5   1  -6    4.40    6.40
   5   1   6    5.00    5.70
   5   1   6    1.00    5.00
  -5  -1  -6    7.90    6.30
  -5  -1  -6   -1.40    4.00
   5  -1   6   19.00    7.80
  -5   1  -7   -3.90    4.60
  -5   1  -7   -8.10    3.90
   5   1   7   -2.20    6.60
   5   1   7    0.10    6.30
  -5  -1  -7   -1.10    5.00
   5  -1   7    0.60    6.10
  -5  -1  -7   14.60    8.10
   5   1   8  191.48   22.60
   5   1   8  265.37   29.90
  -5   1  -8  251.97   25.10
  -5   1  -8  215.28   23.90
   5  -1   8  220.48   25.50
  -5  -1  -8  334.17   34.90
   5   1   9    2.60    7.20
  -5   1  -9    4.60    6.70
  -5   1  -9   -1.00    5.20
  -5  -1  -9    1.60    6.40
   5  -1   9   -6.10    6.40
  -5  -1  -9    1.70    6.40
   5   1  10   20.80   10.30
  -5   1 -10   20.10    9.40
  -5  -1 -10    0.30    6.80
  -5  -1 -10   40.20   10.90
   5  -1  10   47.50   15.10
   5   1  11  154.08   25.00
  -5   1 -11  178.68   24.60
   5  -1  11  136.29   23.10
   5  -1  12   -8.00    5.60
   5   1  13   96.29   22.20
   5  -1  13   28.40   12.90
   5   1  14   -3.20    9.30
   5  -1  14   28.20   14.40
   5   1  15   61.09   19.80
   5  -1  15  136.09   30.20
   5   1  16   87.59   23.30
   5  -1  16   22.50   14.40
   5   1  17  148.99   30.70
   5  -1  17   78.89   21.90
   5   1  18   -5.40   10.00
   5  -1  18   11.40   13.50
   5   1  19   32.00   17.50
   5  -1  19   40.90   20.20
   5   1  20  -15.30   11.00
   5  -1  20   -9.30   11.50
  -5   2  21   -4.10   10.10
  -5   2  20   44.80   16.80
  -5  -2  20  -16.30    9.80
  -5   2  19   -7.10    7.20
  -5  -2  19  -13.80    8.90
  -5   2  18   11.10   11.10
  -5  -2  18   -9.40    8.70
  -5   2  17   72.79   17.70
  -5  -2  17   77.39   22.30
  -5   2  16   14.70   10.60
  -5  -2  16   17.20   13.00
   5  -2 -16    1.70    7.90
  -5   2  15    8.60    9.40
  -5  -2  15    9.00   11.00
   5  -2 -15    6.50    7.90
  -5   2  14   69.49   15.20
  -5  -2  14   64.09   19.60
   5  -2 -14   34.50   10.90
  -5   2  13   27.30   10.00
   5  -2 -13   10.60    7.60
  -5  -2  13   25.90   12.90
  -5   2  12    2.70    7.10
   5  -2 -12   -2.30    4.50
  -5  -2  12   -5.50    6.50
  -5   2  11   71.39   12.40
  -5  -2  11   61.79   16.90
   5  -2 -11   62.79   13.70
   5  -2 -11   77.99   12.80
   5   2 -10  201.58   25.50
  -5   2  10  212.38   16.50
  -5  -2  10  176.68   24.00
   5  -2 -10  203.08   15.60
   5  -2 -10  220.88   27.20
   5   2  -9  129.09   22.40
  -5   2   9  121.49   13.60
  -5  -2   9  138.19   19.10
   5  -2  -9  143.09   14.00
   5  -2  -9  105.99   16.20
   5   2  -8   32.50   12.00
  -5   2   8   65.29    9.10
  -5  -2   8   43.00   11.60
   5  -2  -8   67.29   13.50
  -5   2   7  285.67   15.00
   5   2  -7  295.77   25.30
   5  -2  -7  275.07   14.10
  -5  -2   7  239.78   26.60
   5  -2  -7  278.17   20.80
   5   2  -6  286.57   24.80
  -5   2   6  304.77   13.80
   5  -2  -6  303.07   13.30
   5  -2  -6  342.77   21.30
  -5  -2   6  344.87   27.00
   5   2  -5   35.20   10.40
  -5  -2   5   34.40   11.20
   5  -2  -5   37.10    3.40
   5  -2  -5   53.99    9.90
   5   2  -4   13.70    6.90
   5   2  -4   14.50    7.80
   5  -2  -4    6.00    5.00
  -5  -2   4    3.30    6.50
   5   2  -3   73.19   14.00
   5   2  -3   79.39   12.10
   5  -2  -3   56.89    3.80
  -5  -2   3   48.30   13.20
   5  -2  -3   82.59    9.30
   5  -2  -3   70.09    4.30
   5   2  -2   42.30   10.40
   5   2  -2   28.40    8.80
  -5   2   2   37.40    4.50
   5  -2  -2   38.20    5.50
   5  -2  -2   32.00    4.70
  -5  -2   2   31.80    7.90
  -5  -2   2   28.60    9.50
  -5   2   1   14.50    4.30
   5   2  -1    9.00    5.10
   5   2  -1   13.60    7.00
  -5  -2   1   14.50    6.10
   5  -2  -1   15.40    4.40
  -5  -2   1    8.90    7.00
   5  -2  -1   18.60    2.70
   5   2   0  315.87   23.60
  -5   2   0  329.47   18.50
   5   2   0  289.47   20.10
   5  -2   0  293.97   16.70
  -5  -2   0  306.77   19.80
  -5   2  -1   30.00    6.90
   5   2   1   20.90    6.60
   5   2   1   30.10    8.70
   5   2   1   16.20    7.60
   5  -2   1   27.80    7.30
  -5  -2  -1   25.10    7.90
   5   2   2  187.58   20.80
  -5   2  -2  208.78   15.60
   5   2   2  206.98   20.90
   5   2   2  190.78   16.50
  -5  -2  -2  190.08   16.20
   5  -2   2  198.88   16.10
   5   2   3   62.39   12.20
  -5   2  -3   54.19   10.40
   5   2   3   51.19   10.50
  -5  -2  -3   40.10    8.60
   5  -2   3   49.30   10.80
  -5  -2  -3   36.60    8.50
   5   2   4   62.89   11.90
   5   2   4   33.70    9.50
  -5   2  -4   55.19   11.30
  -5  -2  -4   66.69   10.70
   5  -2   4   56.59   11.00
  -5  -2  -4   58.29   11.00
   5   2   5   63.69   12.80
   5   2   5   55.19   12.50
  -5   2  -5   70.49   12.70
  -5  -2  -5   94.29   14.90
  -5  -2  -5   46.60   11.00
   5  -2   5   53.79   11.10
  -5   2  -6   76.79   14.90
   5   2   6   54.29   13.80
   5   2   6   49.70   11.50
  -5  -2  -6   86.19   19.10
   5  -2   6   59.39   14.10
  -5  -2  -6   54.89   11.80
   5   2   7   28.80   10.90
   5   2   7   36.10   10.60
  -5   2  -7   40.00   11.20
  -5  -2  -7   35.40   10.30
   5  -2   7   43.50   12.50
  -5  -2  -7   31.40   11.30
   5   2   8  262.37   28.00
  -5   2  -8  287.77   25.70
   5   2   8  300.87   25.30
  -5  -2  -8  311.27   23.50
  -5  -2  -8  306.97   25.30
   5  -2   8  228.18   25.90
   5   2   9   15.90   10.60
   5   2   9    4.70    6.70
  -5  -2  -9    6.30    6.60
   5  -2   9   21.30   10.90
   5   2  10  171.98   26.80
   5   2  10  158.08   21.80
   5  -2  10  120.09   20.90
  -5  -2 -10  156.28   20.10
   5   2  11  177.58   25.60
  -5   2 -11  207.48   28.00
   5  -2  11  153.28   26.90
   5  -2  12  437.56   39.30
   5   2  13   16.30   11.20
   5  -2  13   12.40   11.60
   5   2  14   22.60   11.80
   5  -2  14   36.70   16.80
   5   2  15  221.18   34.30
   5  -2  15  208.38   32.90
   5   2  16   -6.90    8.50
   5  -2  16  -10.10    9.70
   5   2  17   -2.00   10.30
   5  -2  17    2.60   11.80
   5   2  18   -1.00   11.40
   5  -2  18  -13.30    9.70
   5   2  19   49.90   20.50
   5  -2  19   21.40   18.10
  -5   3  20    3.70   10.60
  -5  -3  20  -17.40   11.10
  -5   3  19   -0.60    8.70
  -5  -3  19   12.40   17.00
  -5   3  18    7.60   10.00
  -5  -3  18   29.60   18.40
  -5   3  17   21.20   11.00
   5  -3 -17    5.70    7.70
  -5  -3  17   26.90   17.90
  -5   3  16   25.10   11.30
  -5  -3  16   22.60   14.70
   5  -3 -16    6.20    7.70
  -5   3  15  137.39   20.00
  -5  -3  15  202.08   32.20
   5  -3 -15  161.88   20.00
  -5   3  14   -4.10    5.90
  -5  -3  14   16.60   12.10
   5  -3 -14   -3.90    4.50
  -5   3  13   15.80    7.60
  -5  -3  13    9.00   11.10
   5  -3 -13    0.30    4.40
  -5   3  12   71.49   12.30
   5  -3 -12   75.49   11.40
  -5  -3  12   58.69   16.20
  -5   3  11  480.15   24.80
  -5  -3  11  475.15   39.30
   5  -3 -11  462.65   23.10
   5  -3 -11  427.66   36.30
  -5   3  10    9.10    5.10
  -5  -3  10    6.70    9.50
   5  -3 -10   11.40    8.30
   5  -3 -10    9.50    4.60
  -5   3   9   20.30    5.30
  -5  -3   9   12.70    9.70
   5  -3  -9   12.70    3.80
  -5   3   8   17.20    3.70
   5   3  -8   23.50   11.00
  -5  -3   8   19.40   11.90
   5  -3  -8    7.10    6.90
   5  -3  -8   14.90    3.10
   5   3  -7   -2.80    6.50
   5  -3  -7    4.20    5.70
  -5  -3   7   -6.40    6.60
   5   3  -6   26.70   11.40
   5   3  -6   37.90   10.80
   5  -3  -6   65.29   11.70
  -5  -3   6   29.50   11.10
   5   3  -5    6.30    6.60
  -5  -3   5   12.50    8.40
   5  -3  -5    8.50    5.30
   5   3  -4  109.89   18.90
   5   3  -4   61.59   12.20
   5  -3  -4   79.89   10.80
  -5  -3   4   62.09   14.40
   5   3  -3  135.09   19.10
   5   3  -3  132.79   18.70
  -5  -3   3   95.69   15.90
   5  -3  -3  120.89    9.90
   5   3  -2   15.50    9.10
  -5   3   2   17.50    3.70
   5   3  -2   21.90    8.60
  -5  -3   2   32.40   11.70
  -5  -3   2   20.70    8.60
   5  -3  -2   27.50    5.30
   5  -3  -2   20.10    4.30
  -5   3   1  103.99    8.50
   5   3  -1   76.99   14.10
   5   3  -1   88.09   14.70
  -5   3   1   92.59    7.90
  -5  -3   1   99.29   14.40
   5  -3  -1   97.39    6.90
  -5  -3   1   72.29   14.30
   5  -3  -1   98.99   10.20
  -5   3   0    1.50    2.40
   5   3   0   -2.60    6.00
  -5   3   0    4.90    4.10
   5   3   0    1.00    4.90
  -5  -3   0   12.60    6.90
  -5  -3   0    7.10    7.50
   5   3   1  190.68   17.20
  -5   3  -1  184.18    9.20
   5   3   1  136.29   18.30
  -5   3  -1  185.88   14.50
   5   3   1  175.08   20.40
   5  -3   1  183.18   15.00
  -5  -3  -1  216.58   18.00
  -5   3  -2  106.29    7.10
   5   3   2  109.79   17.80
   5   3   2  111.79   15.50
   5   3   2   81.09   14.10
  -5   3  -2   97.39   13.00
  -5  -3  -2  115.09   15.80
   5  -3   2  107.79   14.20
  -5   3  -3  457.85   18.10
   5   3   3  376.26   28.70
   5   3   3  428.76   27.00
   5   3   3  452.45   29.50
  -5   3  -3  402.96   25.60
   5  -3   3  409.36   26.50
  -5  -3  -3  423.06   29.60
   5   3   4  245.18   26.10
  -5   3  -4  252.37   25.10
   5   3   4  237.38   20.00
   5   3   4  251.77   26.60
   5  -3   4  249.58   21.40
  -5  -3  -4  222.18   21.70
   5   3   5   89.89   15.60
  -5   3  -5  159.58   20.80
   5   3   5  161.58   19.80
   5  -3   5  136.89   18.90
  -5  -3  -5  132.99   16.40
  -5  -3  -5  147.49   19.00
  -5   3  -6  344.17   26.90
   5   3   6  301.97   24.20
   5   3   6  326.77   27.90
   5  -3   6  320.77   27.10
  -5  -3  -6  322.37   23.60
  -5  -3  -6  309.57   25.10
   5   3   7    6.90    7.30
  -5   3  -7   -6.70    4.90
   5   3   7    3.70    5.60
  -5  -3  -7    2.70    5.40
   5  -3   7    4.80    7.10
   5   3   8   12.50    7.80
   5   3   8    1.10    7.40
   5  -3   8    0.50    6.60
  -5  -3  -8    5.10    6.00
   5   3   9  421.26   36.30
   5   3   9  486.05   34.30
  -5  -3  -9  499.55   32.30
   5  -3   9  497.55   38.50
   5   3  10   -2.10    7.70
   5   3  10   17.60   10.00
   5  -3  10   11.30   10.10
   5   3  11   16.00   12.50
   5   3  11   -5.90    6.70
   5  -3  11   13.20   10.30
   5   3  12  -11.00    7.80
   5   3  12    9.70    8.60
   5  -3  12   10.10   11.50
   5   3  13  524.75   41.50
   5  -3  13  603.74   48.60
   5   3  14  118.49   23.80
   5  -3  14   82.29   24.50
   5   3  15   41.20   16.50
   5  -3  15   -2.70   11.20
   5   3  16   -4.90    9.70
   5  -3  16   -1.50   10.40
   5   3  17   16.50   14.00
   5  -3  17   12.00   14.60
   5   3  18   48.00   20.50
   5  -3  18   20.90   17.70
  -5   4  19   17.30   11.50
  -5  -4  19   10.20   17.60
  -5   4  18    0.20    8.60
   5  -4 -18    3.20    7.60
  -5  -4  18   20.20   25.30
  -5   4  17    2.10    8.40
  -5  -4  17   25.50   17.10
  -5   4  16   20.30    9.90
  -5  -4  16   40.50   20.70
   5  -4 -16   30.50    9.20
  -5   4  15   55.89   12.20
  -5  -4  15   70.69   22.60
   5  -4 -15   67.29   11.30
  -5   4  14   40.50    9.60
   5  -4 -14   19.80    6.90
  -5  -4  14   24.70   15.50
  -5   4  13    0.00    5.60
  -5  -4  13    0.30   10.20
   5  -4 -13    4.60    4.50
  -5   4  12   13.10    9.40
   5  -4 -12   14.40    4.70
  -5  -4  12   -2.20   11.10
  -5   4  11   -2.10    3.50
  -5  -4  11   -0.30    9.70
  -5   4  10    4.30    2.60
  -5   4  10    5.70    2.80
   5  -4 -10   -4.50    6.50
  -5  -4  10    3.10    9.50
  -5  -4   9   -5.00    7.80
   5  -4  -9    8.30    8.10
   5   4  -8   64.09   13.80
  -5  -4   8   74.59   29.10
   5  -4  -8   73.19   16.10
   5   4  -7   49.30   12.60
  -5  -4   7   33.40   13.30
   5  -4  -7   28.00    9.30
   5   4  -6   13.10    9.00
  -5  -4   6   22.50   11.10
   5  -4  -6   20.70    7.60
   5   4  -5   -2.50    3.90
   5   4  -5   -6.00    6.20
  -5  -4   5   -5.90    5.90
   5  -4  -5    1.00    4.90
   5   4  -4  136.09   22.90
  -5   4   4  177.28   18.90
   5   4  -4  103.19   17.60
   5  -4  -4  170.38   15.90
  -5  -4   4  147.79   23.40
  -5   4   3  146.29    6.90
   5   4  -3  129.29   17.60
  -5   4   3  145.99   15.60
   5   4  -3  136.59   21.80
  -5   4   3  130.59    6.90
   5  -4  -3  141.39   11.90
  -5  -4   3  139.69   21.80
  -5   4   2   91.09    8.80
   5   4  -2   62.99   12.90
  -5   4   2   87.39   11.40
   5   4  -2   90.39   17.30
  -5  -4   2   72.09   15.30
   5  -4  -2   79.09    9.90
   5  -4  -2   92.69    9.80
  -5  -4   2   83.09   14.70
   5   4  -1  352.06   29.70
   5   4  -1  458.85   29.80
  -5   4   1  414.56   20.40
  -5  -4   1  422.66   32.20
  -5  -4   1  402.76   27.50
   5  -4  -1  386.46   18.80
   5   4   0  217.38   23.00
  -5   4   0  201.58   15.20
   5   4   0  240.08   37.60
  -5   4   0  233.88   13.90
   5  -4   0  227.98   17.20
  -5  -4   0  177.68   24.60
  -5  -4   0  234.58   23.30
  -5   4  -1  357.36   16.80
   5   4   1  312.37   24.50
  -5   4  -1  312.87   20.60
   5   4   1  324.57   25.90
  -5  -4  -1  283.17   23.50
   5  -4   1  335.87   22.40
  -5   4  -2  141.79   17.40
   5   4   2  110.49   17.70
  -5   4  -2  112.99    9.20
   5   4   2  115.89   16.90
   5  -4   2  136.59   17.30
  -5  -4  -2   86.59   14.60
   5   4   3  820.82   42.00
   5   4   3  787.42   45.00
  -5   4  -3  824.82   40.60
   5  -4   3  793.12   41.30
   5   4   4   97.69   16.50
   5   4   4   84.39   17.90
   5   4   4  106.29   20.30
  -5   4  -4   79.89    9.60
  -5   4  -4   95.79   16.60
   5  -4   4   92.99   16.60
   5   4   5  232.98   24.80
   5   4   5  157.28   24.00
   5   4   5  237.28   27.60
  -5   4  -5  251.07   15.30
  -5   4  -5  256.67   27.70
   5  -4   5  250.67   30.00
   5   4   6   53.99   14.50
   5   4   6   68.09   22.10
  -5   4  -6   56.69   14.00
   5   4   6   43.60   11.50
   5  -4   6   74.89   16.00
   5   4   7  177.58   27.50
   5   4   7  178.88   26.70
   5   4   7  176.58   23.40
   5  -4   7  231.58   30.40
   5   4   8  127.49   25.90
   5   4   8   87.99   16.50
   5  -4   8  138.29   25.40
  -5  -4  -8  138.99   20.50
   5   4   9   59.59   15.60
   5   4   9   33.60   15.30
   5  -4   9   44.90   14.70
   5   4  10  287.37   32.50
   5   4  10  240.78   33.40
   5  -4  10  295.47   36.90
   5   4  11   88.69   23.90
   5  -4  11   53.19   18.10
   5   4  12   -2.60   10.40
   5   4  12    6.50    9.40
   5  -4  12   -3.30    9.00
   5   4  13   21.00   12.80
   5   4  13    3.70   10.30
   5  -4  13   18.40   12.80
   5   4  14  119.59   24.80
   5  -4  14  114.89   26.40
   5   4  15    3.30   10.20
   5  -4  15    8.60   13.70
   5   4  16   -0.40   10.90
   5  -4  16   -3.30   11.80
   5   4  17   -9.10   10.10
   5  -4  17  -15.40   11.50
  -5   5  17   12.10    8.60
  -5  -5  17   28.90   18.40
   5  -5 -17   15.20    7.10
  -5   5  16    0.70    6.40
  -5   5  16   -0.30    6.00
  -5  -5  16   -1.70   14.70
  -5   5  15   37.50    7.90
  -5  -5  15   40.40   22.70
  -5   5  14   11.20    4.90
  -5   5  14   12.50    4.90
  -5  -5  14    9.60   15.20
   5   5 -13   -3.30    7.60
  -5  -5  13   -6.40   11.20
   5   5 -12   12.90   10.80
  -5  -5  12   -4.60   12.40
   5   5 -11    6.50    8.90
  -5  -5  11   18.00   14.40
   5   5 -10  149.19   23.90
  -5  -5  10  161.08   29.00
   5   5  -9   43.20   13.20
  -5  -5   9   55.49   18.60
   5   5  -8   -3.70    7.00
   5  -5  -8    2.90    7.20
  -5  -5   8   -3.10    9.00
   5   5  -7   12.50    9.70
   5  -5  -7   -1.30    6.00
  -5  -5   7    3.20   10.00
   5   5  -6   48.30   14.30
  -5  -5   6   39.90   14.90
   5  -5  -6   75.89   13.50
  -5   5   5   31.90   10.80
   5   5  -5    6.40    8.80
   5  -5  -5   18.40    7.50
  -5  -5   5   36.80   15.90
  -5   5   4    7.70    6.90
  -5  -5   4    7.20    9.30
   5  -5  -4   -1.40    5.00
  -5   5   3  123.89   16.70
  -5   5   3  104.09    8.00
   5   5  -3  150.08   24.00
  -5   5   3  112.29    8.00
  -5  -5   3   98.69   22.10
   5  -5  -3  112.79   13.80
   5   5  -2  238.08   27.70
  -5   5   2  228.18   17.90
  -5   5   2  234.18   14.70
  -5  -5   2  307.27   36.10
   5  -5  -2  262.97   17.10
  -5   5   1   34.20    7.80
  -5   5   1   21.30    7.70
   5   5  -1   35.30   11.40
   5   5  -1   23.20   13.90
   5  -5  -1   32.20    8.30
  -5  -5   1   21.40   10.80
   5   5   0   64.79   16.00
   5   5   0   64.89   15.50
  -5   5   0   81.99   11.60
  -5   5   0   94.59   13.30
   5  -5   0   90.19   13.70
  -5  -5   0   63.99   16.60
   5   5   1  247.48   29.20
   5   5   1  212.78   24.40
   5   5   1  214.08   29.80
  -5   5  -1  209.08   21.20
  -5   5  -1  261.37   16.50
   5  -5   1  232.78   23.90
   5   5   2   38.80   13.70
  -5   5  -2   26.30    9.30
   5   5   2   33.80   11.10
   5   5   2   26.10   11.80
  -5   5  -2   49.80    9.00
   5  -5   2   29.50   10.70
   5   5   3   -2.70    7.20
   5   5   3    6.60    8.30
  -5   5  -3   -1.50    6.20
  -5   5  -3   -4.60    3.60
   5   5   3    5.20    7.10
   5  -5   3    7.60    7.30
  -5   5  -4  330.37   27.10
   5   5   4  340.37   40.10
   5   5   4  332.77   29.70
  -5   5  -4  320.57   18.90
   5   5   4  356.16   27.90
   5  -5   4  311.47   27.70
   5   5   5   48.80   15.50
   5   5   5   59.49   14.70
   5   5   5   42.00   14.30
  -5   5  -5   84.49   17.80
  -5   5  -5   66.59   10.30
   5  -5   5   38.10   13.60
  -5   5  -6  263.67   17.80
   5   5   6  237.68   27.40
   5   5   6  210.58   33.00
   5   5   6  200.28   32.50
   5  -5   6  303.57   34.90
  -5   5  -7   22.80    7.80
   5   5   7   31.00   14.90
   5   5   7   39.80   12.50
   5  -5   7   12.50   12.50
  -5   5  -8   -3.10    4.80
   5   5   8   -0.10    7.30
   5   5   8   -2.70    8.60
   5  -5   8   -4.90    7.60
   5   5   9    0.60   10.90
   5   5   9    0.20    8.30
  -5   5  -9    6.30    6.70
   5  -5   9   -4.50    9.30
   5   5  10   26.00   13.60
   5   5  10    8.20   11.10
   5  -5  10   15.10   12.90
   5   5  11  131.39   27.60
   5   5  11  139.99   24.50
   5  -5  11  121.29   25.80
   5   5  12   14.20   11.60
   5   5  12   15.40   15.40
   5  -5  12   11.40   13.20
   5   5  13    6.60   12.00
   5   5  13   -1.50    9.40
   5  -5  13    0.30   10.50
   5   5  14   41.90   16.70
   5  -5  14   42.10   19.70
   5   5  15   -6.80   10.70
   5  -5  15   54.99   37.90
  -5  -6  14   49.50   32.20
   5   6 -13   75.89   22.20
  -5  -6  13   51.59   20.90
   5   6 -12   -7.90    9.00
  -5  -6  12   18.80   17.30
   5   6 -11   20.30   13.90
  -5  -6  11   29.30   17.70
   5   6 -10   29.20   13.50
  -5  -6  10   -2.50   10.60
   5   6  -9   26.10   13.70
  -5  -6   9   15.30   14.00
   5   6  -8   -3.10    8.00
  -5  -6   8   26.60   15.20
   5   6  -7   -3.90    8.70
  -5  -6   7   16.30   12.40
   5   6  -6   54.89   15.90
   5  -6  -6   42.80   11.80
  -5  -6   6   39.10   18.20
  -5   6   5    4.60    7.60
   5   6  -5   27.70   12.50
   5  -6  -5    9.30    8.10
  -5  -6   5    8.10   13.30
   5   6  -4   95.99   18.90
  -5   6   4  111.59   17.50
  -5  -6   4   72.99   20.90
  -5   6   3   71.59   14.20
   5   6  -3   47.40   14.10
  -5   6   3   87.79    8.90
  -5   6   3   81.49   11.60
   5  -6  -3   75.89   12.80
  -5  -6   3   83.49   21.50
  -5   6   2  124.69   17.60
   5   6  -2  130.59   22.60
  -5   6   2  110.39   12.40
  -5  -6   2  118.39   24.80
   5   6  -1   54.39   16.10
  -5   6   1   62.49   12.00
  -5   6   1   70.39   11.60
   5  -6  -1   64.39   12.20
  -5  -6   1   66.99   17.90
  -5   6   0   50.09   11.30
  -5   6   0   37.50    9.90
   5   6   0   19.60   11.40
   5  -6   0   46.20   11.90
  -5   6  -1  105.89   14.80
   5   6   1   81.09   17.50
  -5   6  -1   95.49   15.80
   5   6   1  102.39   19.80
   5  -6   1  127.29   18.90
   5   6   2   22.80   10.90
  -5   6  -2    8.00    6.20
   5   6   2    6.00    9.90
   5  -6   2    3.70    7.90
   5   6   3   58.09   17.80
   5   6   3   94.49   19.40
  -5   6  -3   45.20   12.40
  -5   6  -3   64.39   11.80
   5  -6   3   96.29   18.20
   5   6   4   31.80   14.20
   5   6   4   29.00   12.10
  -5   6  -4   43.80    9.70
   5  -6   4   29.10   13.00
   5   6   5   18.80   10.00
   5   6   5    6.80   10.90
  -5   6  -5   14.00    6.90
   5  -6   5   15.70   11.50
   5   6   6    4.90   11.80
   5   6   6   13.00   10.30
  -5   6  -6   10.90    6.80
   5  -6   6   27.40   13.40
  -5   6  -7   73.99   12.60
   5   6   7   82.69   20.40
   5  -6   7   74.79   19.90
   5   6   8    3.30   10.20
  -5   6  -8    4.10    5.80
   5   6   8   -7.60    6.70
   5  -6   8    9.50   11.60
   5   6   9    4.20   10.00
  -5   6  -9   -2.20    5.70
   5   6   9   -7.40    9.30
   5  -6   9   12.80   13.20
   5   6  10   -3.80   10.40
  -5   6 -10    5.20    6.50
   5   6  10   -2.30    9.10
   5  -6  10    0.50   11.10
   5   6  11   -0.50   10.40
  -5   6 -11   -2.80    6.40
   5   6  11   -6.20   11.50
   5  -6  11   -6.60    9.90
   5   6  12   15.80   12.60
  -5   6 -12   24.70   13.20
   5  -6  12   12.20   13.60
   5   7 -10   17.90   13.40
  -5  -7  10   16.30   14.50
   5   7  -9    7.20   11.60
  -5  -7   9   26.20   17.80
   5   7  -8   -4.80    8.50
  -5  -7   8   -7.20   10.70
   5   7  -7   32.50   14.10
  -5  -7   7   98.69   25.50
   5   7  -6   -5.40   10.80
  -5  -7   6   -4.20   12.30
   5   7  -5   21.30   12.40
  -5   7   5   47.80   14.90
  -5  -7   5   48.90   19.20
   5   7  -4   74.69   18.10
  -5   7   4   98.09   18.70
   5  -7  -4   83.29   16.20
  -5  -7   4   96.89   24.10
   5   7  -3   98.59   21.80
  -5   7   3   89.59   17.70
  -5   7   3   94.59    8.30
  -5  -7   3   86.19   22.30
  -5   7   2   12.00    8.50
   5   7  -2   -8.90    8.50
  -5   7   2   -0.90    4.40
  -5   7   2    3.40    5.10
  -5  -7   2   18.10   14.50
  -5   7   1    5.40    8.10
  -5   7   1   12.00    7.60
   5   7  -1   -1.60    8.50
   5   7  -1    0.10    9.10
   5  -7  -1   10.10    7.20
   5   7   0   45.70   16.50
  -5   7   0  102.09   16.50
  -5   7   0   75.29   14.30
   5   7   0  101.19   20.50
   5  -7   0   86.79   16.00
  -5   7  -1    4.20    6.70
   5   7   1  -11.70    7.70
   5   7   1    3.50    8.40
  -5   7  -1    1.80    7.40
   5  -7   1   -5.70    7.00
   5   7   2    0.70    9.30
  -5   7  -2    2.60    8.60
   5   7   2    9.20    9.90
  -5   7  -2    0.00    5.70
   5  -7   2   -3.20    7.10
   5   7   3   -3.90    8.60
  -5   7  -3    5.50    7.10
   5   7   3   -9.00    7.40
   5  -7   3    7.70    9.40
   5   7   4   40.30   13.70
  -5   7  -4   17.60    8.00
   5   7   4   10.30   12.70
   5  -7   4   22.50   12.50
   5   7   5    2.30    8.80
   5   7   5    0.10    9.70
  -5   7  -5    3.20    6.90
   5  -7   5   16.80   12.80
   5   7   6   13.90   11.10
   5   7   6   30.00   15.80
  -5   7  -6   40.10   10.60
   5  -7   6   23.30   15.30
   5   7   7   36.80   16.50
   5   7   7   31.60   14.50
  -5   7  -7   24.50    8.90
   5  -7   7   12.90   13.70
   5   7   8   -5.30    8.50
   5   7   8   -2.60   12.20
  -5   7  -8    1.20    6.90
   5  -7   8   -1.60   11.40
  -6   0  22   -1.60   13.00
  -6   0  21    7.80   13.50
  -6   0  20   97.99   24.10
  -6   0  19   -3.00   10.50
  -6   0  18   -9.30    9.40
  -6   0  17    0.10   10.30
  -6   0  16  -12.90    8.00
  -6   0  15    3.50    8.60
  -6   0  14   41.60   14.60
  -6   0  13   -2.60    7.00
   6   0 -13    0.40    6.20
   6   0 -12   74.49   16.20
  -6   0  12   65.29   16.20
   6   0 -11   -2.40    4.90
  -6   0  11   -1.70    6.50
   6   0 -10  601.64   35.90
  -6   0  10  659.43   37.60
  -6   0   9   -8.30    4.20
   6   0  -9    1.10    5.10
   6   0  -8   22.20    7.90
  -6   0   8   52.09   11.60
   6   0  -7   -2.90    5.00
  -6   0   7    4.80    6.90
   6   0  -6 2450.35   86.79
  -6   0   6 2558.44   87.69
   6   0  -5   -0.10    5.10
  -6   0   5   -2.80    4.80
   6   0  -4 3402.16  110.59
  -6   0   4 3430.76  111.99
  -6   0   3    6.00    5.60
   6   0  -3   -2.70    3.90
   6   0  -2 6512.65  198.78
   6   0  -2 6572.04  195.58
   6   0  -2 6479.85  193.58
   6   0  -1   -0.40    3.20
  -6   0   1   -3.80    3.10
   6   0  -1   -5.10    4.60
  -6   0   1   -1.10    3.90
   6   0  -1   -3.50    3.20
   6   0   0 9792.22  291.27
  -6   0   0 9903.01  287.27
  -6   0   0 9837.42  290.77
   6   0   0 9999.00  287.67
   6   0   1    0.50    4.00
  -6   0  -1    0.60    3.80
   6   0   1   -1.70    4.20
  -6   0  -1   -0.10    3.90
   6   0   2   63.69    9.50
  -6   0  -2   67.49    9.00
  -6   0  -2   66.49   10.70
   6   0   2   33.00    8.00
  -6   0  -3   -3.30    4.40
   6   0   3   -1.80    4.40
  -6   0  -3   -7.50    3.40
   6   0   3    0.80    4.80
   6   0   4  422.16   23.70
  -6   0  -4  373.16   21.50
   6   0   5    8.30    7.00
   6   0   5    4.60    6.00
  -6   0  -5   -7.20    3.70
  -6   0  -5    6.00    5.50
  -6   0  -6  312.47   21.20
  -6   0  -6  276.17   21.90
   6   0   6  176.98   20.20
   6   0   6  267.17   21.30
   6   0   7    0.40    6.60
  -6   0  -7   -0.30    5.60
   6   0   8 1310.97   60.79
  -6   0  -8 1199.88   54.99
  -6   0  -8 1293.17   58.49
  -6   0  -9    5.50    6.30
   6   0   9    3.10    6.40
  -6   0  -9    6.30    7.00
  -6   0 -10  189.18   25.80
   6   0  10  171.38   24.20
   6   0  12   15.60    9.60
   6   0  13   -7.90    7.40
   6   0  14   65.49   18.40
   6   0  15    6.70   11.90
   6   0  16  447.16   52.49
   6   0  17    6.00   12.20
   6   0  18   -2.40   13.40
   6   0  19    4.50   13.60
  -6   1  22    4.50   13.30
  -6  -1  22   -2.80   13.10
  -6   1  21   -9.40   11.20
  -6  -1  21   -6.30   12.30
  -6   1  20  -11.00    8.50
  -6  -1  20  -13.40   10.30
  -6   1  19   73.89   20.90
  -6  -1  19   57.99   20.30
  -6   1  18   41.00   16.50
  -6  -1  18   68.09   20.60
  -6   1  17    5.20    9.20
  -6  -1  17    4.30   10.20
  -6   1  16  128.39   23.20
  -6  -1  16  200.98   31.50
  -6   1  15   43.70   14.40
   6  -1 -15   61.19   16.30
  -6  -1  15   40.60   15.60
  -6   1  14  327.37   33.60
   6  -1 -14  296.27   31.90
  -6   1  13   59.39   14.20
  -6  -1  13   51.09   15.10
   6  -1 -13   56.59   15.20
   6   1 -12   -0.90    6.00
  -6   1  12   -4.40    5.30
   6  -1 -12    1.00    5.50
  -6  -1  12   -0.40    8.00
  -6   1  11  635.74   35.80
   6   1 -11  646.04   41.00
   6  -1 -11  618.04   34.70
  -6  -1  11  659.73   41.50
   6   1 -10  116.09   20.00
  -6   1  10   92.59   14.80
   6  -1 -10  115.39   15.10
  -6  -1  10   92.59   16.50
  -6   1   9   39.70   10.20
   6   1  -9   41.50   12.50
  -6  -1   9   41.30   11.40
   6  -1  -9   33.60    8.90
  -6   1   8   55.69   10.30
   6   1  -8   34.80   11.70
  -6  -1   8   63.59   13.90
   6  -1  -8   62.59   10.80
   6   1  -7   29.00   10.80
  -6   1   7   44.60    9.40
  -6  -1   7   30.40   11.20
   6  -1  -7   32.20    7.90
   6   1  -6  277.07   22.60
  -6   1   6  249.18   16.40
   6  -1  -6  227.18   15.40
  -6  -1   6  259.47   22.10
  -6   1   5   38.60    8.00
   6   1  -5   30.40    8.90
  -6  -1   5   44.90   10.80
   6  -1  -5   67.29    9.20
   6   1  -4 2660.93   94.69
  -6   1   4 2797.12   87.09
   6  -1  -4 2668.23   85.89
  -6  -1   4 2709.53   96.19
   6   1  -3   65.49   11.10
   6   1  -3   42.20   10.60
   6  -1  -3   52.29    8.10
   6  -1  -3   57.79    7.20
  -6  -1   3   62.69   12.80
   6   1  -2   11.50    6.60
   6   1  -2    1.70    4.60
  -6  -1   2    3.10    6.50
   6  -1  -2   12.30    4.40
   6  -1  -2   10.70    5.40
   6   1  -1  479.95   24.80
   6   1  -1  537.15   30.10
   6   1  -1  526.15   26.80
  -6   1   1  513.45   24.60
   6  -1  -1  514.05   22.80
   6  -1  -1  528.75   18.70
  -6  -1   1  490.35   24.60
   6   1   0 1555.14   56.39
  -6   1   0 1592.24   54.09
   6   1   0 1486.55   61.39
   6   1   0 1534.35   57.69
  -6  -1   0 1633.54   56.39
   6  -1   0 1599.94   48.30
   6  -1   0 1503.75   57.49
  -6   1  -1  296.97   12.40
   6   1   1  254.07   18.60
   6   1   1  260.27   17.90
  -6   1  -1  308.57   18.10
  -6  -1  -1  282.67   17.70
   6  -1   1  270.17   17.50
   6  -1   1  291.67   13.10
  -6  -1  -1  275.07   18.80
   6   1   2  604.54   30.20
  -6   1  -2  658.93   23.80
  -6   1  -2  611.14   29.70
   6   1   2  641.94   31.30
  -6  -1  -2  601.44   29.00
  -6  -1  -2  596.44   30.40
   6  -1   2  664.03   25.10
   6  -1   2  623.24   30.40
  -6   1  -3    2.80    4.00
   6   1   3   -1.60    4.70
   6   1   3    8.70    6.20
  -6   1  -3    2.60    4.90
  -6  -1  -3   -1.90    3.70
  -6  -1  -3   -2.10    4.30
   6  -1   3   -1.10    4.50
   6   1   4  707.13   35.90
  -6   1  -4  694.93   29.60
  -6   1  -4  716.83   35.10
   6  -1   4  715.23   36.40
  -6  -1  -4  672.53   34.20
  -6  -1  -4  695.13   33.40
  -6   1  -5  143.19   18.60
   6   1   5  143.49   18.40
  -6   1  -5  142.09   14.80
   6   1   5  152.58   19.10
  -6  -1  -5  186.28   20.30
   6  -1   5  200.58   23.20
  -6  -1  -5  128.79   16.50
   6   1   6  640.64   35.40
   6   1   6  565.94   33.90
  -6   1  -6  583.44   34.00
  -6   1  -6  536.05   28.80
  -6  -1  -6  557.54   32.20
   6  -1   6  613.84   35.50
  -6  -1  -6  564.14   31.90
   6   1   7  297.67   24.80
  -6   1  -7  323.87   25.50
   6   1   7  243.28   27.60
  -6   1  -7  305.17   21.40
  -6  -1  -7  202.38   31.10
  -6  -1  -7  313.37   23.90
   6  -1   7  270.97   29.00
  -6   1  -8  123.29   19.30
  -6   1  -8  108.49   15.90
   6   1   8   97.29   17.30
   6   1   8   96.09   16.40
  -6  -1  -8   88.99   17.20
  -6  -1  -8   85.59   16.50
   6  -1   8  128.09   22.80
  -6   1  -9   26.70   12.50
   6   1   9   22.50   11.70
  -6   1  -9   33.60   11.40
   6   1   9   36.30   12.60
   6  -1   9    9.70    8.20
  -6  -1  -9   21.10    9.60
  -6  -1  -9   13.10    9.00
   6   1  10   -2.80    6.30
  -6   1 -10   -6.10    5.00
   6  -1  10   -2.90    6.40
  -6   1 -11   41.90   14.40
   6   1  11   48.00   15.30
   6  -1  11   47.70   15.50
   6   1  12    0.00    8.60
   6  -1  12    6.60    8.30
   6   1  13  172.68   28.50
   6  -1  13  139.59   26.20
   6   1  14   43.20   15.10
   6  -1  14  104.89   25.70
   6   1  15   60.09   19.00
   6  -1  15   40.50   17.90
   6   1  16    9.70   12.30
   6  -1  16   29.20   16.30
   6   1  17   43.10   18.00
   6  -1  17   85.99   26.70
   6   1  18   15.30   16.70
   6  -1  18   25.40   16.90
   6   1  19    6.10   12.50
   6  -1  19   -2.60   13.20
  -6   2  21   27.30   15.10
  -6   2  20   44.90   16.60
  -6  -2  20   49.10   20.90
  -6   2  19   -1.60   10.70
  -6  -2  19   -7.70   10.60
  -6  -2  18  158.08   31.90
  -6   2  17   17.40   10.40
  -6  -2  17   20.60   15.30
  -6   2  16    7.90   10.10
   6  -2 -16   27.10   11.60
  -6  -2  16    3.20   12.20
  -6   2  15   75.59   16.50
  -6  -2  15   76.89   22.80
   6  -2 -15   76.29   15.60
  -6   2  14    7.60    7.70
  -6  -2  14  -15.00    6.30
   6  -2 -14    6.50    7.30
  -6   2  13   80.39   15.00
  -6  -2  13   55.89   17.20
   6  -2 -13   38.90   10.30
  -6   2  12  835.42   41.00
   6  -2 -12  833.52   39.50
  -6  -2  12  901.11   58.79
  -6   2  11   -4.40    4.90
  -6  -2  11   -8.50    5.90
   6  -2 -11    4.00    4.40
   6  -2 -11   -3.20    6.00
  -6   2  10  394.86   23.50
   6   2 -10  415.46   33.50
   6  -2 -10  415.56   22.60
  -6  -2  10  412.46   33.90
  -6   2   9   15.60    6.70
   6   2  -9   18.40   10.60
   6  -2  -9   10.70    5.00
  -6  -2   9   14.40   10.80
  -6   2   8   18.90    5.90
   6   2  -8    8.30    8.70
  -6  -2   8    6.80    7.60
   6  -2  -8    9.40    5.30
  -6   2   7  496.75   21.40
   6   2  -7  494.45   34.40
  -6  -2   7  466.85   34.00
   6  -2  -7  523.95   21.30
  -6   2   6   96.79    7.50
   6   2  -6   90.39   17.40
  -6  -2   6   75.19   15.90
   6  -2  -6   72.89    6.40
   6   2  -5  397.96   25.40
   6   2  -5  379.96   27.60
  -6  -2   5  300.27   26.00
   6  -2  -5  363.76   14.10
   6  -2  -5  355.96   20.80
   6  -2  -5  371.46   13.60
   6   2  -4   70.99   14.10
   6   2  -4   40.20   10.20
   6  -2  -4   71.99    9.90
  -6  -2   4   56.29   12.90
   6  -2  -4   64.79    5.30
   6  -2  -4   59.99    4.70
   6   2  -3   97.79   16.30
   6   2  -3   92.89   14.10
   6  -2  -3  100.89   10.00
   6  -2  -3   85.19    6.40
  -6  -2   3   72.89   15.80
   6  -2  -3  103.79    7.50
   6   2  -2   -0.40    3.70
  -6   2   2    2.40    2.70
   6   2  -2    8.50    6.60
   6  -2  -2   -1.50    2.70
  -6  -2   2   -2.30    6.20
   6  -2  -2    4.70    2.80
  -6  -2   2   -2.60    4.70
  -6   2   1  171.08   11.10
   6   2  -1  115.29   16.00
   6   2  -1  178.28   19.20
   6  -2  -1  165.78   11.30
  -6  -2   1  159.48   15.80
  -6  -2   1  158.58   20.50
  -6   2   0    1.70    3.40
   6   2   0    2.00    6.70
   6   2   0   -0.90    4.60
   6   2   0    0.00    5.20
  -6  -2   0   -3.20    3.80
   6   2   1  647.64   35.90
  -6   2  -1  545.15   26.70
   6   2   1  561.24   30.50
   6   2   1  597.94   31.20
   6  -2   1  570.14   27.90
  -6  -2  -1  587.94   30.20
   6   2   2  587.94   31.50
  -6   2  -2  613.54   29.30
  -6   2  -2  563.54   19.30
   6   2   2  551.04   34.50
   6   2   2  519.85   30.50
   6  -2   2  616.04   30.50
  -6  -2  -2  581.54   31.20
  -6  -2  -2  620.64   31.30
  -6   2  -3  345.27   23.00
  -6   2  -3  391.66   16.50
   6   2   3  410.26   25.30
   6   2   3  352.86   25.00
   6  -2   3  371.26   24.50
  -6  -2  -3  372.16   24.20
  -6  -2  -3  375.06   24.00
  -6   2  -4    9.50    5.10
  -6   2  -4    6.30    5.90
   6   2   4   12.90    7.90
   6   2   4    4.20    5.30
  -6  -2  -4    7.70    6.40
   6  -2   4    6.70    6.20
  -6  -2  -4   12.90    7.00
   6   2   5    8.90    7.90
  -6   2  -5   29.40    9.40
  -6   2  -5   28.30    6.80
   6   2   5   34.80   10.30
   6  -2   5   28.50   10.00
  -6  -2  -5   17.70    6.90
   6   2   6  712.73   39.30
  -6   2  -6  686.23   38.90
   6   2   6  665.73   40.10
  -6   2  -6  677.13   32.30
  -6  -2  -6  780.92   39.60
  -6  -2  -6  770.02   40.70
   6  -2   6  694.23   40.60
  -6   2  -7    5.90    5.80
  -6   2  -7    4.70    7.00
   6   2   7    9.70    8.00
   6   2   7   16.10    8.70
  -6  -2  -7   10.90    7.30
   6  -2   7    7.30    7.20
  -6  -2  -7   -0.40    5.50
   6   2   8  107.89   18.70
  -6   2  -8  115.89   20.50
   6   2   8  133.69   21.10
  -6   2  -8  104.79   15.90
  -6  -2  -8  108.79   21.80
  -6  -2  -8  106.79   16.40
   6  -2   8   74.59   15.10
   6   2   9    1.10    6.20
  -6   2  -9    3.00    5.70
   6   2   9   -8.00    5.80
   6  -2   9   -1.50    6.20
  -6  -2  -9    4.00    5.70
   6   2  10   36.90   14.00
   6   2  10   60.29   15.20
   6  -2  10   38.50   16.50
  -6   2 -11  324.57   33.80
   6   2  11  256.17   36.00
   6  -2  11  326.77   41.70
   6   2  12  217.48   30.60
   6  -2  12  230.88   33.90
   6   2  13   21.60   13.80
   6  -2  13   31.20   13.50
   6   2  14   39.20   16.20
   6  -2  14   25.20   14.70
   6   2  15    2.10    9.50
   6  -2  15   -2.70    8.70
   6   2  16   81.09   22.60
   6  -2  16  108.89   25.40
   6   2  17    8.10   13.40
   6  -2  17    4.20   12.00
   6   2  18   32.30   18.20
   6  -2  18    5.10   16.80
   6   2  19    8.40   13.50
   6  -2  19   -5.50   12.20
  -6   3  20    2.00    9.90
  -6  -3  20    3.40   13.80
  -6   3  19   73.59   20.00
  -6  -3  19   43.40   21.90
  -6   3  18   17.80   11.50
  -6  -3  18   24.60   17.40
  -6   3  17   81.49   17.20
  -6  -3  17   77.59   22.30
   6  -3 -17   71.19   15.30
  -6   3  16   69.29   16.00
   6  -3 -16   61.79   21.20
  -6  -3  16   56.39   19.70
  -6   3  15   20.90    9.80
   6  -3 -15   20.00    8.80
  -6  -3  15   34.20   15.40
  -6   3  14   11.50    8.00
   6  -3 -14   10.10    6.40
  -6  -3  14   -2.80    9.60
  -6   3  13    1.10    5.70
  -6  -3  13    0.00   10.80
   6  -3 -13    2.10    4.80
  -6   3  12   19.00    7.50
  -6  -3  12   30.80   13.90
   6  -3 -12   45.50    9.00
  -6   3  11  147.49   18.60
   6  -3 -11  184.88   12.70
   6  -3 -11  163.38   23.60
  -6  -3  11  133.99   23.60
  -6   3  10   22.40    5.90
   6  -3 -10   25.30    5.10
   6  -3 -10   14.00    9.10
  -6   3   9    9.50    3.90
  -6  -3   9   15.50   10.10
   6  -3  -9    9.50    2.90
   6  -3  -9    8.00    7.40
   6  -3  -8  217.48   23.60
  -6  -3   8  189.38   25.50
   6   3  -7   84.79   16.90
   6   3  -7   72.99   14.00
   6  -3  -7  104.89   14.80
  -6  -3   7   70.39   16.50
   6   3  -6   35.10   12.80
   6   3  -6   13.20    7.10
   6  -3  -6   25.80    8.20
  -6  -3   6   30.70   11.60
   6   3  -5  206.48   21.40
   6   3  -5  175.08   22.00
  -6  -3   5  287.37   31.50
   6  -3  -5  221.88   15.90
   6   3  -4  110.79   16.50
   6   3  -4   91.79   21.10
   6  -3  -4  127.59   12.60
  -6  -3   4  103.49   19.70
   6   3  -3    2.10    6.50
   6   3  -3   -0.90    5.10
  -6  -3   3   -4.40    6.00
   6  -3  -3    2.90    3.50
  -6   3   2   34.40    5.00
   6   3  -2   41.10   11.20
   6   3  -2   34.70   11.20
  -6  -3   2   20.70   10.20
   6  -3  -2   40.60    6.00
   6  -3  -2   32.20    5.10
  -6  -3   2   34.50   10.20
  -6   3   1   65.99    9.00
   6   3  -1   34.20   10.80
  -6  -3   1   67.39   12.30
   6  -3  -1   47.60    7.70
  -6  -3   1   57.29   13.90
  -6   3   0   93.19   10.90
   6   3   0   77.19   14.00
   6   3   0   76.69   14.90
   6   3   0   69.59   13.30
   6  -3   0   69.09   10.30
  -6  -3   0   54.89   13.70
  -6   3  -1   36.30    8.40
   6   3   1   33.40   10.00
   6   3   1   34.00   11.10
   6   3   1   32.40    9.10
  -6  -3  -1   49.50   13.50
   6  -3   1   36.20    8.70
   6   3   2   26.50    9.90
   6   3   2   19.60    7.70
   6   3   2   16.00    9.50
  -6   3  -2   31.90    3.60
  -6   3  -2   25.50    7.40
   6  -3   2   16.00    7.30
  -6  -3  -2   26.20    9.10
  -6   3  -3   47.50   10.60
   6   3   3   28.10   10.40
   6   3   3   32.70   10.80
  -6   3  -3   49.20    5.40
   6   3   3   35.50   10.30
  -6  -3  -3   26.70    8.40
   6  -3   3   28.70    9.30
   6   3   4  766.72   39.70
   6   3   4  738.73   42.20
  -6   3  -4  822.52   40.00
   6   3   4  771.52   44.70
  -6  -3  -4  710.53   39.30
   6  -3   4  736.83   40.10
  -6   3  -5   95.99   15.60
   6   3   5   51.09   12.60
   6   3   5   84.79   15.30
   6  -3   5   81.49   16.00
  -6  -3  -5   58.49   11.80
  -6  -3  -5   96.59   15.90
   6   3   6  299.27   31.70
  -6   3  -6  309.67   25.90
   6   3   6  329.47   26.50
   6  -3   6  333.07   27.90
  -6  -3  -6  338.17   25.10
  -6   3  -7  239.18   27.80
   6   3   7  203.28   30.60
   6   3   7  224.48   26.60
  -6  -3  -7  173.28   22.10
   6  -3   7  166.58   22.70
   6   3   8  152.68   21.50
   6   3   8  187.48   28.60
   6  -3   8  161.88   23.40
  -6  -3  -8  204.08   24.20
   6   3   9   61.29   14.60
   6   3   9   59.29   16.10
   6   3  10   77.09   20.90
   6   3  10   79.69   18.20
   6  -3  10  118.19   23.40
  -6   3 -11  495.55   35.30
   6   3  11  553.44   40.20
   6   3  11  524.95   43.60
   6  -3  11  566.94   44.80
   6   3  12   75.19   19.70
  -6   3 -12   62.19   18.80
   6   3  12   27.80   14.70
   6  -3  12   71.59   19.40
   6   3  13    4.50   10.80
   6  -3  13    9.30   11.10
   6   3  14  200.38   32.10
   6  -3  14  214.58   37.10
   6   3  15    2.40   10.80
   6  -3  15   11.20   12.40
   6   3  16    2.50   11.50
   6  -3  16   -2.10   11.40
   6   3  17   49.40   20.10
   6  -3  17   22.80   18.40
   6   3  18   -0.10   12.40
   6  -3  18    9.60   16.90
  -6   4  19   25.30   12.50
  -6  -4  19   59.19   26.00
  -6   4  18    3.70    9.70
   6  -4 -18    2.00    7.70
  -6   4  17   81.39   15.60
   6  -4 -17   82.79   14.20
  -6  -4  17  137.69   33.00
  -6   4  16   -5.80    6.20
   6  -4 -16    5.20    5.80
  -6  -4  16  -11.80    8.80
  -6   4  15   13.50    7.40
   6  -4 -15   11.70    6.50
  -6  -4  15   26.00   15.80
  -6   4  14    6.80    6.30
  -6  -4  14  -11.30   10.10
   6  -4 -14    2.70    4.30
  -6   4  13  417.96   23.80
   6  -4 -13  361.56   18.40
  -6  -4  13  444.76   49.90
  -6   4  12   20.50    5.00
   6  -4 -12   20.10    4.40
  -6  -4  12   16.90   14.40
  -6  -4  11   99.09   24.10
  -6  -4  10   -3.60    8.30
   6  -4 -10    5.20    8.40
   6   4  -9    1.40    7.50
  -6  -4   9   13.30   10.80
   6  -4  -9   13.30    8.60
  -6  -4   8    3.80    8.90
   6  -4  -8   13.50    7.50
   6   4  -7  234.98   25.50
   6  -4  -7  237.58   19.40
  -6  -4   7  281.37   35.80
   6   4  -6    5.80    6.50
  -6  -4   6   -1.30    8.10
   6  -4  -6   -2.60    4.70
   6   4  -5  101.69   18.00
  -6  -4   5  160.98   26.30
   6  -4  -5  128.69   14.80
   6   4  -4   56.99   15.60
   6   4  -4   62.39   14.30
   6  -4  -4   82.39   10.50
  -6  -4   4   35.60   13.50
   6   4  -3   96.69   19.30
   6   4  -3  111.99   18.70
   6  -4  -3   97.99   11.00
  -6  -4   3   74.39   16.40
   6   4  -2   11.20    9.20
  -6   4   2   15.10    4.00
   6   4  -2   10.50    7.20
   6  -4  -2    7.80    4.20
   6  -4  -2   11.30    4.20
  -6  -4   2    9.80    6.90
  -6  -4   2   10.50    9.20
  -6   4   1  124.69   10.10
  -6   4   1  135.49   10.80
   6   4  -1  155.78   24.30
   6   4  -1  118.19   19.00
  -6  -4   1   95.69   19.80
  -6  -4   1  112.89   16.30
  -6   4   0  107.69    8.70
   6   4   0  139.19   19.60
   6   4   0  123.59   19.50
  -6   4   0  122.79   13.30
   6   4   0  140.09   22.30
   6  -4   0  114.09   14.40
  -6  -4   0  108.19   17.50
   6   4   1  193.88   25.00
  -6   4  -1  182.98   15.70
   6   4   1  158.98   21.10
  -6   4  -1  195.08   10.80
   6   4   1  168.68   23.10
   6  -4   1  181.18   19.10
   6   4   2   -1.50    5.80
  -6   4  -2    0.70    3.00
  -6   4  -2   -2.30    4.90
   6   4   2   -4.90    4.50
   6   4   2   -4.60    6.20
   6  -4   2   -3.60    4.70
  -6   4  -3    3.20    3.00
   6   4   3   -2.70    6.30
   6   4   3   -7.30    4.80
   6   4   3    6.60    6.60
  -6   4  -3   -0.30    5.20
   6  -4   3   -0.90    5.30
  -6   4  -4   69.39   14.40
   6   4   4   51.39   13.50
  -6   4  -4   95.59    9.70
   6   4   4   92.79   16.40
   6   4   4   91.39   18.30
   6  -4   4   72.79   15.60
   6   4   5   42.40   15.40
  -6   4  -5   42.00   12.30
   6   4   5   22.30   11.30
  -6   4  -5   52.59    8.10
   6   4   5   31.50   10.50
   6  -4   5   49.80   13.10
  -6   4  -6    0.60    6.40
   6   4   6   -0.80    7.60
   6   4   6   -6.10    7.10
   6   4   6    6.70    7.60
   6  -4   6   -3.90    6.10
   6   4   7    0.20    8.20
   6   4   7  -11.30    4.60
   6  -4   7    9.10   10.20
   6   4   8   94.89   18.40
   6   4   8   67.89   19.50
   6  -4   8  166.48   30.00
   6   4   9    4.60   10.60
   6   4   9   -2.50    7.60
   6  -4   9   22.40   13.20
   6   4  10   27.50   14.50
   6   4  10    9.30    9.40
   6  -4  10   21.40   13.50
   6   4  11   10.40    9.80
   6   4  11   27.80   15.70
   6  -4  11   22.20   14.30
   6   4  12   33.30   15.90
   6   4  12   28.10   14.10
   6  -4  12    8.80   11.20
   6   4  13  129.29   27.10
   6   4  13  127.29   23.80
   6  -4  13  137.09   27.80
   6   4  14   41.20   16.70
   6  -4  14   34.20   18.60
   6   4  15   31.10   16.30
   6  -4  15    8.70   12.70
   6   4  16   57.49   19.60
   6  -4  16   59.59   30.40
  -6  -5  17   27.80   18.70
  -6   5  16   74.99   10.80
  -6   5  16  112.19    9.60
  -6  -5  15   -7.50   12.80
  -6  -5  14   29.90   17.30
   6   5 -13   -0.80    9.80
  -6  -5  13   10.10   15.00
   6   5 -12   15.90   11.00
  -6  -5  12   31.20   17.20
   6   5 -11    4.40    9.70
  -6  -5  11   -7.70   10.10
   6   5 -10   -4.60    7.50
  -6  -5  10   12.80   13.30
   6   5  -9   26.30   13.80
  -6  -5   9   45.40   18.00
   6  -5  -9   41.80   13.10
   6   5  -8  365.36   31.30
  -6  -5   8  382.96   45.20
   6  -5  -8  361.76   26.00
   6   5  -7   58.59   16.00
  -6  -5   7   64.09   20.60
   6   5  -6   12.10    8.60
  -6  -5   6   12.40   12.20
   6  -5  -6   23.40    8.90
   6   5  -5   76.89   15.50
   6  -5  -5   88.19   13.10
  -6  -5   5   57.09   18.60
   6   5  -4   25.10   11.70
   6  -5  -4    9.60    6.20
  -6  -5   4   42.00   16.40
  -6   5   3   49.70    4.50
  -6   5   3   53.99    4.70
  -6   5   3   49.80   10.50
   6   5  -3   44.00   14.40
   6  -5  -3   44.30    8.80
  -6  -5   3   49.70   18.80
   6   5  -2   89.79   16.80
  -6   5   2  131.69   15.20
  -6  -5   2   96.59   20.80
   6  -5  -2  109.59   12.10
   6  -5  -2  138.29   13.70
  -6   5   1   10.00    5.70
  -6   5   1   10.70    5.40
   6   5  -1    9.70    8.90
   6  -5  -1   22.60    7.50
  -6  -5   1   12.00   10.30
   6   5   0  177.98   25.80
   6   5   0  220.98   26.60
  -6   5   0  202.78   14.10
  -6   5   0  204.08   16.30
   6  -5   0  206.78   17.70
  -6   5  -1   18.30    7.10
  -6   5  -1   18.60    7.40
   6   5   1   38.40   12.40
   6   5   1   11.90    9.70
   6  -5   1   10.70    7.30
   6   5   2  142.19   20.70
  -6   5  -2  184.68   15.50
  -6   5  -2  239.68   20.20
   6   5   2  208.58   29.80
   6  -5   2  185.78   23.10
   6   5   3   15.40    9.40
   6   5   3   29.30   14.70
  -6   5  -3   23.00   11.30
  -6   5  -3   14.50    5.70
   6  -5   3   31.50   11.70
  -6   5  -4   15.80    5.70
   6   5   4   13.50    9.20
  -6   5  -4   20.50    9.60
   6   5   4   26.60   10.90
   6  -5   4   18.00   10.10
  -6   5  -5   -0.10    4.10
   6   5   5   -3.10    5.70
   6   5   5   -0.10    8.50
  -6   5  -5   -2.00    6.60
   6  -5   5   -8.30    6.10
   6   5   6   43.50   16.40
   6   5   6   43.90   13.10
  -6   5  -6   28.70    7.30
   6  -5   6   38.00   14.10
   6   5   7  111.99   19.80
  -6   5  -7   80.59   11.60
   6   5   7   64.29   18.70
   6  -5   7   85.39   20.40
   6   5   8   19.50   15.00
  -6   5  -8   19.20    7.60
   6   5   8   -0.10   10.90
   6  -5   8   30.20   14.20
   6   5   9   18.30   14.50
  -6   5  -9   13.70    7.70
   6   5   9   -5.00    7.10
   6  -5   9    7.80   11.30
   6   5  10   22.70   13.20
   6   5  10   40.60   16.90
   6  -5  10   16.20   12.40
   6   5  11  218.28   35.60
   6   5  11  267.07   33.20
   6  -5  11  275.77   39.60
   6   5  12    9.30   11.30
   6   5  12  -15.70    8.20
   6  -5  12   12.20   14.60
   6   5  13   -5.80   10.70
   6   5  13   15.40   13.10
   6  -5  13   36.30   19.30
   6   5  14   -6.80    9.50
   6   5  14    3.40   11.00
   6  -5  14    8.30   14.00
   6   6 -14   -3.20    9.40
  -6  -6  14    3.10   13.20
   6   6 -13  -10.90    8.20
  -6  -6  13  -13.80   10.60
   6   6 -12  -14.70    7.40
  -6  -6  12    0.30   13.20
   6   6 -11   11.60   10.00
  -6  -6  11   49.80   21.20
   6   6 -10    9.40   11.40
  -6  -6  10    1.50   11.20
   6   6  -9    7.50   10.10
  -6  -6   9    8.50   12.50
   6   6  -8    4.80    9.20
  -6  -6   8   11.90   14.40
   6   6  -7   31.30   14.30
   6  -6  -7   13.20    8.20
  -6  -6   7    3.60   12.50
   6   6  -6  116.69   24.50
   6  -6  -6   86.39   15.00
  -6  -6   6   65.49   21.90
   6   6  -5  111.29   20.30
  -6  -6   5  200.88   35.60
   6   6  -4  232.18   31.20
   6  -6  -4  233.58   18.40
  -6  -6   4  177.38   30.20
  -6   6   3   90.79   15.50
  -6   6   3   91.49    6.20
   6   6  -3   92.89   19.20
  -6   6   3   87.09    5.90
  -6  -6   3   87.69   22.90
   6  -6  -3   96.39   13.80
   6   6  -2   91.89   18.40
  -6   6   2   93.79   10.60
  -6   6   2   76.59   13.60
  -6  -6   2   97.99   22.50
   6  -6  -2   90.99   17.20
  -6   6   1   52.29   11.00
   6   6  -1   30.20   12.30
  -6   6   1   41.30    9.00
   6   6  -1   50.19   15.70
   6  -6  -1   47.10   10.40
  -6   6   0  150.98   16.40
   6   6   0  148.39   23.40
   6   6   0   96.79   20.30
  -6   6   0   97.79   14.30
   6  -6   0  200.48   21.30
  -6   6  -1  185.78   15.40
   6   6   1  188.18   28.40
  -6   6  -1  207.78   22.30
   6   6   1  182.38   25.80
   6  -6   1  224.68   24.30
   6   6   2  261.57   31.20
   6   6   2  246.08   32.70
  -6   6  -2  208.08   16.10
   6  -6   2  251.57   27.50
  -6   6  -3    8.30    8.10
   6   6   3    2.00    8.60
  -6   6  -3    2.30    4.90
   6   6   3    6.80    8.00
   6  -6   3   -6.60    7.40
   6   6   4    7.90   10.00
  -6   6  -4   16.80    6.70
   6   6   4   34.80   12.60
   6  -6   4   39.30   14.00
   6   6   5  136.29   22.10
   6   6   5  183.78   33.20
  -6   6  -5  126.59   14.50
   6  -6   5  109.99   25.80
   6   6   6   33.30   12.60
  -6   6  -6   33.40    8.60
   6   6   6   35.50   15.00
   6  -6   6   55.49   17.00
   6   6   7   -7.70    8.40
  -6   6  -7   18.60    7.30
   6   6   7   -0.10    7.50
   6  -6   7    4.90   11.10
  -6   6  -8    4.90    5.80
   6   6   8   -7.40    7.40
   6   6   8   -3.00   11.00
   6  -6   8   13.80   12.20
  -6   6  -9    8.60    7.30
   6   6   9   10.70   10.20
   6   6   9    6.80   12.80
   6  -6   9   -5.90   10.00
  -6   6 -10    3.80    6.90
   6   6  10    4.00   10.30
   6   6  10   -0.80   10.60
   6  -6  10    7.90   12.40
  -6   6 -11    4.80    6.80
   6   6  11   14.80   17.80
   6   6  11   -8.90    8.30
   6  -6  11  -16.20    9.70
   6   6  12   26.80   13.90
   6   6  12   18.60   15.60
  -6   6 -12   13.90    9.80
   6  -6  12   38.60   20.70
   6   7 -10   16.80   14.60
  -6  -7  10    9.30   16.90
   6   7  -9   39.90   16.30
  -6  -7   9   30.40   19.30
   6   7  -8   15.00   12.00
  -6  -7   8    0.20   12.30
   6   7  -7   29.40   15.10
  -6  -7   7   10.30   15.70
   6   7  -6   24.00   13.70
  -6  -7   6   -2.30   10.50
   6   7  -5   -5.70    8.30
   6  -7  -5    3.40    8.10
  -6  -7   5   -5.90    9.90
   6   7  -4   25.60   13.30
   6  -7  -4   36.30   11.20
  -6  -7   4    5.70   13.40
  -6   7   3  207.48   24.00
   6   7  -3  108.59   21.70
  -6  -7   3   81.49   22.40
  -6   7   2   12.10    8.50
   6   7  -2   10.50   10.10
  -6   7   2    2.40    4.50
   6   7  -2   -0.70    8.90
  -6  -7   2   -4.10    9.60
  -6   7   1   -3.90    6.10
   6   7  -1   -2.30    9.00
   6   7  -1   -4.80    7.70
  -6   7   1   -1.50    5.00
   6  -7  -1   -3.90    4.90
   6   7   0  179.18   28.70
   6   7   0  108.99   25.60
  -6   7   0  154.58   18.60
  -6   7   0   89.99   14.40
   6  -7   0  134.89   19.10
   6   7   1   21.00   14.10
  -6   7  -1   25.40    9.30
   6   7   1   31.90   14.60
   6  -7   1   22.40   10.70
  -6   7  -2   76.39   12.80
   6   7   2   47.50   17.20
   6   7   2   57.29   16.60
  -6   7  -2   42.80   13.70
   6  -7   2   59.69   16.10
  -6   7  -3   16.40    7.60
   6   7   3   35.00   14.70
   6   7   3   10.90   12.30
   6  -7   3   20.90   11.10
   6   7   4   58.69   17.80
  -6   7  -4  127.79   16.10
   6   7   4  150.38   25.20
   6  -7   4  114.19   21.60
   6   7   5   -7.90    8.10
  -6   7  -5    0.30    5.60
   6   7   5   -3.20    8.90
   6  -7   5   14.70   11.90
   6   7   6   15.60   15.90
  -6   7  -6   15.20    7.50
   6   7   6   36.40   14.90
   6  -7   6   20.20   14.60
   6   7   7   30.20   13.90
  -6   7  -7   15.70    7.60
   6   7   7   34.20   17.90
   6  -7   7   23.90   16.00
  -7   0  22   23.50   17.30
  -7   0  21    4.40   15.20
  -7   0  20   -6.10   10.20
  -7   0  19  -12.30    7.50
  -7   0  18   52.19   18.90
  -7   0  17   -7.60    8.30
  -7   0  16  235.68   32.90
  -7   0  15   -7.40    7.20
  -7   0  14  573.44   40.50
   7   0 -13    7.60    9.30
  -7   0  13    3.50    8.70
   7   0 -12  543.55   36.50
  -7   0  12  585.54   37.50
   7   0 -11    2.10    5.50
  -7   0  11   10.60    8.30
   7   0 -10   34.40   10.30
  -7   0  10   50.99   13.60
  -7   0   9   -0.80    6.40
   7   0  -9    3.00    6.50
   7   0  -8 1881.11   73.19
  -7   0   8 1941.11   74.69
  -7   0   7   -4.40    5.40
   7   0  -7    9.20    6.30
   7   0  -6 1398.16   56.09
  -7   0   6 1430.56   57.19
  -7   0   5    4.30    5.60
   7   0  -5   -1.00    4.60
  -7   0   4  417.46   25.50
   7   0  -4  432.96   24.70
  -7   0   3   -6.60    4.70
   7   0  -3    4.60    5.50
   7   0  -2    0.60    4.00
   7   0  -2    0.40    4.70
   7   0  -2    4.60    4.70
  -7   0   1   -4.60    3.30
   7   0  -1   -2.60    3.30
   7   0  -1   -3.30    3.60
  -7   0   1    1.40    4.30
   7   0   0 1584.24   54.09
  -7   0   0 1614.04   53.59
   7   0   0 1554.04   57.59
  -7   0   0 1546.25   57.29
  -7   0  -1    5.70    5.00
   7   0   1   -2.70    4.00
  -7   0  -1   -3.30    3.00
   7   0   1   -2.40    3.40
  -7   0  -2  447.96   22.00
   7   0   2  487.95   27.20
  -7   0  -2  450.85   25.40
   7   0   2  462.25   23.40
  -7   0  -3    0.50    4.60
   7   0   3   -2.10    4.40
   7   0   3    3.20    5.10
  -7   0  -3    1.10    5.00
  -7   0  -4  213.98   18.40
  -7   0  -4  186.28   15.10
   7   0   4  210.58   17.00
   7   0   4  199.88   22.60
  -7   0  -5   -2.10    4.20
   7   0   5    4.60    5.80
   7   0   5    2.10    5.70
  -7   0  -5   -3.30    4.40
   7   0   6   36.60    9.60
  -7   0  -6   43.20   12.20
   7   0   6   70.79   13.80
  -7   0  -6   77.09   13.50
   7   0   7   -5.80    4.70
  -7   0  -7   -1.70    4.60
   7   0   7    9.10    8.40
  -7   0  -7    7.30    5.90
   7   0   8  424.06   32.30
  -7   0  -8  409.56   32.20
  -7   0  -8  410.46   30.50
  -7   0  -9   -2.00    5.40
   7   0   9   -1.80    6.50
  -7   0 -10   27.50   12.40
   7   0  10    0.70    6.70
   7   0  11   -3.60    7.60
   7   0  12  106.59   23.20
   7   0  13    5.50    9.10
   7   0  14   70.89   22.20
   7   0  15   -1.90    8.40
   7   0  16    0.00   11.20
   7   0  17   -5.20    9.90
   7   0  18   14.70   15.60
   7   0  19   -2.60   12.30
  -7   1  21   72.09   23.00
  -7  -1  21   24.20   17.20
  -7   1  20   27.40   14.80
  -7  -1  20   50.09   20.60
  -7   1  19   71.59   19.70
  -7  -1  19   55.29   19.40
  -7   1  18   46.00   17.50
  -7  -1  18   65.49   21.20
  -7   1  17  121.49   28.00
  -7  -1  17  114.49   24.20
  -7   1  16  309.77   33.70
  -7  -1  16  321.17   40.30
  -7   1  15  531.95   37.50
  -7  -1  15  476.95   40.70
   7  -1 -15  473.35   35.40
  -7   1  14  194.78   25.60
   7  -1 -14  168.28   23.30
  -7  -1  14  199.48   35.80
  -7   1  13   18.20   10.30
  -7  -1  13   34.80   14.20
   7  -1 -13   20.90   10.40
   7   1 -12  258.57   31.40
  -7   1  12  220.18   25.00
   7  -1 -12  207.58   23.90
  -7  -1  12  327.17   36.50
   7   1 -11  221.08   25.50
  -7   1  11  232.68   23.90
   7  -1 -11  227.98   20.40
  -7  -1  11  244.78   28.60
  -7   1  10    5.10    6.80
   7   1 -10    4.90    7.20
  -7  -1  10   -1.80    7.30
   7  -1 -10    2.40    5.20
  -7   1   9 1199.08   50.19
   7   1  -9 1131.49   56.89
   7  -1  -9 1199.58   49.60
  -7  -1   9 1195.68   57.79
   7   1  -8  136.79   20.90
  -7   1   8  113.99   14.70
   7  -1  -8  128.19   15.50
  -7  -1   8  149.59   21.60
  -7   1   7 1447.36   52.69
   7   1  -7 1306.17   59.29
  -7  -1   7 1275.87   59.39
   7  -1  -7 1347.97   51.49
  -7   1   6  183.28   15.30
   7   1  -6  252.17   25.80
  -7  -1   6  151.68   19.30
   7  -1  -6  240.68   16.30
   7   1  -5  154.28   17.90
  -7   1   5  180.58   14.50
  -7  -1   5  171.38   19.30
   7  -1  -5  173.68   13.80
   7   1  -4  860.41   38.10
   7   1  -4  792.52   40.30
   7  -1  -4  848.02   32.20
  -7  -1   4  820.72   42.00
   7  -1  -4  788.72   33.40
   7   1  -3   61.39   10.50
   7   1  -3   51.79   11.80
   7  -1  -3   81.09   10.80
   7  -1  -3   76.29    8.90
  -7  -1   3   47.40   10.90
  -7   1   2   62.29    8.80
   7   1  -2   33.00    8.90
  -7  -1   2   76.39   13.80
   7   1  -1  423.46   27.80
   7   1  -1  425.06   24.90
   7   1  -1  427.16   23.50
  -7   1   1  487.65   22.40
  -7  -1   1  428.86   23.40
   7  -1  -1  427.76   17.50
   7  -1  -1  453.35   22.10
  -7   1   0  555.74   26.50
   7   1   0  560.64   33.20
   7   1   0  551.04   27.90
  -7  -1   0  545.45   27.30
   7  -1   0  610.64   21.70
   7  -1   0  604.34   27.60
   7   1   1  195.68   20.00
   7   1   1  233.08   17.00
  -7   1  -1  231.98   11.30
  -7   1  -1  221.28   15.80
   7  -1   1  202.98   16.00
  -7  -1  -1  180.28   16.40
  -7  -1  -1  220.88   16.10
   7  -1   1  200.58   11.60
   7   1   2  181.78   16.80
  -7   1  -2  225.58   17.30
   7   1   2  221.88   17.50
  -7   1  -2  212.48   12.00
  -7  -1  -2  253.27   18.90
   7  -1   2  236.48   13.50
  -7  -1  -2  221.08   16.70
   7  -1   2  201.98   17.20
  -7   1  -3  113.69    9.70
   7   1   3   93.39   13.70
   7   1   3  100.49   13.80
  -7   1  -3  128.09   15.00
   7  -1   3  133.09   13.20
  -7  -1  -3  155.28   17.80
  -7  -1  -3  123.29   15.70
   7  -1   3  157.88   17.90
  -7   1  -4  316.17   17.90
  -7   1  -4  321.27   22.90
   7   1   4  302.67   23.80
   7   1   4  344.67   23.90
  -7  -1  -4  330.77   23.30
  -7  -1  -4  339.27   22.00
   7  -1   4  313.87   23.70
   7   1   5  390.86   26.40
  -7   1  -5  354.46   25.00
   7   1   5  361.16   26.10
  -7   1  -5  344.27   20.50
  -7  -1  -5  335.07   23.10
   7  -1   5  358.56   26.50
  -7  -1  -5  331.07   24.20
   7   1   6   24.00    8.10
  -7   1  -6   29.50    7.90
   7   1   6   19.00    8.60
  -7  -1  -6   30.10    9.60
  -7  -1  -6   35.10   11.10
   7  -1   6   23.20    9.60
   7   1   7   53.69   14.50
  -7   1  -7   51.69   10.80
  -7   1  -7   49.50   12.60
   7   1   7   50.99   13.00
  -7  -1  -7   32.00   10.30
   7  -1   7   69.59   15.60
  -7  -1  -7   69.19   14.40
   7   1   8   17.70    8.70
  -7   1  -8   23.70    8.60
  -7   1  -8   27.30   10.20
   7   1   8   19.60   10.60
  -7  -1  -8   15.30    7.40
   7  -1   8   16.20    9.50
  -7  -1  -8   10.40    9.00
   7   1   9    1.80    7.00
  -7   1  -9    1.50    5.60
   7   1   9   -2.20    6.80
   7  -1   9   -9.10    5.60
  -7  -1  -9    9.00    8.20
   7   1  10  154.38   23.80
  -7   1 -10  165.98   21.40
   7   1  11    7.20    9.30
  -7   1 -11   -2.60    6.60
   7  -1  11   10.50    9.80
   7   1  12  130.49   23.20
   7  -1  12  188.78   29.60
   7   1  13   11.20   11.90
   7  -1  13   15.10   11.30
   7   1  14  106.19   24.00
   7  -1  14   89.09   22.50
   7   1  15   32.30   17.10
   7  -1  15   23.70   16.80
   7   1  16    3.50   11.20
   7  -1  16   -8.20    7.90
   7   1  17   -4.50   10.60
   7  -1  17    7.40   14.30
   7   1  18   -2.90   13.80
   7  -1  18   -4.70   10.60
   7  -1  19   29.10   18.00
  -7   2  21   38.90   16.60
  -7  -2  21   13.40   19.60
  -7   2  20   80.19   21.20
  -7  -2  20   52.99   23.00
  -7   2  19  135.79   25.50
  -7  -2  19  125.29   30.80
  -7   2  18   -4.50    8.20
  -7  -2  18   18.60   14.50
  -7   2  17    5.70    9.70
  -7  -2  17   12.10   14.70
  -7   2  16   66.99   16.40
  -7  -2  16   77.69   22.40
   7  -2 -16   70.59   15.50
  -7   2  15   74.49   15.70
  -7  -2  15   54.69   18.70
   7  -2 -15   55.89   13.60
  -7   2  14   26.50   10.90
   7  -2 -14   26.10    9.60
  -7  -2  14   16.60   13.90
  -7   2  13   32.00   10.50
  -7  -2  13   35.60   15.80
   7  -2 -13   32.20    9.80
  -7   2  12    4.80    6.40
   7  -2 -12   11.10    6.40
  -7   2  11   28.00    8.50
   7  -2 -11   31.20    8.30
  -7  -2  11   20.10   12.00
  -7   2  10    0.20    5.20
  -7  -2  10   -3.10    8.10
   7  -2 -10   -1.50    3.90
  -7   2   9    5.50    5.20
   7   2  -9    0.70    7.10
   7  -2  -9   -3.20    2.90
  -7  -2   9  -13.90    4.40
   7   2  -8   85.29   16.00
  -7   2   8  102.19   11.30
  -7  -2   8  137.39   23.70
   7   2  -7    0.20    6.90
  -7   2   7   -2.10    3.20
   7  -2  -7   -0.60    2.70
  -7  -2   7   -3.20    6.00
   7   2  -6   39.40   10.90
   7  -2  -6   80.69    6.60
  -7  -2   6   81.09   16.00
   7  -2  -6   79.69    8.20
   7   2  -5  298.07   23.10
   7   2  -5  321.77   26.60
  -7  -2   5  298.47   27.00
   7  -2  -5  338.37   14.00
   7  -2  -5  338.57   15.20
   7   2  -4   20.50    7.80
   7   2  -4   15.20    8.30
   7  -2  -4   13.90    4.20
  -7  -2   4    8.90    7.90
   7  -2  -4    7.60    3.20
   7   2  -3   28.40    7.90
   7   2  -3   21.60    9.10
   7  -2  -3   21.00    5.20
  -7  -2   3   20.90   10.50
   7  -2  -3   24.70    4.80
  -7   2   2   42.60    6.80
   7   2  -2   42.80   10.40
   7   2  -2   38.60   11.90
  -7  -2   2   48.60    9.90
   7  -2  -2   36.20    6.30
   7  -2  -2   39.50    5.10
  -7  -2   2   49.30   12.80
  -7   2   1  131.99   10.50
   7   2  -1  131.09   15.60
   7   2  -1  138.69   18.00
   7   2  -1  114.69   17.80
   7  -2  -1  127.39   10.90
  -7  -2   1  135.29   16.00
  -7   2   0   45.30    8.10
   7   2   0   41.90    9.80
   7   2   0   60.29   12.50
   7   2   0   44.40   12.60
  -7  -2   0   40.50   10.00
   7  -2   0   49.30    8.80
   7   2   1  184.18   19.10
   7   2   1  184.48   24.40
   7   2   1  168.98   19.20
  -7   2  -1  176.88   14.40
  -7  -2  -1  154.48   17.60
   7  -2   1  168.58   17.30
   7   2   2  616.74   34.50
   7   2   2  720.43   40.60
   7   2   2  643.44   34.70
  -7   2  -2  663.73   21.20
  -7   2  -2  607.74   31.00
  -7  -2  -2  638.84   34.40
  -7  -2  -2  669.13   34.00
   7  -2   2  671.73   33.20
  -7   2  -3   19.90    4.30
   7   2   3   14.10    7.00
   7   2   3   17.00    8.10
  -7   2  -3    9.50    6.50
   7  -2   3    7.20    6.40
  -7  -2  -3   14.80    7.20
  -7  -2  -3   13.40    7.60
   7   2   4  100.99   14.60
   7   2   4  118.09   17.40
  -7   2  -4  142.69   17.00
   7  -2   4  158.08   20.70
  -7  -2  -4  122.69   17.50
  -7   2  -5   60.19    9.60
   7   2   5   85.49   16.50
   7   2   5   65.09   15.20
  -7   2  -5   47.00   12.30
  -7  -2  -5   53.49   13.70
  -7  -2  -5   47.80   11.90
   7  -2   5   81.19   16.20
  -7   2  -6   80.19   15.60
   7   2   6   67.99   15.70
  -7   2  -6   61.09   10.80
   7   2   6   50.39   12.30
   7  -2   6   60.39   13.70
  -7  -2  -6   40.40   11.00
  -7  -2  -6   59.69   13.10
   7   2   7  -10.00    4.20
  -7   2  -7   -7.60    3.80
   7   2   7    0.50    5.40
  -7   2  -7    1.00    6.40
  -7  -2  -7    0.60    5.40
   7  -2   7    5.00    6.50
  -7  -2  -7    1.50    6.10
   7   2   8   57.49   13.50
   7   2   8   45.60   14.90
  -7   2  -8   60.39   12.60
  -7  -2  -8   68.49   13.40
   7  -2   8   71.59   15.30
  -7   2  -9   17.40    9.90
   7   2   9    0.60   12.60
   7   2   9    6.80    8.10
   7  -2   9   14.60    9.50
  -7   2 -10  109.39   18.20
   7   2  10   84.69   24.60
   7   2  10   67.49   18.40
   7  -2  10   75.29   18.40
  -7   2 -11   73.19   16.40
   7   2  11   80.19   18.30
   7   2  11   89.29   19.60
   7  -2  11   86.49   20.10
   7   2  12   25.10   13.40
   7  -2  12   12.70   11.30
   7   2  13  154.28   28.50
   7  -2  13  139.39   26.30
   7   2  14  152.48   28.70
   7  -2  14  120.89   24.90
   7   2  15    4.60   10.70
   7  -2  15    2.00   11.00
   7   2  16   12.10   13.00
   7  -2  16   16.20   14.80
   7   2  17    9.80   14.00
   7  -2  17    7.10   14.90
   7   2  18   -7.00   11.30
   7  -2  18   11.20   14.00
  -7   3  20    2.30   10.40
  -7  -3  20  -10.70   12.50
  -7   3  19    7.10   10.80
  -7  -3  19   -8.60   11.90
  -7   3  18   33.30   13.60
  -7  -3  18   14.80   14.40
   7  -3 -18   21.90   11.20
  -7   3  17   15.00   10.60
   7  -3 -17    3.70    7.40
  -7  -3  17  -10.30   10.00
  -7   3  16   51.29   13.10
   7  -3 -16   38.90   11.00
  -7  -3  16   23.40   16.40
  -7   3  15  184.38   21.80
   7  -3 -15  206.08   18.40
  -7  -3  15  174.18   32.60
  -7   3  14    0.40    5.80
   7  -3 -14    0.10    4.60
  -7  -3  14   -0.60    9.90
  -7   3  13  335.97   21.90
   7  -3 -13  307.47   19.70
  -7  -3  13  321.17   41.60
  -7   3  12   25.90    8.00
  -7  -3  12   46.80   16.20
   7  -3 -12   26.70    6.90
  -7   3  11   -2.20    4.20
   7  -3 -11   -5.60    6.70
  -7  -3  11    3.90   11.80
   7  -3 -11    2.10    3.80
  -7   3  10  124.19    9.50
   7  -3 -10  103.59    8.10
   7  -3 -10  108.89   17.60
  -7  -3  10  118.79   22.60
   7  -3  -9  227.58    9.70
   7  -3  -9  269.87   26.90
  -7  -3   9  247.88   33.10
   7  -3  -8  228.58   24.30
  -7  -3   8  142.29   22.30
   7   3  -7  285.37   33.80
   7   3  -7  209.78   22.70
   7  -3  -7  199.98   17.20
  -7  -3   7  161.58   23.20
   7   3  -6   20.90    8.50
   7   3  -6   23.00   11.80
   7  -3  -6   17.40    7.00
  -7  -3   6   19.80    9.90
   7   3  -5  595.84   34.90
   7   3  -5  541.35   37.40
   7  -3  -5  559.34   26.80
  -7  -3   5  575.64   39.70
   7   3  -4  224.98   27.30
   7  -3  -4  172.18   12.40
  -7  -3   4  206.88   28.30
   7   3  -3    3.60    5.50
   7   3  -3   -7.40    5.50
   7  -3  -3    1.20    2.10
   7  -3  -3    1.90    2.90
  -7  -3   3    0.20    6.60
   7   3  -2    2.00    5.60
  -7   3   2   22.00    4.60
   7   3  -2    9.80    9.30
  -7  -3   2   16.30    7.60
   7  -3  -2   24.30    5.20
  -7  -3   2   14.70    9.50
   7  -3  -2   23.50    3.60
  -7   3   1  415.16   19.70
   7   3  -1  366.06   26.70
   7  -3  -1  395.26   20.70
  -7  -3   1  421.56   32.60
  -7  -3   1  432.56   27.20
   7   3   0   12.30    7.90
   7   3   0   -0.90    5.10
  -7   3   0    5.30    4.30
  -7  -3   0    4.60    5.60
   7  -3   0    6.80    4.90
   7   3   1  147.09   19.50
   7   3   1  165.98   22.00
  -7   3  -1  161.08   14.10
   7  -3   1  162.78   17.40
  -7  -3  -1  140.99   20.30
   7   3   2   90.19   17.90
   7   3   2   86.49   13.80
   7   3   2   86.49   15.10
  -7   3  -2  102.79   14.50
  -7  -3  -2   73.59   12.80
   7  -3   2  125.09   16.50
   7   3   3  526.55   34.40
  -7   3  -3  544.95   19.20
  -7   3  -3  551.74   18.50
  -7   3  -3  533.55   30.50
   7   3   3  527.55   36.90
   7   3   3  534.75   32.90
  -7  -3  -3  528.15   32.80
   7  -3   3  554.34   32.30
  -7   3  -4  284.07   22.40
   7   3   4  250.97   22.50
   7   3   4  304.07   31.80
   7   3   4  274.97   31.70
  -7   3  -4  297.97   14.70
   7  -3   4  267.17   23.30
  -7  -3  -4  269.57   23.10
   7   3   5  109.89   18.90
  -7   3  -5  138.39   21.80
   7   3   5  111.99   21.20
  -7   3  -5  122.89   12.40
  -7  -3  -5  131.49   19.20
   7  -3   5  178.98   24.10
  -7   3  -6  181.08   24.20
   7   3   6  163.08   26.00
   7   3   6  152.18   21.70
  -7   3  -6  183.68   17.30
  -7  -3  -6  158.28   22.00
   7  -3   6  192.08   26.00
   7   3   7    5.50    7.70
  -7   3  -7    2.50    5.50
   7   3   7    5.10    9.20
  -7   3  -7    0.50    6.50
  -7  -3  -7   -4.60    5.30
   7  -3   7    5.50    7.10
   7   3   8    2.60    8.50
  -7   3  -8    2.00    6.30
   7   3   8   -3.80    6.70
   7  -3   8   -0.90    7.20
  -7   3  -9  247.48   24.60
   7   3   9  212.08   26.10
   7   3   9  158.38   25.80
   7  -3   9  176.08   27.40
   7   3  10  128.89   26.00
  -7   3 -10  129.29   21.70
   7   3  10  141.09   23.40
   7  -3  10   85.39   19.10
   7   3  11   44.30   16.40
  -7   3 -11   29.10   11.20
   7   3  11   55.19   16.40
   7  -3  11   25.70   13.50
  -7   3 -12   26.80   14.40
   7   3  12    7.50   11.70
   7   3  12   -0.40    8.40
   7  -3  12    7.40   10.10
   7   3  13  446.16   39.40
   7  -3  13  316.77   40.50
   7   3  14    7.00   11.60
   7  -3  14   -6.50    9.40
   7   3  15   18.90   14.00
   7  -3  15   18.10   15.50
   7   3  16    9.80   12.90
   7  -3  16   33.30   19.00
   7   3  17    2.50   13.10
   7  -3  17   -6.90   10.40
  -7   4  19    4.90    9.00
  -7  -4  19   26.00   20.40
  -7   4  18   42.00   12.10
  -7  -4  18   62.49   40.40
   7  -4 -18   31.20   10.30
  -7   4  17  107.19   16.00
   7  -4 -17  100.49   13.60
  -7  -4  17   82.19   24.70
  -7   4  16    8.70    7.10
  -7  -4  16   -2.00   12.40
   7  -4 -16   -1.00    4.70
  -7   4  15    5.80    6.30
  -7  -4  15   -5.60   11.10
   7  -4 -15   10.20    5.80
  -7   4  14   97.99   16.70
  -7  -4  14   93.29   26.10
   7  -4 -14   99.19   10.50
  -7   4  13    3.20    3.50
   7  -4 -13    1.80    3.00
  -7  -4  13   18.60   14.80
  -7  -4  12    9.20   12.80
  -7  -4  11   61.19   19.70
   7   4 -10   43.30   13.30
   7  -4 -10   49.70   13.70
  -7  -4  10   54.39   19.50
   7   4  -9  255.77   31.70
  -7  -4   9  238.98   34.40
   7  -4  -9  296.67   30.10
   7   4  -8    5.60    8.70
   7  -4  -8   10.10    6.70
  -7  -4   8    3.90    9.90
   7   4  -7   -7.80   10.20
   7  -4  -7    6.10    6.20
  -7  -4   7    9.20   10.50
   7   4  -6   -4.80    4.80
   7  -4  -6    8.90    5.80
  -7  -4   6   -0.80    8.40
   7   4  -5   -5.80    5.50
  -7  -4   5   -4.30    7.40
   7  -4  -5   10.50    5.20
   7   4  -4   69.79   14.30
  -7  -4   4   60.99   15.50
   7  -4  -4   80.69   10.00
   7   4  -3    7.80    7.70
   7  -4  -3   -2.30    2.80
  -7  -4   3   -1.90    7.30
  -7   4   2    6.90    3.30
   7   4  -2   -2.70    7.00
   7   4  -2    0.40    6.20
  -7  -4   2    7.80    9.00
   7  -4  -2    5.30    3.10
   7  -4  -2   12.00    4.70
   7   4  -1  145.49   24.80
  -7   4   1  138.39   11.10
   7   4  -1  171.78   23.80
  -7  -4   1  107.79   20.60
   7  -4  -1  151.58   13.50
  -7   4   0   61.29   10.00
   7   4   0   39.60   11.90
   7   4   0   64.79   14.60
   7   4   0   78.99   17.50
   7  -4   0   71.79   11.80
   7   4   1   22.60   11.10
  -7   4  -1    5.30    5.40
   7   4   1   16.20    9.40
   7   4   1    9.20    8.10
   7  -4   1   10.80    7.10
   7   4   2  200.78   23.40
   7   4   2  182.58   24.50
  -7   4  -2  172.98   19.40
   7   4   2  188.88   24.90
   7  -4   2  196.38   21.50
  -7   4  -3   64.89   12.60
   7   4   3   59.59   15.70
  -7   4  -3   60.09    5.70
   7   4   3   62.19   14.50
   7  -4   3   60.29   13.30
   7   4   4    2.30    7.50
  -7   4  -4   24.50    4.50
   7   4   4    7.10    9.20
   7   4   4   22.80   10.00
   7  -4   4   32.20   12.20
  -7   4  -5  112.79   18.50
  -7   4  -5  155.98   12.30
   7   4   5  123.19   20.90
   7   4   5  164.68   25.90
   7  -4   5  179.58   24.30
  -7   4  -6   18.50    9.70
   7   4   6   10.90    8.60
   7   4   6   25.30   11.40
   7  -4   6   14.50   10.30
   7   4   7   21.40   10.10
   7   4   7   22.80   13.10
   7  -4   7   29.30   13.00
   7   4   8   82.79   19.20
   7  -4   8  117.49   24.60
   7   4   9   48.00   16.80
   7   4   9   20.50   11.20
   7  -4   9   64.89   18.40
   7   4  10   80.99   22.00
   7   4  10   65.59   17.20
   7  -4  10   50.29   17.70
  -7   4 -11    3.20    9.20
   7   4  11   15.70   12.10
   7   4  11   23.10   16.30
   7  -4  11   29.50   14.40
  -7   4 -12   52.49   18.10
   7   4  12   45.10   19.70
   7   4  12   71.79   19.40
   7  -4  12   33.40   15.80
   7   4  13    3.90   10.30
   7   4  13   14.20   13.20
   7  -4  13   -6.90    9.80
   7   4  14   77.89   22.50
   7  -4  14  112.99   29.10
   7   4  15   -0.20   11.80
   7  -4  15  -10.10    9.90
   7   4  16   -4.80   10.70
   7  -4  16   -7.90   13.70
  -7  -5  17   24.10   20.20
  -7  -5  16   -9.70   12.90
  -7  -5  15  199.58   39.50
   7   5 -14   76.19   22.60
  -7  -5  14   58.89   22.50
   7   5 -13    0.20    9.30
  -7  -5  13    8.80   12.00
   7   5 -12   20.80   13.20
  -7  -5  12   42.10   19.90
   7   5 -11    9.90   10.30
  -7  -5  11   14.60   13.90
   7   5 -10  257.47   33.70
  -7  -5  10  256.87   39.40
   7   5  -9    7.00   10.00
   7  -5  -9   -3.30    6.30
  -7  -5   9   -0.40   10.10
   7   5  -8    2.30    9.30
  -7  -5   8   -1.80   10.90
   7  -5  -8    0.00    6.50
   7   5  -7  104.09   21.80
   7  -5  -7  103.99   15.60
  -7  -5   7  104.69   25.80
   7   5  -6   -1.00    6.40
  -7  -5   6   -8.70    7.50
   7  -5  -6    3.80    5.70
   7   5  -5  389.56   32.60
  -7  -5   5  433.56   47.90
   7  -5  -5  413.86   23.40
   7   5  -4    6.70    8.30
   7  -5  -4    6.20    5.30
  -7  -5   4    9.70   12.30
   7   5  -3   13.20    9.70
   7  -5  -3    8.20    5.00
  -7  -5   3   11.00   10.40
  -7   5   2   51.49    6.90
   7   5  -2   29.20   11.20
  -7  -5   2   55.89   16.70
   7  -5  -2   53.39    8.20
   7   5  -1   49.30   15.40
  -7   5   1   46.80    8.20
   7   5  -1   56.59   16.70
   7  -5  -1   56.19   10.00
   7   5   0   91.09   19.90
  -7   5   0  106.89   10.30
   7   5   0  107.89   18.30
  -7   5   0   90.79   12.60
   7  -5   0  110.99   15.20
  -7   5  -1   -0.20    4.80
   7   5   1    6.40    9.10
  -7   5  -1   -1.60    3.00
   7   5   1   -1.50    6.50
   7  -5   1    1.70    5.80
  -7   5  -2  131.49   17.40
   7   5   2  112.19   19.00
   7   5   2  115.89   21.40
  -7   5  -2  134.99    9.20
   7  -5   2  124.19   18.90
   7   5   3   84.89   19.90
   7   5   3   90.09   18.70
  -7   5  -3   83.09    8.50
   7  -5   3  105.79   18.30
   7   5   4   90.99   18.80
   7   5   4   42.90   15.20
  -7   5  -4   76.79   15.70
  -7   5  -4   85.29    9.20
   7  -5   4   81.79   17.40
   7   5   5   12.20   11.90
  -7   5  -5   36.20    6.90
   7  -5   5   53.79   15.40
   7   5   6    4.60   11.40
   7   5   6   -1.70    6.60
  -7   5  -6   12.70    5.10
   7  -5   6    3.90    9.30
   7   5   7   12.80   11.30
   7   5   7   24.40   11.70
  -7   5  -7   -1.70    3.80
   7  -5   7    0.00    9.50
   7   5   8   -1.60    7.80
   7   5   8   16.30   12.10
  -7   5  -8    1.80    4.70
   7  -5   8   -0.50    8.80
   7   5   9   23.10   12.40
   7   5   9   21.30   14.30
  -7   5  -9    6.80    6.30
   7  -5   9    7.20   11.50
   7   5  10   10.30   10.40
   7   5  10  -12.80    9.10
   7  -5  10    8.30   12.60
   7   5  11   12.30   13.90
   7   5  11    5.80   10.50
   7  -5  11   -2.40    9.70
   7   5  12    5.90   11.60
   7   5  12  -11.50    8.80
   7  -5  12   29.50   16.90
   7   5  13   11.40   17.10
   7   5  13  -10.60    8.50
   7  -5  13    0.30   11.90
   7   5  14   -4.70   10.40
   7   5  14   -4.80   12.10
   7  -5  14    9.00   15.60
   7   6 -14   23.10   14.00
  -7  -6  14   37.60   22.30
   7   6 -13    7.50   13.00
  -7  -6  13    1.10   14.20
   7   6 -12    4.20   10.40
  -7  -6  12   17.10   16.30
   7   6 -11   13.30   10.70
  -7  -6  11   18.70   16.50
   7   6 -10    5.20   10.40
  -7  -6  10    4.70   12.30
   7   6  -9   62.89   18.10
  -7  -6   9   50.79   19.60
   7   6  -8   15.00   13.40
  -7  -6   8    3.60   13.20
   7  -6  -8   -1.80    7.20
   7   6  -7    3.10    8.10
  -7  -6   7    6.20   12.70
   7  -6  -7    0.70    6.90
   7   6  -6    1.90    9.20
  -7  -6   6   14.30   16.20
   7   6  -5  158.28   25.60
   7  -6  -5  197.48   20.30
  -7  -6   5  121.49   28.80
   7   6  -4  131.39   22.50
  -7  -6   4  122.39   25.50
   7  -6  -4  127.49   15.20
   7   6  -3   63.89   18.90
  -7  -6   3   88.89   22.50
   7   6  -2    1.20    8.80
   7  -6  -2   18.60    5.70
  -7  -6   2    2.60   10.30
   7   6  -1  187.98   29.30
   7   6  -1  146.39   24.00
  -7   6   1  178.88   14.30
   7  -6  -1  183.88   16.00
   7   6   0  169.78   25.70
  -7   6   0  161.18   13.30
   7   6   0  170.98   25.80
  -7   6   0  168.08   17.80
   7  -6   0  175.18   19.90
  -7   6  -1  201.98   21.30
   7   6   1  182.28   29.40
   7   6   1  203.48   27.90
   7  -6   1  234.18   24.90
   7   6   2   51.79   17.40
   7   6   2   60.39   16.20
   7  -6   2   20.30   10.50
   7   6   3   44.90   16.50
   7   6   3   21.70   12.00
  -7   6  -3    5.80    8.20
   7  -6   3   10.30    9.20
   7   6   4   32.20   13.80
  -7   6  -4   31.00    7.70
   7   6   4   21.90   12.00
   7  -6   4   37.40   13.90
  -7   6  -5   11.10    5.30
   7   6   5   11.30    9.80
   7   6   5   17.50   13.50
   7   6   6   11.10   10.70
   7   6   6   13.40   13.70
  -7   6  -6   15.40    6.20
   7  -6   6    6.30   11.50
  -7   6  -7  127.49   14.50
   7   6   7  146.39   26.70
   7   6   7  108.19   22.40
   7  -6   7  153.48   28.30
   7   6   8    0.30    9.40
  -7   6  -8    3.20    5.10
   7   6   8    5.60   10.90
   7  -6   8   -7.00    9.50
  -7   6  -9    3.30    6.10
   7   6   9    9.50   11.50
   7   6   9   13.20   13.90
   7  -6   9   17.00   13.80
   7   6  10    5.40   15.90
   7   6  10    0.30   10.00
  -7   6 -10    2.30    6.40
   7  -6  10   -0.20   11.20
  -7   6 -11   -0.60    6.30
   7   6  11    4.00   11.60
   7   6  11    4.90   12.40
   7  -6  11   -5.60   11.50
   7   7  -9   15.70   12.50
  -7  -7   9    2.50   13.80
   7   7  -8    0.80    9.80
  -7  -7   8  -15.10   10.00
   7   7  -7   54.69   17.80
  -7  -7   7   47.30   20.30
   7   7  -6   20.50   13.70
  -7  -7   6   -4.30   11.90
   7  -7  -6   11.90    9.00
   7   7  -5  111.69   25.70
  -7  -7   5   79.09   24.50
   7  -7  -5   78.49   14.70
   7   7  -4   82.79   20.20
  -7  -7   4   62.59   22.10
   7   7  -3    5.90   11.00
  -7  -7   3    4.10   13.00
  -7   7   2   68.09    7.00
   7   7  -2   68.29   17.70
  -7   7   2   71.59    6.80
   7   7  -2   63.99   19.90
  -7   7   1    3.70    5.10
   7   7  -1   15.20   13.10
   7   7  -1    2.30   10.10
   7  -7  -1    0.70    5.70
  -7   7   0   80.99   12.60
   7   7   0   57.39   17.90
  -7   7   0   68.39   12.60
   7   7   0   73.69   19.70
   7  -7   0   89.59   15.30
   7   7   1   -5.10    8.00
   7   7   1    8.20   10.80
  -7   7  -1    0.10    5.20
  -7   7  -1    0.40    7.60
   7  -7   1    6.20    8.40
   7   7   2   16.00   13.30
   7   7   2   15.70   11.40
  -7   7  -2   15.00    6.90
  -7   7  -2    8.90    8.80
   7  -7   2    2.80    8.10
   7   7   3   11.00   11.10
   7   7   3   19.60   14.50
  -7   7  -3    0.90    5.10
   7  -7   3    6.00    9.20
  -7   7  -4    0.90    4.90
   7   7   4   -8.70    7.50
   7   7   4   -0.90   10.80
   7  -7   4    3.60   11.10
   7   7   5   25.90   13.40
   7   7   5   57.39   22.20
  -7   7  -5   22.50    7.50
   7  -7   5    6.50   11.40
  -7   7  -6    1.10    5.30
   7   7   6    8.20   14.60
   7   7   6   -8.60    8.20
   7  -7   6   11.80   12.40
   7   7   7   10.90   11.90
   7   7   7  -11.70   21.10
  -7   7  -7    0.70    5.30
   7  -7   7    7.40   12.10
  -8   0  22    3.20   13.90
  -8   0  21   14.60   15.00
  -8   0  20   62.29   21.10
  -8   0  19   -5.90   10.40
  -8   0  18   -2.80    9.00
  -8   0  17   -2.70    8.90
  -8   0  16    3.70    9.80
  -8   0  15   -5.10    7.20
  -8   0  14    9.60    9.70
   8   0 -13    1.70    6.90
  -8   0  13  -11.10    5.50
   8   0 -12   14.70    9.30
  -8   0  12   49.80   14.10
  -8   0  11    0.80    6.70
   8   0 -11   -6.80    5.90
   8   0 -10  422.96   29.60
  -8   0  10  378.16   28.90
  -8   0   9    3.00    7.30
   8   0  -9    1.10    6.00
  -8   0   8   39.20   10.80
   8   0  -8   43.10   11.60
  -8   0   7   -3.30    5.40
   8   0  -7   -1.40    4.80
  -8   0   6   35.80    9.90
   8   0  -6   53.19   11.30
   8   0  -5   -5.80    4.30
  -8   0   5   -8.60    5.10
   8   0  -4 1248.58   52.59
  -8   0   4 1347.97   55.09
   8   0  -3   -2.90    4.10
   8   0  -3   -1.70    3.80
   8   0  -3    1.40    4.10
   8   0  -2 1696.83   62.79
   8   0  -2 1782.52   67.69
   8   0  -2 1746.83   59.89
  -8   0   1    1.60    4.20
   8   0  -1    2.70    4.10
  -8   0   1    6.30    4.70
   8   0  -1   -2.90    3.80
  -8   0   0 1761.02   60.89
   8   0   0 1801.92   66.09
   8   0   0 1892.01   62.29
  -8   0   0 1739.73   65.59
  -8   0  -1   -7.80    3.30
   8   0   1   -3.00    4.00
  -8   0  -1   -0.40    3.70
   8   0   1    3.30    4.60
   8   0   2  471.15   24.40
  -8   0  -2  505.85   27.80
   8   0   2  432.76   27.20
  -8   0  -2  456.55   23.10
   8   0   3   -0.70    4.60
   8   0   3    4.20    6.00
  -8   0  -3    4.80    5.80
  -8   0  -3    1.70    4.20
   8   0   4 1381.86   54.19
  -8   0  -4 1327.17   55.79
   8   0   4 1267.77   57.09
  -8   0  -4 1307.57   50.59
   8   0   5    0.20    5.10
  -8   0  -5    0.70    4.30
   8   0   5    1.30    6.20
  -8   0  -5    1.00    6.80
   8   0   6   20.00    8.50
   8   0   6   23.90    9.60
  -8   0  -6   13.70    8.00
  -8   0  -6   18.90    7.20
   8   0   7    5.10    7.00
  -8   0  -7   -1.90    4.50
   8   0   7    7.30    7.00
  -8   0  -7    0.20    5.00
   8   0   8   -4.80    5.70
  -8   0  -8   -5.90    4.30
  -8   0  -9   -0.70    5.90
   8   0   9    0.80    6.40
   8   0  10  357.76   39.00
   8   0  11    0.50    8.50
   8   0  12   -1.50    9.20
   8   0  13   -3.30    8.00
   8   0  14  315.17   42.70
   8   0  15   -4.80    9.10
   8   0  16    5.30   13.10
   8   0  17   -1.90   11.60
   8   0  18   29.40   20.90
  -8   1  21    9.30   14.00
  -8  -1  21   22.70   17.00
  -8   1  20   -3.40    9.60
  -8  -1  20   13.60   15.00
  -8   1  19    5.90   11.50
  -8  -1  19   -8.40   10.20
  -8   1  18    8.30   10.90
  -8  -1  18   13.90   13.60
  -8  -1  17   36.90   15.80
  -8   1  16   86.49   18.90
  -8  -1  16   27.70   14.50
  -8   1  15   21.70   11.00
   8  -1 -15    5.90    8.80
  -8  -1  15   -2.50    9.40
  -8   1  14   23.00   11.10
   8  -1 -14   19.30   10.20
  -8  -1  14   26.40   12.30
  -8   1  13    2.80    7.40
  -8  -1  13    2.40    8.80
  -8   1  12  112.89   18.20
  -8  -1  12  107.69   20.10
   8  -1 -12  124.69   18.70
   8   1 -11  255.77   30.60
  -8   1  11  252.47   22.20
  -8  -1  11  219.48   27.10
   8  -1 -11  225.78   20.50
   8   1 -10   -2.40    6.80
  -8   1  10    8.30    6.60
  -8  -1  10    6.50    8.20
   8  -1 -10    2.90    5.60
  -8   1   9  213.28   18.50
   8   1  -9  237.68   28.50
  -8  -1   9  207.98   26.70
   8  -1  -9  203.98   17.90
   8   1  -8   -2.40    6.00
  -8   1   8    5.20    5.80
   8  -1  -8   -0.30    4.50
  -8  -1   8   -5.20    6.50
  -8   1   7  131.29   16.00
   8   1  -7  150.78   21.10
  -8  -1   7  150.18   20.60
   8  -1  -7  132.09   15.70
  -8   1   6  167.58   17.50
   8   1  -6  114.09   17.20
  -8  -1   6  110.69   18.10
   8  -1  -6  164.18   14.10
  -8   1   5  210.48   16.80
   8   1  -5  302.17   28.80
   8  -1  -5  204.08   16.10
  -8  -1   5  195.98   23.20
   8   1  -4  166.58   20.00
   8   1  -4  202.38   17.10
   8  -1  -4  189.98   13.70
   8  -1  -4  217.98   16.10
  -8  -1   4  261.47   27.40
   8   1  -3   41.50    9.40
   8   1  -3   54.49   13.10
   8  -1  -3   57.99    9.00
  -8  -1   3   54.49   13.60
   8  -1  -3   55.49   10.30
   8   1  -2   10.40    8.60
  -8   1   2    5.80    4.40
   8   1  -2   15.80    6.70
   8   1  -2    5.80    6.10
   8  -1  -2   19.80    4.80
   8  -1  -2    8.60    4.50
  -8   1   1  896.41   36.20
   8   1  -1  867.61   38.00
   8   1  -1  859.51   44.00
   8  -1  -1  879.51   36.60
  -8  -1   1  805.12   36.90
   8  -1  -1  890.21   31.20
   8   1   0   97.59   16.90
   8   1   0   96.49   13.60
   8   1   0  109.79   15.80
  -8   1   0   99.29   12.00
   8  -1   0  104.89    9.40
  -8  -1   0   92.29   11.70
   8  -1   0   64.49   10.30
   8   1   1  750.12   35.50
   8   1   1  776.02   37.60
  -8   1  -1  762.62   34.60
  -8   1  -1  748.33   28.00
   8  -1   1  767.02   29.20
  -8  -1  -1  733.53   36.90
   8  -1   1  730.23   35.20
  -8  -1  -1  789.12   35.10
  -8   1  -2   29.80    6.10
   8   1   2    7.60    5.80
   8   1   2   14.40    7.10
  -8   1  -2   35.20    8.40
  -8  -1  -2   45.80   10.70
   8  -1   2   38.50    7.20
   8  -1   2   30.70    8.70
  -8  -1  -2   33.60    9.10
  -8   1  -3  544.45   23.60
   8   1   3  504.15   31.10
  -8   1  -3  543.05   30.20
   8   1   3  530.95   30.10
   8  -1   3  530.45   25.20
  -8  -1  -3  532.35   28.40
   8  -1   3  514.95   30.50
   8   1   4   44.60   12.60
   8   1   4   49.50   11.60
  -8   1  -4   39.60    9.90
  -8   1  -4   61.39    9.50
  -8  -1  -4   66.39   12.00
   8  -1   4   85.69   15.20
  -8  -1  -4   71.19   12.90
   8  -1   4   60.29   10.20
  -8   1  -5    3.10    5.30
   8   1   5    7.70    5.90
  -8   1  -5    2.90    4.80
   8   1   5    8.10    6.70
  -8  -1  -5   -2.20    4.00
   8  -1   5   19.00    9.40
  -8  -1  -5   -3.50    4.40
   8   1   6   -2.00    5.70
   8   1   6    6.40    6.20
  -8   1  -6    3.30    5.60
  -8   1  -6   -4.30    3.60
   8  -1   6   10.70    7.80
  -8  -1  -6    3.00    5.10
  -8  -1  -6    1.60    7.40
   8   1   7  531.35   34.90
  -8   1  -7  473.05   28.00
   8   1   7  445.96   33.30
  -8   1  -7  514.15   34.00
   8  -1   7  481.75   35.00
  -8  -1  -7  503.65   32.70
  -8  -1  -7  483.95   30.90
   8   1   8   62.29   14.90
   8   1   8   74.49   16.30
  -8   1  -8   51.79   11.70
   8  -1   8   63.69   17.00
  -8  -1  -8   64.49   15.00
  -8   1  -9    1.20    6.00
   8   1   9   -4.00    6.20
   8   1   9    6.70    9.00
   8  -1   9    0.00    7.50
   8   1  10   35.80   12.70
   8   1  10   62.39   20.40
  -8   1 -10   46.80   14.10
   8  -1  10   35.80   14.20
   8   1  11   66.49   17.60
   8  -1  11   78.29   21.00
   8   1  12  126.99   23.30
   8  -1  12  179.78   30.10
   8   1  13    7.30   10.50
   8  -1  13   16.10   12.40
   8   1  14    7.70   11.90
   8  -1  14   -6.50    8.70
   8   1  15   21.80   14.40
   8  -1  15   20.10   14.60
   8   1  16   -5.30   10.80
   8  -1  16    8.70   13.40
   8   1  17  107.09   29.30
   8  -1  17   85.89   27.30
   8   1  18   -3.00   12.40
   8  -1  18   -7.00   11.70
  -8   2  21    9.60   12.10
  -8   2  20    5.80   11.40
  -8  -2  20   -9.50   12.30
  -8   2  19   71.29   19.10
  -8  -2  19   61.99   23.00
  -8   2  18  420.86   34.90
  -8  -2  18  371.46   45.70
  -8   2  17   58.39   15.30
  -8  -2  17   11.90   14.50
  -8   2  16   36.70   12.70
  -8  -2  16   29.00   15.80
   8  -2 -16   52.69   14.30
  -8   2  15   18.80   10.00
   8  -2 -15   19.60   11.50
  -8  -2  15   11.70   12.80
  -8   2  14   99.39   16.70
  -8  -2  14  128.69   26.30
   8  -2 -14  105.29   17.20
  -8   2  13    8.70    7.40
  -8  -2  13    3.20    9.60
   8  -2 -13    0.90    5.90
  -8   2  12   23.40    9.20
   8  -2 -12   23.30    8.20
  -8  -2  12   34.80   15.00
  -8   2  11   16.40    7.60
   8  -2 -11    0.50    4.90
  -8  -2  11    4.10    8.80
  -8   2  10  167.28   15.10
  -8  -2  10  201.18   28.70
   8  -2 -10  180.88   14.90
  -8   2   9   77.89   11.40
   8   2  -9   68.29   17.50
   8  -2  -9   74.49   10.70
  -8  -2   9   66.79   17.90
  -8   2   8  304.97   18.00
   8   2  -8  336.47   29.50
   8  -2  -8  284.47   17.00
  -8  -2   8  303.37   33.70
  -8   2   7    3.20    4.00
   8   2  -7    2.20    7.50
   8  -2  -7    5.60    3.60
  -8  -2   7    5.60    8.40
   8   2  -6  110.79   19.60
   8   2  -6  105.19   16.70
   8  -2  -6  110.99    8.30
   8  -2  -6  112.19    9.50
  -8  -2   6  107.99   20.20
   8   2  -5  358.96   25.40
   8   2  -5  376.66   40.10
   8  -2  -5  326.07   15.40
  -8  -2   5  328.37   28.60
   8  -2  -5  348.37   17.20
   8   2  -4   75.49   13.40
   8   2  -4  120.59   19.60
   8  -2  -4   94.19    9.30
   8  -2  -4  119.19   11.40
  -8  -2   4   83.09   15.00
   8   2  -3   14.60    8.90
   8   2  -3    5.10    5.30
   8  -2  -3   14.90    6.50
   8  -2  -3   18.70    5.30
  -8  -2   3   15.20   10.30
  -8   2   2    2.00    3.60
   8   2  -2   -4.90    4.30
   8   2  -2   -2.70    5.60
   8  -2  -2    5.30    2.40
  -8  -2   2    5.60    5.70
  -8  -2   2   -3.10    6.10
  -8   2   1   96.29   11.10
   8   2  -1   50.19   10.80
   8   2  -1   85.09   17.50
   8   2  -1   62.09   12.50
  -8  -2   1   80.19   13.00
   8  -2  -1   69.99   10.10
  -8   2   0  362.06   20.10
   8   2   0  305.37   26.90
   8   2   0  377.26   25.40
   8   2   0  323.97   23.50
   8  -2   0  357.76   21.10
  -8  -2   0  384.56   23.80
  -8   2  -1   49.00    9.40
   8   2   1   45.90   10.50
   8   2   1   26.60    9.40
   8   2   1   45.70   13.50
   8  -2   1   60.09   11.10
  -8  -2  -1   32.90    8.30
   8   2   2   14.10    9.60
  -8   2  -2    9.10    5.40
   8   2   2    3.60    6.30
   8   2   2   15.50    7.30
  -8   2  -2   14.80    3.00
  -8  -2  -2   10.20    7.20
  -8  -2  -2   21.30    8.60
   8  -2   2   17.10    7.40
  -8   2  -3  942.41   42.80
   8   2   3  937.11   45.70
  -8   2  -3  917.61   31.30
   8   2   3  892.61   44.70
  -8  -2  -3  871.01   46.00
  -8  -2  -3  909.51   50.69
   8  -2   3  898.31   43.60
  -8   2  -4    1.90    3.70
  -8   2  -4    3.00    5.70
   8   2   4   -0.40    5.80
   8   2   4   -0.90    6.00
  -8  -2  -4   -0.60    5.10
  -8  -2  -4    5.50    6.30
   8  -2   4   -0.60    5.20
   8   2   5   26.50   10.30
  -8   2  -5   24.00    6.00
  -8   2  -5   17.70    8.70
   8   2   5    6.50    7.10
  -8  -2  -5   12.30    7.40
  -8  -2  -5   22.90    9.10
   8  -2   5    7.50    7.30
  -8   2  -6  162.28   16.40
   8   2   6   93.89   18.90
   8   2   6  124.79   18.10
  -8   2  -6  121.49   18.70
  -8  -2  -6  121.89   17.10
   8  -2   6  112.39   18.60
  -8  -2  -6  139.89   19.10
  -8   2  -7   -1.10    4.20
  -8   2  -7    2.20    6.90
   8   2   7   -3.30    5.80
   8   2   7   -8.70    4.10
   8  -2   7   -2.40    6.60
  -8   2  -8  492.25   29.10
   8   2   8  516.05   36.80
   8   2   8  555.84   39.40
   8  -2   8  542.15   39.30
   8   2   9   75.99   18.20
  -8   2  -9  111.29   17.70
   8  -2   9   88.09   20.70
   8   2  10  125.89   24.70
  -8   2 -10  119.99   18.20
   8   2  10  157.98   25.80
   8  -2  10  120.49   21.50
   8   2  11   18.60   11.50
  -8   2 -11   18.20   10.30
   8   2  11   14.10   10.70
   8  -2  11   13.10   11.50
   8   2  12    3.60   10.00
   8  -2  12    4.30   10.90
   8   2  13   -5.20    8.50
   8  -2  13   37.60   17.90
   8   2  14   34.30   15.90
   8  -2  14   65.69   22.20
   8   2  15  -13.60    7.60
   8  -2  15  -14.90    7.90
   8   2  16   15.80   14.90
   8  -2  16   -7.10   11.30
   8   2  17   13.40   14.00
   8  -2  17   12.00   14.90
   8   2  18   29.70   17.30
   8  -2  18   54.89   22.80
  -8  -3  20   20.60   19.30
  -8   3  19   45.20   15.10
  -8  -3  19   69.19   23.30
  -8   3  18    3.70    9.80
   8  -3 -18    0.70    8.00
  -8  -3  18   -9.50   11.90
  -8   3  17   90.19   17.50
   8  -3 -17   78.39   15.70
  -8  -3  17  150.58   32.30
  -8   3  16   -0.80    7.50
   8  -3 -16   -1.50    5.50
  -8  -3  16   11.00   13.60
  -8   3  15  303.07   23.40
   8  -3 -15  275.57   21.10
  -8  -3  15  283.37   42.10
  -8   3  14   53.19   11.40
   8  -3 -14   39.00    9.00
  -8  -3  14   71.29   23.10
  -8   3  13   30.60    8.70
  -8  -3  13    8.00   11.40
   8  -3 -13   38.60    8.60
  -8   3  12   84.59   11.20
  -8  -3  12   56.49   19.20
   8  -3 -12   60.69    9.30
  -8   3  11  175.88   12.80
  -8  -3  11  177.98   29.80
   8  -3 -11  209.58   25.20
  -8   3  10  158.48    9.90
  -8  -3  10  155.18   28.30
   8  -3 -10  177.78   23.50
   8  -3 -10  137.29    8.90
   8  -3  -9  295.97   10.40
   8  -3  -9  295.67   28.10
   8  -3  -9  291.67   10.20
   8   3  -8   18.20    9.70
   8  -3  -8   16.20    8.00
  -8  -3   8   -4.30    6.90
   8   3  -7   10.40    8.00
  -8  -3   7    9.50    8.80
   8  -3  -7   23.80    8.80
   8   3  -6  107.79   16.30
   8   3  -6  141.79   23.80
   8  -3  -6  165.48   16.60
  -8  -3   6  131.89   22.30
   8   3  -5   10.90    7.90
   8   3  -5   -6.20    6.50
   8  -3  -5    8.40    5.20
  -8  -3   5   16.20   11.90
   8   3  -4    6.90    8.40
   8   3  -4    9.90    9.60
   8  -3  -4   10.90    2.70
   8  -3  -4   12.00    2.50
  -8  -3   4   18.90   10.60
   8   3  -3   25.20    8.00
   8   3  -3   43.70   13.00
  -8  -3   3   33.10   12.30
   8  -3  -3   37.50    5.70
   8  -3  -3   44.10    5.80
   8   3  -2   60.49   15.50
   8   3  -2   40.70   10.20
  -8  -3   2   66.59   14.30
  -8  -3   2   92.49   18.80
   8  -3  -2   77.79    9.40
   8   3  -1   -2.00    4.00
  -8   3   1   -6.00    2.90
   8   3  -1   -8.70    5.80
   8   3  -1    7.30    7.80
   8  -3  -1    3.50    4.50
  -8  -3   1   -1.50    5.00
   8   3   0   10.90    7.70
   8   3   0   -0.80    5.20
  -8   3   0    5.90    4.50
   8   3   0    0.60    6.00
   8  -3   0    3.00    4.50
  -8  -3   0    3.60    5.30
   8   3   1   -0.80    5.70
   8   3   1    1.50    6.30
  -8   3  -1    0.90    3.80
   8   3   1   11.20    9.30
   8  -3   1   -1.40    4.10
  -8  -3  -1    3.80    6.60
   8   3   2  129.99   22.00
  -8   3  -2  106.99   14.70
   8   3   2  113.49   18.10
   8   3   2   87.19   15.10
  -8  -3  -2  137.39   20.60
   8  -3   2  107.19   15.60
   8   3   3   26.80    9.90
   8   3   3   12.70    9.60
   8   3   3   30.60   11.10
  -8   3  -3   27.90    9.70
  -8  -3  -3   31.80   12.20
   8  -3   3   25.60    9.20
   8   3   4   16.50   10.00
  -8   3  -4   20.30    8.80
   8   3   4   20.70   10.70
  -8   3  -4    9.70    3.50
   8   3   4    9.60    7.50
   8  -3   4    5.40    7.10
  -8   3  -5  258.07   23.20
  -8   3  -5  263.27   15.80
   8   3   5  182.58   22.60
   8   3   5  244.08   31.40
   8  -3   5  218.18   25.70
  -8  -3  -5  220.58   25.00
   8   3   6   70.79   16.20
  -8   3  -6   67.29   14.80
  -8   3  -6   74.59   10.90
   8   3   6   26.90   14.70
   8  -3   6   64.99   14.60
   8   3   7  198.48   28.80
  -8   3  -7  218.48   16.90
   8   3   7  189.18   25.30
   8  -3   7  237.98   29.80
  -8   3  -8   24.30    8.70
   8   3   8   13.50    9.60
  -8   3  -9  112.89   17.30
   8   3   9  125.69   22.90
   8   3   9  120.49   23.50
   8  -3   9  113.79   23.10
   8   3  10    3.30    9.40
  -8   3 -10    9.10    7.90
   8   3  10   -3.40    7.90
   8  -3  10  -12.40    6.80
  -8   3 -11  283.77   30.30
   8   3  11  245.28   33.00
   8   3  11  286.77   40.10
   8  -3  11  185.58   29.00
   8   3  12   14.00   11.30
   8   3  12   -2.10   12.10
   8  -3  12    1.80   10.80
   8   3  13   -8.90    8.20
   8   3  13    1.80   11.70
   8  -3  13   -2.60    8.90
   8   3  14   -0.10   10.50
   8  -3  14   19.50   14.50
   8   3  15   39.90   18.50
   8  -3  15   27.30   16.80
   8   3  16   10.30   14.00
   8  -3  16   39.80   21.00
   8   3  17   -3.90   11.20
   8  -3  17   44.90   21.30
  -8   4  18  157.18   20.00
  -8  -4  18  111.59   29.10
   8  -4 -18   98.89   14.70
  -8   4  17    0.20    6.80
   8  -4 -17    0.90    5.30
  -8  -4  17  -10.90   10.00
  -8   4  16   34.70    9.00
   8  -4 -16   29.80    7.40
  -8  -4  16   23.80   17.80
  -8  -4  15   16.40   14.50
   8  -4 -15    6.50    4.70
  -8   4  14   91.79    8.60
   8  -4 -14   85.89    7.40
  -8  -4  14  117.59   28.60
  -8  -4  13  394.86   47.80
  -8  -4  12   87.39   25.00
   8   4 -11  141.69   25.70
  -8  -4  11  101.49   22.90
   8   4 -10   -5.00    7.10
  -8  -4  10   -6.90    9.00
   8  -4 -10   -3.60    6.30
   8   4  -9    0.20    7.00
  -8  -4   9    4.50   11.00
   8   4  -8  118.49   21.80
   8  -4  -8  109.69   16.10
  -8  -4   8   85.49   21.40
   8   4  -7  112.79   18.70
  -8  -4   7  129.89   24.20
   8  -4  -7  161.18   18.20
   8   4  -6  108.59   17.60
   8  -4  -6  151.08   15.80
  -8  -4   6   80.29   18.90
   8  -4  -5   -0.10    3.80
  -8  -4   5   -1.40    7.80
   8   4  -4   19.00    9.90
  -8  -4   4   23.60   12.60
   8  -4  -4   26.40    6.10
   8   4  -3  114.89   20.70
  -8  -4   3   76.59   19.50
   8  -4  -3   96.49    7.70
   8  -4  -3   96.49    6.40
  -8   4   2  203.78   11.60
   8   4  -2  184.68   22.80
  -8  -4   2  123.69   22.40
   8  -4  -2  210.78   13.30
   8   4  -1   54.29   15.20
   8   4  -1   42.20   12.60
  -8   4   1   51.99    8.30
   8  -4  -1   39.90    8.60
  -8   4   0   20.20    6.50
   8   4   0   37.60   13.00
   8   4   0   41.50   11.60
   8  -4   0   36.70    9.10
  -8   4  -1   19.30    6.90
   8   4   1   24.50   10.40
   8  -4   1   14.20    7.00
   8   4   2   34.50   11.40
  -8   4  -2   61.99   11.80
   8   4   2   27.20   11.30
   8  -4   2   38.60   10.80
   8   4   3   62.79   16.30
  -8   4  -3   59.99   12.60
   8   4   3   44.10   12.30
   8  -4   3   19.00    8.80
  -8   4  -4    4.40    2.30
   8   4   4    4.60    6.80
  -8   4  -4    0.20    2.50
   8   4   4    9.20    9.60
  -8   4  -4   -2.20    5.80
   8  -4   4   -2.70    6.40
  -8   4  -5   59.19   13.50
   8   4   5   49.99   13.90
   8   4   5   56.09   17.20
  -8   4  -5   46.50    7.10
  -8   4  -5   58.89    6.60
   8  -4   5   66.19   16.30
  -8   4  -6    4.90    4.60
   8   4   6    0.50    7.70
   8  -4   6    5.00    8.40
  -8   4  -7   15.90    7.00
   8   4   7   16.60   14.00
   8   4   7   16.10   10.00
  -8   4  -8   41.90   10.40
   8   4   8   49.10   18.20
   8   4   8   51.69   15.70
   8  -4   8   53.69   17.50
  -8   4  -9   -2.40    5.80
   8   4   9   -5.40    8.90
   8   4   9    9.00    9.00
   8  -4   9    0.50    8.80
   8   4  10    4.60   10.70
  -8   4 -10   16.30    9.50
   8   4  10   11.40   12.50
   8  -4  10   24.60   14.10
   8   4  11   32.30   14.10
  -8   4 -11   24.60   11.20
   8   4  11   36.00   15.40
   8  -4  11   21.50   12.90
  -8   4 -12   -7.20    7.90
   8   4  12    2.80   10.90
   8   4  12   -1.70    9.10
   8  -4  12    4.20   11.30
   8   4  13    2.00   10.80
   8   4  13   -0.40   10.90
   8  -4  13   -2.40   10.80
   8   4  14   44.60   17.20
   8   4  14   20.10   14.70
   8  -4  14   59.59   22.90
   8   4  15   28.10   16.80
   8  -4  15   37.10   20.30
  -8  -5  16   26.40   18.00
   8   5 -15    7.70   13.90
  -8  -5  15  -18.90    9.70
   8   5 -14    9.50   11.10
  -8  -5  14   12.40   14.00
   8   5 -13   17.50   14.00
  -8  -5  13   12.00   14.80
   8   5 -12  142.09   27.70
  -8  -5  12   85.49   23.60
   8   5 -11   -2.10    8.30
  -8  -5  11    4.60   14.60
   8   5 -10   -2.30    7.40
  -8  -5  10    6.40   10.60
   8   5  -9   -3.30    7.90
  -8  -5   9    5.20   12.40
   8  -5  -9    7.20    7.40
   8   5  -8    7.30   10.30
  -8  -5   8    8.90   12.00
   8   5  -7   54.79   17.80
  -8  -5   7   90.49   22.70
   8  -5  -7   73.19   13.10
   8   5  -6  213.88   30.50
   8  -5  -6  227.08   17.10
  -8  -5   6  165.08   30.00
   8   5  -5   49.80   15.50
  -8  -5   5    8.20   11.20
   8  -5  -5   46.00    9.50
   8   5  -4   92.39   19.90
   8  -5  -4   77.09   10.30
  -8  -5   4   59.19   19.50
   8   5  -3   46.20   16.30
   8  -5  -3   71.39    8.80
  -8  -5   3   54.09   17.60
  -8   5   2   89.79    8.80
   8   5  -2  104.69   20.60
   8  -5  -2   94.99   10.40
  -8  -5   2   55.59   17.60
  -8   5   1   98.99   11.40
   8   5  -1   95.69   19.80
   8   5  -1   68.09   16.30
   8  -5  -1  128.59   14.50
  -8   5   0   47.30    9.30
   8   5   0   49.00   14.40
   8   5   0   34.30   13.40
   8  -5   0   26.10    8.90
   8   5   1  210.18   29.70
   8   5   1  238.88   29.90
  -8   5  -1  209.58   18.20
   8  -5   1  250.47   21.10
   8   5   2   67.49   17.30
  -8   5  -2   64.89   13.40
   8   5   2   49.80   15.60
   8  -5   2   71.59   14.60
   8   5   3   35.40   15.30
   8   5   3   40.90   13.70
  -8   5  -3   37.00   11.40
   8  -5   3   37.20   11.70
  -8   5  -4    2.30    6.60
   8   5   4    5.00    8.80
  -8   5  -4   -2.40    2.10
   8   5   4   -7.00    6.80
   8  -5   4    0.10    7.10
   8   5   5   14.70    9.30
  -8   5  -5    4.50    3.20
   8   5   5   -0.30    9.00
   8  -5   5   -6.30    6.50
   8   5   6   40.50   14.00
   8   5   6   62.99   22.10
   8   5   7   24.50   12.80
  -8   5  -7   25.70    6.40
   8   5   7   26.80   14.40
   8  -5   7   36.70   14.40
   8   5   8   10.30   13.20
  -8   5  -8   17.80    7.90
   8   5   8   18.90   11.00
  -8   5  -8   15.70    6.00
   8  -5   8   27.70   13.50
  -8   5  -9   13.00    8.50
  -8   5  -9   -0.60    5.10
   8   5   9   12.30   12.20
   8   5   9    0.80    9.40
   8  -5   9   -1.40    8.40
  -8   5 -10   21.60   10.80
   8   5  10    9.30   12.50
   8   5  10   -1.00   11.20
   8  -5  10   19.00   14.20
  -8   5 -11    1.80    8.80
   8   5  11    1.30    9.90
   8   5  11    1.20   11.10
   8  -5  11   -6.10    9.40
   8   5  12    8.20   12.80
  -8   5 -12    8.70   11.00
   8   5  12   12.30   12.50
   8  -5  12   -5.40   11.10
   8   5  13   20.90   16.10
   8   5  13   10.00   12.90
   8  -5  13    0.60   13.40
   8   6 -14   14.50   14.20
   8   6 -13   -3.80    9.50
  -8  -6  13    6.60   18.20
   8   6 -12   -8.00    8.30
  -8  -6  12   -5.70   11.60
   8   6 -11   25.80   13.30
  -8  -6  11   21.60   14.80
   8   6 -10    6.30   11.40
  -8  -6  10   -3.60   11.60
   8   6  -9    0.50    8.50
  -8  -6   9   -1.60   11.90
   8   6  -8   30.40   12.90
  -8  -6   8   65.49   22.50
   8  -6  -8   39.80   11.30
   8   6  -7   27.50   13.90
  -8  -6   7   23.30   17.20
   8  -6  -7    1.00   12.20
   8   6  -6   29.60   13.00
   8  -6  -6   47.00   10.40
  -8  -6   6   53.99   21.50
   8   6  -5  101.09   21.70
   8  -6  -5   79.19   12.10
  -8  -6   5   41.30   19.10
   8   6  -4    0.70    8.40
  -8  -6   4   14.80   12.50
   8  -6  -4   -3.40    4.30
   8   6  -3   -2.10    8.70
  -8  -6   3   12.10   13.40
   8   6  -2   14.30   12.00
  -8   6   2    5.80    3.40
   8   6  -2   12.60   12.50
   8  -6  -2    4.30    4.10
   8   6  -1  226.18   30.90
   8   6  -1  218.28   31.70
  -8   6   1  182.58   14.10
   8  -6  -1  228.68   16.80
   8   6   0  -12.60    5.70
  -8   6   0   -3.10    5.00
   8   6   0    5.80    9.60
   8  -6   0    3.70    6.80
   8   6   1   -1.00   10.30
  -8   6  -1    3.50    6.60
   8   6   1   15.00   11.30
   8  -6   1    5.80    7.80
   8   6   2    9.40   10.70
   8   6   2   36.20   15.20
   8  -6   2   22.70   10.50
  -8   6  -3   30.00   11.50
   8   6   3   70.89   18.00
   8   6   3   67.09   20.60
   8  -6   3   84.19   17.60
   8   6   4  162.38   25.90
   8   6   4  165.88   29.10
   8  -6   4  153.78   24.20
  -8   6  -5  125.79    9.00
   8   6   5  143.59   23.80
   8   6   5  182.28   34.50
   8  -6   5  156.48   28.20
   8   6   6   12.90   11.40
  -8   6  -6   20.00    8.80
   8   6   6    2.70   11.10
   8  -6   6   24.50   13.80
  -8   6  -7   14.80    5.60
   8   6   7   13.40   13.80
   8   6   7   27.00   13.60
   8  -6   7   29.30   15.30
   8   6   8    5.20   10.90
  -8   6  -8   -0.60    4.50
   8   6   8   -9.20    9.30
   8  -6   8   -9.10    8.50
  -8   6  -9   11.30    6.40
   8   6   9   36.20   14.50
   8   6   9   24.90   17.80
   8  -6   9   38.00   16.60
   8   6  10   25.80   17.80
  -8   6 -10    3.80    6.30
  -8   6 -10    8.60    9.60
   8   6  10   -1.60   10.40
   8  -6  10   16.10   13.50
   8   7  -9   -6.90   10.50
  -8  -7   9    7.50   14.00
   8   7  -8    5.20   11.30
  -8  -7   8   11.60   16.50
   8   7  -7    0.10   10.40
   8  -7  -7    3.70    8.90
  -8  -7   7    2.40   13.70
   8   7  -6   65.99   19.60
  -8  -7   6   32.30   18.00
   8  -7  -6   53.59   12.20
   8   7  -5   13.00   12.10
   8  -7  -5   13.50    8.20
  -8  -7   5   36.00   20.30
   8   7  -4   53.39   19.90
  -8  -7   4   33.50   17.30
   8   7  -3   25.80   14.20
   8   7  -3    0.30   10.30
  -8  -7   3   -6.80   10.50
   8   7  -2   19.80   12.90
   8   7  -2    6.30   11.90
   8   7  -1    0.90   10.90
  -8   7   1    4.10    4.60
   8   7  -1  -11.70    8.10
   8  -7  -1    6.00    5.80
  -8   7   0   13.70    7.10
   8   7   0   30.40   15.20
   8   7   0   12.60   13.30
   8  -7   0    7.80    7.20
   8   7   1   -4.60   10.50
  -8   7  -1    6.40    7.70
   8   7   1    3.40   11.00
   8  -7   1    4.90    7.80
   8   7   2   19.70   14.30
  -8   7  -2    6.20    8.80
   8   7   2   32.90   17.20
   8  -7   2   13.20    9.60
   8   7   3   23.60   15.50
   8   7   3   29.70   14.70
   8  -7   3   21.40   11.50
   8   7   4   62.19   18.90
   8   7   4   43.00   16.90
   8  -7   4   42.40   15.50
   8   7   5   -2.80    9.00
   8   7   5   -5.60    9.70
   8  -7   5   -8.60    8.60
   8   7   6  130.59   25.40
   8   7   6  127.39   32.20
  -8   7  -6  112.99    8.90
   8  -7   6   74.99   20.20
  -9   0  21  -13.30   10.30
  -9   0  20   54.69   19.40
  -9   0  19   -4.80    9.80
  -9   0  18   23.00   15.00
  -9   0  17   -9.10    8.10
  -9   0  16   -3.00    9.50
  -9   0  15   -4.80    8.30
  -9   0  14   -0.10    9.30
   9   0 -13    0.40    7.10
  -9   0  13   -8.80    6.30
   9   0 -12  806.22   46.30
  -9   0  12  787.82   46.30
   9   0 -11    2.90    7.20
  -9   0  11   -4.60    5.90
  -9   0  10   12.60    8.80
   9   0 -10    8.70    8.40
  -9   0   9   -1.10    5.80
   9   0  -9    5.30    6.70
   9   0  -8   18.40    9.10
  -9   0   8   16.10    8.50
   9   0  -7   -0.70    5.60
  -9   0   7    1.20    6.10
   9   0  -6  226.18   24.30
  -9   0   6  205.48   21.70
   9   0  -5    0.40    4.90
  -9   0   5    1.40    6.00
  -9   0   4  364.76   26.20
   9   0  -4  297.07   22.70
   9   0  -4  331.77   21.60
   9   0  -3   10.20    6.50
   9   0  -3    1.20    4.50
   9   0  -3   -6.40    2.90
   9   0  -2  216.88   17.10
   9   0  -2  220.18   20.10
   9   0  -2  233.08   15.90
   9   0  -1    4.10    4.80
   9   0  -1   -4.60    5.40
   9   0  -1   -1.90    3.30
  -9   0   1   -4.50    3.80
  -9   0   1   -0.70    3.80
   9   0   0 1074.09   46.60
   9   0   0 1134.39   43.00
  -9   0   0 1091.09   41.90
  -9   0   0 1094.99   46.80
  -9   0  -1    2.60    3.70
   9   0   1   -9.20    3.20
  -9   0  -1    4.20    5.40
   9   0   1    1.30    4.20
   9   0   2  290.57   22.40
  -9   0  -2  259.37   17.20
   9   0   2  253.97   18.20
  -9   0  -2  265.87   20.70
  -9   0  -3   -2.60    4.30
   9   0   3    1.40    5.50
   9   0   3    1.10    4.90
  -9   0  -3   -1.60    3.80
   9   0   4    8.90    7.10
   9   0   4    0.50    4.70
  -9   0  -4    2.70    4.50
   9   0   5    2.30    5.80
  -9   0  -5    0.10    4.50
   9   0   5   -4.10    4.90
  -9   0  -5   -1.30    5.40
  -9   0  -6  132.59   16.60
   9   0   6  121.09   18.70
   9   0   6  114.79   20.20
  -9   0  -6  170.78   22.40
   9   0   7   -7.00    5.10
   9   0   7   -3.80    6.10
  -9   0  -7   -4.90    4.70
   9   0   8   12.30    9.50
   9   0   8    3.70    6.80
  -9   0  -8   16.90    9.40
   9   0   9  -10.30    5.10
  -9   0  -9   -0.50    6.30
   9   0  10   42.60   14.30
   9   0  11    1.60    9.00
   9   0  12  337.87   42.10
   9   0  13    7.50   12.30
   9   0  14    1.20   10.10
   9   0  15   -2.00    9.80
   9   0  16  137.29   29.80
   9   0  17    2.60   11.90
   9   0  18   16.90   16.50
  -9   1  21    2.70   12.00
  -9  -1  21   -3.70   11.50
  -9   1  20   -2.90    9.10
  -9  -1  20   14.40   14.90
  -9   1  19    4.30   12.50
  -9  -1  19    8.30   11.70
  -9   1  18  -11.40    7.90
  -9  -1  18   -1.50   10.10
  -9  -1  17   42.80   18.10
  -9   1  16  181.38   26.50
  -9  -1  16  188.28   29.90
  -9   1  15    8.10    9.90
  -9  -1  15   10.40   12.20
   9  -1 -15   -2.50    6.90
  -9   1  14   42.20   13.80
  -9  -1  14   62.79   17.60
   9  -1 -14   47.30   13.70
  -9   1  13   25.50   11.10
  -9  -1  13   23.40   13.40
  -9   1  12   30.80   10.90
  -9  -1  12   13.50    9.70
   9  -1 -12   28.90   10.60
   9   1 -11   43.60   13.10
  -9   1  11   67.89   13.40
   9  -1 -11   46.30   12.00
  -9  -1  11   74.99   17.90
  -9   1  10    1.70    6.70
   9   1 -10   -3.10    6.10
   9  -1 -10   -6.30    4.10
  -9  -1  10    6.20    8.70
   9   1  -9   12.60    8.10
  -9   1   9   21.30    8.60
  -9  -1   9   18.80    9.50
   9  -1  -9   22.50    8.50
  -9   1   8  146.39   18.00
   9  -1  -8  150.78   17.00
  -9  -1   8   89.29   16.40
   9   1  -7  191.58   24.20
  -9   1   7  198.48   17.40
  -9  -1   7  134.79   19.60
   9  -1  -7  169.88   18.90
   9   1  -6  321.97   25.80
  -9   1   6  257.97   19.70
   9  -1  -6  275.97   19.30
  -9  -1   6  254.67   28.10
   9   1  -5   13.60    7.50
   9   1  -5   24.70    9.30
   9  -1  -5   14.00    6.60
   9  -1  -5   22.90    6.50
  -9  -1   5   21.90   10.80
   9   1  -4   34.00   10.40
   9   1  -4   24.00    7.90
   9  -1  -4   21.00    7.50
  -9  -1   4   35.40   12.00
   9  -1  -4   44.90    8.50
   9   1  -3  263.27   19.30
   9   1  -3  253.87   27.00
   9  -1  -3  269.17   17.30
   9  -1  -3  292.87   15.90
  -9  -1   3  231.68   25.30
   9  -1  -3  253.57   19.40
   9   1  -2   42.50   10.60
  -9   1   2   49.30    9.40
   9   1  -2   46.90   13.00
   9   1  -2   53.49   10.80
   9  -1  -2   56.69    7.80
   9  -1  -2   57.59    9.30
   9   1  -1  963.80   44.70
   9   1  -1  986.40   42.90
   9   1  -1  941.71   48.70
  -9   1   1 1001.10   41.20
   9  -1  -1 1039.20   35.70
  -9  -1   1  911.01   41.10
   9  -1  -1  967.60   41.20
  -9   1   0   52.69    9.50
   9   1   0   85.09   14.30
   9   1   0   67.59   11.50
   9   1   0   58.89   14.40
   9  -1   0   43.00    9.30
   9  -1   0   79.59    8.70
  -9  -1   0   51.29    9.60
  -9   1  -1   16.80    4.70
  -9   1  -1    1.80    4.50
   9   1   1   10.10    6.40
   9   1   1   14.00    6.90
   9  -1   1    5.60    5.70
  -9  -1  -1   12.20    6.90
  -9  -1  -1    5.80    5.90
   9  -1   1    7.70    4.60
  -9   1  -2    9.60    5.90
   9   1   2    7.50    6.90
   9   1   2    5.40    6.20
  -9   1  -2   18.80    5.60
  -9  -1  -2    7.30    5.70
   9  -1   2   21.50    8.40
   9  -1   2   20.30    6.00
  -9  -1  -2   15.80    7.00
   9   1   3   19.80    7.90
  -9   1  -3   32.10    6.90
  -9   1  -3   31.40    8.60
   9   1   3   22.60    8.10
   9  -1   3   30.80    7.70
  -9  -1  -3   33.20    9.30
   9  -1   3   21.60    8.80
   9   1   4    0.70    4.50
  -9   1  -4    0.50    5.50
  -9   1  -4    3.90    4.20
   9   1   4    6.90    6.20
   9  -1   4   -2.30    4.40
  -9  -1  -4   -3.40    4.10
   9  -1   4    3.50    6.00
  -9  -1  -4    3.30    5.80
   9   1   5  173.48   22.70
  -9   1  -5  172.88   17.10
  -9   1  -5  187.28   23.00
   9   1   5  191.38   23.80
   9  -1   5  173.38   22.00
  -9  -1  -5  186.08   22.30
  -9   1  -6   74.69   14.90
   9   1   6   89.59   18.00
  -9   1  -6   57.89   10.50
   9   1   6   45.00   12.30
  -9  -1  -6   84.39   14.80
   9  -1   6   79.69   16.70
  -9  -1  -6   73.39   15.50
  -9   1  -7  244.78   19.20
   9   1   7  241.58   26.90
   9   1   7  276.67   32.10
  -9  -1  -7  247.28   25.00
   9  -1   7  192.68   24.30
   9   1   8   14.50    9.80
  -9   1  -8   31.80   10.40
   9   1   8   25.40   11.80
   9  -1   8   31.70   12.60
   9   1   9  122.79   22.40
  -9   1  -9  162.48   22.20
   9   1   9  142.99   24.60
   9  -1   9  156.68   26.20
  -9   1 -10  176.98   24.80
   9   1  10  184.18   30.20
   9   1  10  118.29   21.80
   9  -1  10  161.68   24.30
   9   1  11  127.49   23.10
   9  -1  11  197.28   31.30
   9   1  12   45.80   16.80
   9  -1  12   17.80   13.50
   9   1  13  131.49   27.80
   9  -1  13  130.79   25.10
   9   1  14  101.09   25.30
   9  -1  14  122.19   26.70
   9   1  15   38.20   18.30
   9  -1  15   11.40   12.90
   9   1  16   60.29   24.20
   9  -1  16   46.60   21.30
   9   1  17   39.20   21.70
   9  -1  17    6.60   15.70
   9   1  18   -2.90   11.90
   9  -1  18   -5.40   12.70
  -9   2  21   12.70   13.40
  -9  -2  21  -21.40   19.90
  -9   2  20   13.50   12.10
  -9  -2  20   22.20   16.90
  -9   2  19    3.10    9.80
  -9  -2  19    2.60   14.10
  -9   2  18  155.38   25.00
  -9  -2  18  141.89   30.40
  -9   2  17    7.80   10.10
  -9  -2  17    6.90   12.90
   9  -2 -17    4.40    9.60
  -9   2  16    0.10    8.30
  -9  -2  16    5.90   12.30
   9  -2 -16    0.50    7.40
  -9   2  15   74.29   15.80
  -9  -2  15   75.09   22.60
  -9   2  14    7.90    8.10
   9  -2 -14    1.30    6.30
  -9  -2  14   -0.60   10.20
  -9   2  13  141.79   19.40
  -9  -2  13   69.09   20.20
   9  -2 -13  158.78   19.60
  -9   2  12  227.38   19.30
   9  -2 -12  215.88   18.30
  -9  -2  12  131.79   24.60
  -9   2  11   20.10    7.90
   9  -2 -11   11.10    6.30
  -9   2  10  111.79   14.50
   9  -2 -10   86.69   12.70
  -9  -2  10   95.19   20.00
  -9   2   9    1.60    4.50
  -9  -2   9   -1.90    7.30
   9  -2  -9    2.30    4.10
   9   2  -8   -1.60    7.50
   9  -2  -8   12.40    5.10
  -9  -2   8   12.10    9.10
   9   2  -7   -1.40    7.00
   9  -2  -7    4.20    3.80
   9  -2  -7    5.30    3.60
  -9  -2   7   11.30   10.00
   9   2  -6  324.47   33.70
   9   2  -6  380.16   27.20
   9  -2  -6  325.27   16.80
   9  -2  -6  385.16   28.00
   9   2  -5   46.90   12.00
   9   2  -5   78.49   17.40
   9  -2  -5   82.89   12.00
   9  -2  -5   85.09    9.30
  -9  -2   5   65.79   17.20
   9   2  -4    2.70    6.10
   9   2  -4   -0.20    6.90
  -9  -2   4   -2.90    6.00
   9  -2  -4   -0.20    3.20
   9  -2  -4    4.40    4.50
   9   2  -3   12.40    7.70
   9   2  -3    8.00    9.30
   9  -2  -3   25.30    7.20
  -9  -2   3    8.80    8.20
   9  -2  -3   20.60    5.80
   9   2  -2   22.80    8.30
   9   2  -2   19.90    9.20
  -9   2   2   39.60    7.70
   9  -2  -2   42.70    5.00
   9  -2  -2   26.80    6.60
  -9  -2   2   24.30    9.60
  -9   2   1  127.39   13.90
   9   2  -1  112.49   16.70
   9   2  -1   96.09   16.60
   9  -2  -1  157.08   16.20
   9  -2  -1  125.39    6.00
  -9  -2   1  111.29   14.80
   9   2   0  280.57   21.70
  -9   2   0  244.48   17.20
   9   2   0  252.87   21.80
   9   2   0  223.58   25.70
   9  -2   0  230.58   17.60
   9   2   1   85.59   14.10
  -9   2  -1  164.48   17.30
   9   2   1  102.39   16.10
   9   2   1   71.09   15.80
  -9  -2  -1   94.89   16.50
   9  -2   1   94.69   14.40
   9   2   2    1.30    5.30
   9   2   2   15.80    8.40
  -9   2  -2    1.90    4.40
   9   2   2   -0.90    6.60
  -9   2  -2    4.90    2.40
  -9  -2  -2   -3.10    4.40
   9  -2   2    8.70    6.30
  -9  -2  -2   -6.20    3.90
   9   2   3   66.09   13.90
  -9   2  -3   79.79   14.60
  -9   2  -3   97.59    8.80
   9   2   3   67.39   13.30
  -9  -2  -3   80.39   13.80
  -9  -2  -3   99.09   14.90
   9  -2   3   65.99   13.60
  -9   2  -4  499.05   35.30
   9   2   4  481.05   33.40
   9   2   4  526.75   34.20
  -9   2  -4  497.95   21.60
  -9  -2  -4  495.35   32.30
   9  -2   4  496.05   32.40
  -9  -2  -4  515.05   31.30
   9   2   5   17.90    9.00
  -9   2  -5   26.40    6.70
  -9   2  -5   40.40   11.70
   9   2   5   21.20   10.40
  -9  -2  -5   35.60   11.50
   9  -2   5   39.90   11.70
  -9  -2  -5   33.10   10.80
   9   2   6  887.11   49.70
   9   2   6  920.31   49.90
  -9   2  -6  844.72   46.30
  -9   2  -6  858.01   37.00
   9  -2   6  959.90   50.89
   9   2   7   69.99   15.50
  -9   2  -7  116.19   15.00
   9   2   7   69.99   14.80
   9  -2   7  152.28   25.00
   9   2   8    9.80    9.80
   9   2   8    8.60    8.70
  -9   2  -8    0.70    5.00
   9  -2   8    5.20   12.90
   9   2   9   10.30   10.50
   9   2   9    7.60    9.70
  -9   2  -9    0.00    6.20
   9  -2   9   -1.70    7.70
  -9   2 -10   73.99   16.00
   9   2  10   35.00   14.30
   9   2  10   70.79   20.00
   9  -2  10  121.89   25.50
   9   2  11   18.50   12.20
   9   2  11   11.40   12.20
  -9   2 -11   24.50   10.50
   9  -2  11    3.40    9.80
   9   2  12   -3.90    8.70
   9   2  12   14.80   12.10
   9  -2  12    3.30   11.60
   9   2  13   81.39   20.90
   9  -2  13  105.99   27.90
   9   2  14   41.20   17.10
   9  -2  14   38.00   16.70
   9   2  15   15.70   13.40
   9  -2  15    3.30   12.10
   9   2  16   75.69   23.10
   9  -2  16   52.89   20.50
   9   2  17   -5.50   12.10
   9  -2  17  -13.00    9.90
  -9   3  20   71.69   18.20
  -9  -3  20   24.30   18.20
  -9   3  19   19.70   11.70
  -9  -3  19   11.80   14.70
  -9   3  18   14.20    9.90
  -9  -3  18   15.20   16.10
   9  -3 -18   14.40    9.60
  -9   3  17   50.79   13.90
  -9  -3  17   93.29   26.70
  -9   3  16   62.39   13.60
  -9  -3  16   13.30   14.00
   9  -3 -16   18.90    8.50
  -9   3  15   97.79   14.90
   9  -3 -15   56.89   11.80
  -9  -3  15  100.39   26.90
  -9   3  14  169.78   18.00
  -9  -3  14  102.99   24.80
   9  -3 -14  179.28   17.70
  -9   3  13  299.77   19.70
   9  -3 -13  304.27   18.60
  -9  -3  13  311.07   41.50
   9  -3 -12   11.10    4.80
  -9  -3  12    9.10   11.60
  -9   3  11   25.40    6.10
   9  -3 -11   14.50    4.60
  -9  -3  11    1.40   10.90
   9  -3 -11   24.70   10.90
   9  -3 -10   52.79   14.30
  -9  -3  10   42.40   15.00
   9  -3 -10   63.69    6.60
   9   3  -9    8.40    8.60
  -9  -3   9    6.80   10.40
   9  -3  -9   15.70    2.40
   9  -3  -9   12.40    2.20
   9  -3  -9   -4.50    5.60
   9   3  -8  362.96   44.40
  -9  -3   8  338.07   50.19
   9  -3  -8  421.76   26.40
   9   3  -7  155.88   23.70
   9  -3  -7  155.48   17.40
  -9  -3   7  125.69   23.60
   9   3  -6   10.10    6.90
  -9  -3   6   10.60   10.10
   9  -3  -6   19.80    7.30
   9   3  -5  146.49   19.70
   9  -3  -5  138.79   12.10
   9  -3  -5  166.58    7.70
   9  -3  -5  155.88    7.20
  -9  -3   5  175.28   28.10
   9   3  -4   -4.30    4.10
   9   3  -4    3.00    7.80
  -9  -3   4    4.90    9.40
   9  -3  -4    1.50    2.30
   9  -3  -4   -2.50    3.00
   9  -3  -4    4.90    3.60
   9   3  -3  355.56   31.40
  -9  -3   3  326.07   37.30
   9  -3  -3  359.56   13.90
   9  -3  -3  327.07   17.10
   9   3  -2   63.89   15.50
   9   3  -2   57.39   13.80
   9   3  -2   56.39   16.10
  -9   3   2   57.09    8.10
  -9  -3   2   49.10   16.00
   9  -3  -2   65.19   11.00
  -9  -3   2   53.79   13.20
   9   3  -1   57.39   13.00
   9   3  -1   60.69   16.10
   9   3  -1   79.69   16.00
  -9   3   1   77.59   10.40
  -9  -3   1   47.00   11.10
   9  -3  -1   77.29   11.30
  -9   3   0   69.79   11.20
   9   3   0   50.19   12.30
   9   3   0   45.90   14.70
   9   3   0   70.59   13.50
   9  -3   0   78.99   12.10
  -9  -3   0   48.90   12.30
   9   3   1   26.30    9.90
   9   3   1   35.60   12.40
  -9   3  -1   33.60    8.50
   9   3   1    7.80    7.30
   9  -3   1   32.90    9.00
   9   3   2   -6.00    6.90
  -9   3  -2   -5.50    3.80
   9   3   2    2.20    6.10
   9   3   2   -2.70    4.50
   9  -3   2   13.50    7.50
   9   3   3   15.00    8.30
   9   3   3    2.00    5.30
  -9   3  -3    3.30    5.70
   9  -3   3   -6.30    3.90
   9   3   4   75.79   16.90
   9   3   4   48.30   13.10
  -9   3  -4   50.09    5.20
  -9   3  -4   46.90   11.80
   9  -3   4   57.69   14.50
  -9   3  -5  273.87   24.10
   9   3   5  235.28   26.60
   9  -3   5  265.17   30.60
   9   3   6   18.30   12.30
   9   3   6   14.30    9.40
  -9   3  -6   20.80    6.60
   9  -3   6   18.70   10.40
   9   3   7  229.88   30.70
  -9   3  -7  211.68   16.00
   9   3   7  201.98   28.80
   9  -3   7  212.48   27.40
   9   3   8    6.30    8.90
  -9   3  -8   -5.00    4.20
   9   3   8    7.90    9.40
   9  -3   8   -2.70    6.90
  -9   3  -9   57.19   12.80
   9   3   9   52.59   16.80
   9   3   9   65.99   18.20
   9  -3   9   46.90   16.10
  -9   3 -10    2.40    6.70
   9   3  10    8.70   11.60
   9   3  10    4.70    9.00
   9  -3  10   -2.20    8.00
   9   3  11   15.00   13.20
   9   3  11   25.90   12.90
  -9   3 -11   52.49   14.20
   9  -3  11   49.00   19.00
   9   3  12    0.90   10.20
   9   3  12   24.30   15.30
   9  -3  12    4.00   10.80
   9   3  13   23.80   13.70
   9   3  13   18.70   12.90
   9  -3  13   14.50   14.60
   9   3  14   23.50   15.00
   9  -3  14   25.20   17.20
   9   3  15   -9.40    8.40
   9  -3  15   11.70   13.40
   9   3  16   22.60   15.30
   9  -3  16   21.10   17.90
  -9   4  18   24.00    8.70
   9  -4 -18   17.70    7.70
  -9  -4  18   33.70   19.70
  -9   4  17    0.50    5.50
   9  -4 -17    5.40    5.30
  -9  -4  17  -10.10   10.50
  -9  -4  16   -4.80   12.20
   9  -4 -16    2.20    4.30
  -9   4  15   18.70    5.00
   9  -4 -15   19.70    4.70
  -9  -4  15   27.60   16.90
  -9  -4  14    4.60   11.60
  -9  -4  13    1.70   11.40
   9   4 -12   16.50   11.00
  -9  -4  12   12.00   14.70
   9   4 -11   82.49   17.40
  -9  -4  11  108.99   26.40
   9  -4 -11   84.09   17.50
   9   4 -10   33.00   12.80
  -9  -4  10   -3.00    8.60
   9  -4 -10   17.10    9.00
   9   4  -9   26.70   11.40
   9  -4  -9   33.60   10.70
  -9  -4   9    9.40   12.60
   9   4  -8   42.10   13.90
   9  -4  -8   39.00   11.00
  -9  -4   8   31.20   16.90
   9   4  -7   -3.40    5.90
  -9  -4   7   -1.20    9.70
   9  -4  -7   -5.90    4.10
   9   4  -6   64.49   16.10
  -9  -4   6  134.79   28.10
   9  -4  -6   90.79   12.40
  -9  -4   5  314.77   36.20
   9  -4  -5  414.96   20.10
   9   4  -4    9.10    9.70
   9  -4  -4   28.00    6.50
  -9  -4   4   36.00   15.30
   9   4  -3   84.99   18.70
   9  -4  -3   82.89    7.50
   9  -4  -3   96.79    5.90
   9   4  -2   22.80   11.10
   9   4  -2   28.70   12.20
  -9   4   2   17.20    5.20
   9  -4  -2   29.70    6.60
  -9  -4   2   11.10   11.20
   9   4  -1    8.80    8.00
   9   4  -1   11.10    8.90
  -9   4   1    3.70    3.90
   9  -4  -1   14.90    5.80
  -9   4   0   31.60    7.80
   9   4   0   33.30   10.80
   9   4   0   55.99   15.00
   9  -4   0   36.80    9.20
  -9   4  -1   11.80    6.30
   9   4   1    9.40    8.60
   9   4   1    4.60    7.30
   9  -4   1   19.60    8.00
  -9   4  -2    7.80    6.00
   9   4   2   16.50    9.80
   9   4   2    0.50    7.10
   9  -4   2   11.10    7.30
   9   4   3   34.10   15.20
   9   4   3   50.39   14.40
  -9   4  -3   37.00   11.80
   9  -4   3   52.49   13.50
  -9   4  -4   34.60   11.00
   9   4   4   50.59   16.30
   9   4   4   18.60   11.80
   9  -4   4   36.30   11.80
  -9   4  -5    2.40    2.30
  -9   4  -5    4.00    7.20
   9   4   5   -8.40    5.30
   9   4   5   -3.90    6.70
  -9   4  -5    2.50    2.50
   9  -4   5   15.90    9.70
   9   4   6  226.98   30.00
   9   4   6  209.08   33.60
   9  -4   6  246.98   31.60
   9   4   7    2.70    8.60
  -9   4  -7    2.90    5.20
   9   4   7   14.50   11.40
   9  -4   7   -1.50    7.80
   9   4   8   -0.40   10.20
  -9   4  -8    2.50    5.40
   9   4   8   11.70    8.80
   9  -4   8   -3.20    7.70
   9   4   9  312.87   40.50
  -9   4  -9  350.46   23.60
   9   4   9  425.26   37.10
   9  -4   9  293.87   36.50
  -9   4 -10    5.00    8.20
   9   4  10    4.80   11.30
   9   4  10   15.30   12.60
   9  -4  10    8.20   11.70
  -9   4 -11   67.69   15.20
   9   4  11   39.20   17.50
   9   4  11   75.49   19.70
   9  -4  11  128.99   28.90
  -9   4 -12    3.70    9.30
   9   4  12   -2.20    8.50
   9   4  12   -8.20    9.80
   9  -4  12  -10.70    8.70
   9   4  13   -3.50   11.20
   9   4  13   -0.60    9.50
   9  -4  13   -6.40    9.50
   9   4  14    3.20   11.80
   9   4  14   53.29   35.80
   9  -4  14   37.80   18.50
   9   4  15   15.50   14.70
   9  -4  15   -0.20   12.40
   9   5 -16   92.99   39.40
  -9  -5  16   89.69   28.00
   9   5 -15    4.00   10.40
  -9  -5  15    0.40   17.90
   9   5 -14   26.00   13.10
  -9  -5  14   26.80   17.50
   9   5 -13    6.30   11.80
  -9  -5  13    9.90   13.60
   9   5 -12   23.40   12.70
  -9  -5  12   19.50   16.70
   9   5 -11   -1.90    9.30
  -9  -5  11   -6.60   10.80
   9   5 -10   -4.30    8.40
   9  -5 -10    8.60    8.60
  -9  -5  10    1.80   12.00
   9   5  -9   66.59   19.20
   9  -5  -9   60.39   13.60
  -9  -5   9   51.49   18.80
   9   5  -8   33.70   11.70
  -9  -5   8   57.69   21.90
   9  -5  -8   45.80   11.10
   9   5  -7   10.50   10.40
  -9  -5   7    0.00   10.60
   9  -5  -7   -2.50    5.00
   9   5  -6   19.90   12.30
   9  -5  -6   46.60    9.50
  -9  -5   6   32.90   16.60
   9   5  -5  173.38   25.50
   9  -5  -5  245.78   15.50
  -9  -5   5  255.47   38.50
   9   5  -4   15.00   10.70
   9  -5  -4   15.90    4.90
  -9  -5   4   16.20   12.80
   9   5  -3    8.80    9.20
  -9  -5   3   -9.90    6.70
  -9   5   2  102.29   11.80
   9   5  -2   78.29   17.60
   9   5  -2  124.49   23.60
   9  -5  -2  104.29   11.00
   9   5  -1   38.40   14.10
  -9   5   1   30.80    6.90
   9   5  -1   13.50   10.30
   9  -5  -1   28.60    8.20
   9   5   0  309.97   35.50
   9   5   0  304.87   34.60
  -9   5   0  247.68   18.10
   9  -5   0  259.97   20.40
   9   5   1   61.29   15.20
   9   5   1   56.29   17.20
  -9   5  -1   39.60   10.00
   9  -5   1   48.10   11.50
   9   5   2    9.50    9.20
  -9   5  -2    4.00    6.40
   9   5   2    9.10    9.90
   9  -5   2    6.50    7.10
  -9   5  -3   11.90    8.30
   9   5   3   29.30   11.70
   9   5   3   17.10   11.30
   9  -5   3   29.30   12.10
  -9   5  -4  190.28   23.50
   9   5   4  246.88   33.30
   9   5   4  180.08   26.10
   9  -5   4  204.58   26.50
   9   5   5   -0.20    9.30
   9   5   5    4.50    8.70
   9  -5   5  -11.70    5.70
   9   5   6   11.70   11.60
  -9   5  -6   24.50    4.60
   9   5   6    7.40    9.20
  -9   5  -6   25.10    4.20
   9  -5   6   39.30   13.60
   9   5   7   35.60   14.10
   9   5   7   39.20   18.70
  -9   5  -7   36.00    7.30
  -9   5  -7   41.20   10.20
   9  -5   7   41.30   16.70
   9   5   8   32.60   14.40
   9   5   8   49.60   19.10
  -9   5  -8   31.70    6.60
  -9   5  -8   33.20    8.90
   9  -5   8   47.80   17.40
   9   5   9    5.60    9.80
  -9   5  -9    1.40    4.90
  -9   5  -9    7.70    6.90
   9   5   9   -5.70    8.50
   9  -5   9   -3.40    9.10
   9   5  10  103.09   24.80
  -9   5 -10   76.99   14.40
   9   5  10  100.59   25.40
   9  -5  10  138.09   29.40
   9   5  11   49.50   20.90
   9   5  11   60.09   19.50
   9  -5  11   49.50   19.30
   9   5  12   58.89   20.30
  -9   5 -12   64.39   16.10
   9   5  12   58.79   25.20
   9  -5  12   68.29   22.50
   9   5  13    3.10   12.90
   9   5  13   17.30   14.40
   9  -5  13   35.30   19.40
   9   6 -13   16.60   14.00
  -9  -6  13   13.90   17.10
   9   6 -12    9.30   10.20
  -9  -6  12   43.30   21.40
   9   6 -11    6.20   11.30
  -9  -6  11    8.10   15.10
   9   6 -10   38.10   16.40
  -9  -6  10   35.20   18.90
   9   6  -9   11.50   12.80
   9  -6  -9   11.50    8.80
  -9  -6   9    5.70   12.10
   9   6  -8    2.50    8.70
   9  -6  -8    7.90    8.10
  -9  -6   8    0.60   11.30
   9   6  -7   38.50   13.70
  -9  -6   7   28.50   16.70
   9  -6  -7   27.90    9.00
   9   6  -6   -0.80    9.20
   9  -6  -6   -4.70    4.90
  -9  -6   6  -20.90    7.20
   9   6  -5   11.10   10.40
  -9  -6   5   14.90   12.80
   9  -6  -5   20.20    7.30
   9   6  -4    8.70   10.30
  -9  -6   4   25.10   14.80
   9   6  -3   14.20   11.90
   9   6  -3    0.30    8.90
  -9  -6   3    1.90   10.10
   9   6  -2   -4.60    9.30
   9   6  -2    5.30    8.90
  -9   6   2    8.20    3.20
   9  -6  -2    2.70    3.50
   9   6  -1   40.60   15.90
  -9   6   1   36.20    7.50
   9   6  -1   40.10   14.40
   9  -6  -1   43.00    8.90
  -9   6   0   20.90    7.60
   9   6   0   19.90   13.10
   9   6   0   22.10   12.20
   9  -6   0   13.70    7.70
   9   6   1   38.40   17.10
   9   6   1   21.40   12.00
  -9   6  -1   23.00    8.60
   9  -6   1   21.30    9.10
  -9   6  -2   11.80    8.40
   9   6   2   13.40   11.80
   9   6   2    9.80   11.40
   9  -6   2   16.60   10.80
   9   6   3   44.40   14.90
  -9   6  -3   27.50   11.00
   9   6   3   45.50   18.80
   9  -6   3   41.60   13.60
   9   6   4   -2.90    7.80
   9   6   4  -13.10    6.40
   9  -6   4   -8.40    8.20
   9   6   5   10.70   10.90
   9   6   5    4.00   10.40
   9  -6   5   12.40   11.30
   9   6   6   -0.60   10.70
   9   6   6   -3.30    9.70
   9  -6   6    6.00   11.30
   9   6   7    7.00   11.40
   9   6   7   15.00   13.40
  -9   6  -7   11.70    4.20
  -9   6  -7    8.60    3.60
   9  -6   7   22.70   13.50
   9   6   8    4.30   11.60
  -9   6  -8   10.30    5.50
   9   6   8    9.90   12.50
   9  -6   8   -1.70   10.20
  -9   6  -9    7.20    6.70
   9   6   9   -0.10   10.10
   9   6   9    6.00   13.60
  -9   6  -9   -1.80    4.00
   9  -6   9    2.60   11.80
  -9   6 -10    4.80    7.20
  -9   6 -10    0.70    4.90
   9   6  10   12.70   12.90
   9   6  10   -4.50   11.40
   9  -6  10    4.40   13.30
   9   7  -8   10.70   12.50
  -9  -7   8   43.80   20.00
   9   7  -7   32.10   16.90
  -9  -7   7   75.99   25.50
   9  -7  -7   39.20   12.40
   9   7  -6   18.20   14.90
   9  -7  -6   14.20    8.20
  -9  -7   6    4.80   14.90
   9   7  -5   30.10   14.80
  -9  -7   5   50.19   21.00
   9   7  -4    7.20   10.70
  -9  -7   4    9.80   14.80
   9   7  -3   18.40   15.40
   9   7  -3  -12.10    8.80
   9   7  -2   -7.20    8.40
   9   7  -2   -2.90    8.60
   9   7  -1   20.10   12.80
   9   7  -1   25.70   15.00
  -9   7   1   47.70   10.80
  -9   7   0   24.70    8.50
   9   7   0    3.30   11.50
   9   7   0   16.30   13.50
   9  -7   0   17.60    8.00
   9   7   1   33.10   16.60
  -9   7  -1   23.60    9.40
   9   7   1   35.90   15.40
   9  -7   1   31.10   10.60
   9   7   2   72.79   21.10
   9   7   2   36.20   16.40
  -9   7  -2   43.30   12.60
   9  -7   2   56.49   13.90
   9   7   3    1.50    9.20
   9   7   3   16.00   13.00
   9  -7   3    1.20    9.00
   9   7   4   88.69   20.90
   9  -7   4   75.59   19.40
 -10   0  21  -12.70    9.90
 -10   0  20   50.69   19.30
 -10   0  19  -11.40    8.80
 -10   0  18   -5.80    8.00
 -10   0  17  -15.00    7.80
 -10   0  16  260.77   33.80
 -10   0  14   23.90   13.10
 -10   0  13   12.70    8.90
  10   0 -13    0.50    7.40
  10   0 -12  310.87   28.20
 -10   0  12  299.97   33.60
 -10   0  11    6.50    7.90
  10   0 -11   -5.30    6.30
 -10   0  10   12.00    8.20
 -10   0   9    4.70    6.90
  10   0  -9    1.70    6.30
 -10   0   8  227.18   27.10
  10   0  -8  187.28   23.40
 -10   0   7    1.30    7.20
  10   0  -7   -0.10    5.30
 -10   0   6   17.70    9.30
  10   0  -6   -4.80    4.90
  10   0  -5   -4.70    5.00
 -10   0   5   -1.40    6.20
  10   0  -4  927.01   45.30
  10   0  -4  906.91   41.80
  10   0  -4  910.21   39.70
  10   0  -3    2.10    4.60
  10   0  -3   -3.00    5.50
  10   0  -3   -1.30    3.30
  10   0  -2  120.59   18.00
  10   0  -2  116.79   13.20
  10   0  -2  115.09   14.70
  10   0  -1    0.00    3.80
 -10   0   1   -3.50    3.40
  10   0  -1    3.50    6.20
  10   0  -1   -5.10    3.50
  10   0   0   10.90    6.30
  10   0   0    3.20    4.30
 -10   0   0   -1.60    3.40
 -10   0   0   -1.50    4.10
 -10   0  -1   -1.30    4.40
  10   0   1    5.60    6.30
 -10   0  -1    1.60    4.10
  10   0   1    0.70    4.50
 -10   0  -2  932.51   39.60
  10   0   2 1000.30   42.20
  10   0   2  943.91   46.50
 -10   0  -2  946.71   45.20
  10   0   3   -4.30    4.20
  10   0   3   -2.20    5.50
 -10   0  -3   -4.40    3.80
 -10   0  -3    4.50    4.60
  10   0   4 1001.10   50.09
  10   0   4 1009.40   45.50
 -10   0  -4  968.40   47.80
 -10   0  -4  937.91   41.70
 -10   0  -5    2.50    5.60
 -10   0  -5    0.30    4.80
  10   0   5   -2.00    5.10
  10   0   5   -6.90    4.00
  10   0   6  204.18   23.70
  10   0   6  111.19   18.70
 -10   0  -6  175.48   19.30
  10   0   7   -1.60    6.10
 -10   0  -7   -0.10    5.60
  10   0   7    7.20    7.70
  10   0   8  106.49   19.90
  10   0   8   89.89   18.40
 -10   0  -8   92.09   17.00
  10   0   9   -5.50    6.40
  10   0  10  728.23   50.19
  10   0  11   -1.30    8.00
  10   0  12  -11.00    8.60
  10   0  13   -0.50   10.40
  10   0  14   50.49   18.50
  10   0  15    3.90   12.10
  10   0  16   -2.30   12.20
  10   0  17   13.40   17.70
 -10   1  21   34.10   17.00
 -10  -1  21   -1.20   13.20
 -10   1  20    8.90   12.70
 -10  -1  20   -8.90    8.90
 -10   1  19  138.19   27.00
 -10  -1  19  174.88   32.40
 -10   1  18    0.50   10.30
 -10  -1  18   -9.30    9.90
 -10   1  17   17.90   13.70
 -10  -1  17    0.30   11.30
 -10   1  16    2.30    9.60
 -10  -1  16   -2.60   10.40
 -10   1  15   20.90   12.50
 -10  -1  15   46.40   17.50
  10  -1 -15    5.40    8.60
 -10   1  14   77.69   18.10
  10  -1 -14   93.79   19.20
 -10  -1  14  101.09   22.90
 -10   1  13   79.89   17.00
  10  -1 -13  101.39   18.80
 -10   1  12  128.79   19.30
 -10  -1  12  147.89   24.90
  10  -1 -12  164.98   22.60
 -10   1  11   -5.60    5.60
  10  -1 -11   -5.40    4.00
 -10  -1  11    7.10    9.30
 -10   1  10  141.39   19.60
  10   1 -10  132.19   23.10
  10  -1 -10   77.99   14.70
 -10  -1  10  102.09   19.10
  10   1  -9  247.28   29.20
 -10   1   9  227.88   20.70
 -10  -1   9  219.58   28.30
  10  -1  -9  228.88   23.40
 -10   1   8  247.98   24.90
  10   1  -8  296.37   33.30
 -10  -1   8  305.57   33.70
  10  -1  -8  232.08   19.70
  10   1  -7   -3.40    6.10
 -10   1   7   -3.70    4.50
  10  -1  -7    0.60    4.90
 -10  -1   7    7.70    8.60
  10   1  -6  245.08   28.40
 -10  -1   6  312.67   33.90
  10  -1  -6  266.97   18.40
  10  -1  -6  241.68   19.60
  10   1  -5  162.48   18.30
  10   1  -5  131.89   18.60
 -10  -1   5  119.89   18.70
  10  -1  -5  171.28   14.20
  10  -1  -5  160.48   18.50
  10   1  -4  481.85   28.20
  10   1  -4  426.06   31.50
  10  -1  -4  513.05   28.80
 -10  -1   4  478.25   34.20
  10  -1  -4  475.35   25.20
  10   1  -3  275.47   20.50
  10   1  -3  231.08   25.20
  10  -1  -3  271.37   18.10
  10  -1  -3  245.88   19.90
  10  -1  -3  222.98   14.60
 -10   1   2  291.37   19.80
  10   1  -2  293.47   22.80
  10   1  -2  305.77   21.30
  10   1  -2  243.58   25.70
  10  -1  -2  287.47   15.90
  10  -1  -2  303.17   19.60
  10  -1  -2  244.98   21.30
 -10   1   1   83.99   12.40
  10   1  -1   69.49   11.90
  10   1  -1   62.49   14.60
  10   1  -1   50.29   11.70
  10  -1  -1   66.09    9.70
 -10  -1   1   60.49   11.90
  10  -1  -1   80.89   13.00
  10   1   0  727.23   35.90
  10   1   0  655.93   37.40
  10   1   0  742.33   43.90
 -10   1   0  764.12   35.60
  10  -1   0  729.93   36.20
 -10  -1   0  679.13   34.10
  10  -1   0  766.02   31.80
 -10   1  -1   37.00    9.60
  10   1   1   30.30    8.50
 -10   1  -1   49.50    7.60
  10   1   1   51.99   11.90
  10  -1   1   42.50   10.60
 -10  -1  -1   41.10   10.90
  10  -1   1   59.59    8.80
 -10  -1  -1   46.00   12.80
 -10   1  -2    2.80    3.70
  10   1   2    2.00    5.60
 -10   1  -2    0.50    4.30
  10   1   2    2.10    5.70
  10  -1   2    4.20    5.70
  10  -1   2    3.60    4.30
 -10  -1  -2   -1.00    4.70
 -10  -1  -2   -1.70    4.60
 -10   1  -3  133.59   13.50
  10   1   3   78.19   14.10
  10   1   3   91.09   15.30
 -10   1  -3  124.89   19.90
 -10  -1  -3  134.09   19.40
  10  -1   3  129.69   19.20
 -10  -1  -3  111.19   15.50
  10  -1   3  110.79   13.80
  10   1   4    9.30    8.00
  10   1   4   21.90    9.60
 -10   1  -4   30.10    7.50
 -10   1  -4    4.40    6.30
  10  -1   4    6.50    7.10
 -10  -1  -4   19.30    9.00
  10  -1   4    7.00    5.70
  10   1   5   58.69   14.70
 -10   1  -5   49.99    9.40
 -10   1  -5   73.79   15.20
  10  -1   5   76.39   13.70
 -10  -1  -5   67.49   13.90
 -10  -1  -5   57.29   14.40
  10  -1   5   83.19   16.70
  10   1   6   15.30    8.30
 -10   1  -6   14.90    6.70
  10   1   6    7.20    7.60
 -10  -1  -6   11.70    8.30
  10  -1   6   26.80   11.90
 -10   1  -7   44.70   10.40
  10   1   7   42.70   12.50
  10   1   7   38.10   13.00
 -10  -1  -7   50.39   13.00
  10  -1   7   40.20   13.80
  10   1   8   57.29   14.70
  10   1   8   63.99   16.80
 -10   1  -8   95.99   17.80
  10  -1   8  114.19   22.80
  10   1   9  324.67   37.20
 -10   1  -9  329.07   25.30
  10   1   9  345.87   54.49
  10  -1   9  361.76   40.90
  10   1  10    4.80    9.20
  10   1  10    9.70   10.00
 -10   1 -10    6.40    7.70
  10  -1  10    4.40    9.40
  10   1  11  445.66   40.00
  10  -1  11  334.47   39.10
  10   1  12    3.10   10.20
  10  -1  12    3.90   11.00
  10   1  13   14.80   12.30
  10  -1  13   23.10   15.60
  10   1  14   91.39   24.90
  10  -1  14  100.89   27.10
  10   1  15   10.10   14.50
  10  -1  15    9.90   14.10
  10   1  16   17.30   15.30
  10  -1  16   26.30   15.80
  10  -1  17    2.90   13.40
 -10   2  20  -10.30    8.70
 -10  -2  20   -5.30   12.90
 -10   2  19   -0.90   11.00
 -10  -2  19    0.50   12.90
 -10   2  18   -3.30    8.80
 -10  -2  18   17.80   15.40
 -10   2  17   47.00   14.80
 -10  -2  17   57.29   21.20
  10  -2 -17   51.89   14.80
 -10   2  16   30.60   12.20
 -10  -2  16   43.30   18.50
  10  -2 -16   13.20    9.10
 -10   2  15  273.97   28.40
 -10  -2  15  258.37   40.00
 -10   2  14  263.57   23.40
  10  -2 -14  247.88   26.00
 -10  -2  14  222.18   33.30
 -10   2  13   14.70    8.30
 -10  -2  13   28.20   15.20
  10  -2 -13   16.30    8.10
 -10   2  12   24.50    9.10
  10  -2 -12   25.30    8.70
 -10  -2  12   18.60   12.30
 -10   2  11    7.00    6.50
  10  -2 -11   10.80    6.90
 -10  -2  11   20.10   11.00
 -10   2  10   21.90    8.10
 -10  -2  10    9.70   10.40
  10  -2 -10   32.10    8.70
 -10   2   9  217.28   16.90
  10  -2  -9  210.18   16.40
 -10  -2   9  236.68   32.20
  10  -2  -8  190.68   15.10
  10  -2  -8  204.98   13.90
 -10  -2   8  212.88   30.50
  10   2  -7  506.15   37.20
  10   2  -7  491.65   33.50
  10  -2  -7  540.95   26.10
 -10  -2   7  529.55   39.60
  10  -2  -7  502.25   23.40
  10   2  -6   50.39   13.90
  10   2  -6   91.49   17.30
 -10  -2   6   70.49   15.70
  10  -2  -6  102.19   11.00
  10  -2  -6   87.99   11.80
  10   2  -5   26.80   10.90
  10   2  -5   19.40    9.00
  10  -2  -5   44.70    7.50
 -10  -2   5   44.70   13.60
  10  -2  -5   42.60    8.60
  10   2  -4   39.70   12.70
  10   2  -4   33.80    8.60
  10  -2  -4   64.69    9.30
 -10  -2   4   33.20   12.40
  10  -2  -4   57.29   10.50
  10   2  -3   43.90   11.70
  10   2  -3   70.79   14.90
  10   2  -3   99.09   19.60
  10  -2  -3   94.39    7.70
  10  -2  -3   82.89   11.20
 -10  -2   3  111.49   21.50
  10  -2  -3  100.29   13.90
 -10   2   2    5.80    5.10
  10   2  -2    6.30    8.60
  10   2  -2   -2.70    4.40
  10   2  -2   14.10    8.50
  10  -2  -2   10.50    3.20
 -10  -2   2    1.40    4.80
  10  -2  -2    7.60    4.80
 -10   2   1   -3.00    3.80
  10   2  -1   -1.30    5.20
  10   2  -1    4.20    6.30
  10   2  -1   -5.90    6.00
  10  -2  -1    6.30    2.50
 -10  -2   1   -1.20    5.00
  10  -2  -1   -5.60    3.10
 -10   2   0   -6.20    3.00
  10   2   0    0.70    5.40
  10   2   0   -0.20    7.40
  10   2   0    1.70    5.40
  10  -2   0   -6.40    3.20
  10  -2   0   -2.50    1.90
 -10  -2   0    0.70    5.20
  10   2   1  213.38   23.60
 -10   2  -1  224.08   18.00
  10   2   1  216.08   28.90
  10   2   1  261.67   28.00
  10  -2   1  265.67   20.30
 -10  -2  -1  183.38   20.80
 -10   2  -2    1.90    5.50
 -10   2  -2   -0.70    2.20
  10   2   2    9.10    8.20
  10   2   2   20.60    9.50
  10   2   2    1.60    6.20
 -10  -2  -2    3.40    5.80
  10  -2   2   -4.50    3.60
 -10   2  -3   93.49    7.50
  10   2   3   75.59   13.90
 -10   2  -3  115.89   17.30
  10   2   3   79.69   15.20
 -10  -2  -3   91.99   15.60
  10  -2   3  104.09   16.20
 -10  -2  -3   69.89   15.10
 -10   2  -4  207.78   12.60
 -10   2  -4  204.98   22.40
  10   2   4  200.28   25.60
  10   2   4  211.18   25.60
  10  -2   4  197.38   24.80
 -10  -2  -4  196.18   24.90
 -10   2  -5  333.97   18.50
  10   2   5  379.26   30.60
  10   2   5  361.66   30.20
 -10   2  -5  356.86   27.80
  10  -2   5  364.36   29.30
 -10   2  -6    0.10    4.40
  10   2   6    5.80    8.10
  10   2   6   -8.50    5.90
  10  -2   6    6.60    7.70
  10   2   7  181.08   26.60
 -10   2  -7  159.58   16.90
  10   2   7  123.69   22.60
  10  -2   7  150.08   23.20
 -10   2  -8   47.60   10.70
  10   2   8   76.59   18.20
  10   2   8   66.59   16.80
  10  -2   8   80.39   17.50
 -10   2  -9  164.68   20.80
  10   2   9  131.99   25.50
  10   2   9  163.88   29.10
  10  -2   9  160.88   27.40
  10   2  10   81.59   20.40
  10   2  10   54.39   19.10
 -10   2 -10   39.50   12.10
  10  -2  10   70.09   20.90
 -10   2 -11  174.38   22.90
  10   2  11  124.39   23.80
  10   2  11  199.38   29.00
  10  -2  11  194.48   30.10
  10   2  12   12.20   12.50
  10   2  12   -5.30    9.70
  10  -2  12  -11.70    8.00
  10   2  13   39.70   18.10
  10  -2  13   24.80   13.90
  10   2  14  129.29   27.20
  10  -2  14  105.29   27.40
  10   2  15  -11.30    9.00
  10  -2  15   22.40   18.40
  10   2  16   -9.10    9.30
  10   2  17   18.60   20.20
  10  -2  17   26.20   18.20
 -10   3  19   18.90   11.70
 -10  -3  19   23.90   22.70
  10  -3 -19   26.80   11.80
 -10   3  18   28.70   11.30
 -10  -3  18   21.10   17.60
  10  -3 -18   22.80   10.60
 -10   3  17   16.40    9.10
 -10  -3  17   12.00   15.60
  10  -3 -17    8.70    8.20
 -10   3  16  144.09   19.00
  10  -3 -16  121.09   16.60
 -10  -3  16  149.09   29.70
 -10   3  15   90.19   14.30
  10  -3 -15   76.29   12.40
 -10  -3  15   61.29   20.50
 -10   3  14   30.50    8.60
  10  -3 -14   13.70    6.80
 -10  -3  14    2.60   12.20
 -10   3  13   56.49   10.20
 -10  -3  13   77.69   23.10
  10  -3 -13   74.49   10.50
 -10  -3  12   48.50   18.50
  10  -3 -12   21.40    6.00
 -10  -3  11  -13.90    8.60
  10  -3 -11    5.30    3.80
  10  -3 -11   -0.10    7.60
  10  -3 -10  285.27   24.60
 -10  -3  10  259.97   35.00
  10  -3 -10  302.17   13.30
  10  -3 -10  292.27   13.80
  10   3  -9   37.70   11.30
  10  -3  -9   72.39   14.60
 -10  -3   9   68.99   18.70
  10  -3  -9   56.09    5.40
  10  -3  -9   50.99    4.90
  10   3  -8   -2.30    6.40
  10  -3  -8    2.10    1.70
  10  -3  -8   -8.20    4.40
 -10  -3   8  -10.40    6.50
  10  -3  -8    3.40    1.80
  10   3  -7   72.99   22.40
  10  -3  -7   86.29    4.90
  10  -3  -7  111.79   14.70
  10  -3  -7   91.69    5.10
  10   3  -6   -4.80    4.90
  10  -3  -6   -0.20    4.10
  10  -3  -6    3.10    2.70
 -10  -3   6   -2.70    6.80
  10  -3  -6   -1.00    2.00
  10   3  -5  162.68   22.90
  10  -3  -5  238.28   12.70
  10  -3  -5  197.88   14.10
  10  -3  -5  222.08   11.70
 -10  -3   5  301.17   37.60
  10   3  -4   15.50    8.10
 -10  -3   4   18.90   11.20
  10  -3  -4   12.90    4.60
  10  -3  -4   31.80    6.80
  10  -3  -4   14.80    4.60
  10   3  -3    1.40    5.40
  10  -3  -3   12.70    2.60
 -10  -3   3    9.90    9.50
  10   3  -2    2.80    6.50
  10   3  -2    1.00    6.20
 -10   3   2    4.00    4.20
  10  -3  -2   -1.50    3.60
 -10   3   1    0.90    3.90
  10   3  -1    1.90    7.60
  10   3  -1    5.20    6.30
  10  -3  -1   -1.40    3.70
 -10   3   0  171.48   17.30
  10   3   0  150.48   22.80
  10   3   0  134.49   20.20
  10  -3   0  157.68   17.90
  10   3   1   22.30    9.50
 -10   3  -1   25.20    8.30
  10   3   1   29.00   11.20
  10  -3   1   26.70    9.10
  10   3   2   43.70   12.00
  10   3   2   70.99   16.90
 -10   3  -2   88.39   14.80
  10  -3   2   73.19   14.10
  10   3   3  216.68   26.10
  10   3   3  221.48   40.40
  10  -3   3  263.47   28.10
 -10   3  -4   -0.70    5.50
  10   3   4   15.30    9.20
  10   3   4   -0.90    7.30
 -10   3  -4   -1.00    1.80
  10  -3   4   -1.60    5.60
  10   3   5   83.29   20.00
  10   3   5   46.60   13.10
 -10   3  -5   62.49    7.60
 -10   3  -5   71.39   15.30
  10  -3   5   70.99   15.90
  10   3   6   22.20   12.10
 -10   3  -6   21.10    6.00
  10   3   6   19.70   11.60
  10  -3   6    7.10    9.60
 -10   3  -7  110.99   13.50
  10   3   7   90.89   22.00
  10   3   7  121.49   23.70
  10  -3   7   78.49   17.80
  10   3   8    1.90    8.90
  10   3   8   15.40   10.70
 -10   3  -8   -5.80    4.80
  10  -3   8    0.30    8.20
  10   3   9   29.20   12.90
  10   3   9   17.10   12.00
 -10   3  -9   40.40   10.70
  10  -3   9    7.50   10.80
 -10   3 -10   -2.40    6.00
  10   3  10    6.50    9.20
  10   3  10   -2.50    8.90
  10  -3  10    6.50   11.30
 -10   3 -11  184.68   23.60
  10   3  11  138.29   26.00
  10   3  11  161.68   26.40
  10  -3  11  228.08   34.60
  10   3  12   92.09   23.50
  10   3  12   52.79   18.80
  10  -3  12   80.59   22.70
  10   3  13   13.10   12.20
  10   3  13    0.10   10.90
  10  -3  13    9.10   13.90
  10   3  14    1.20   10.20
  10  -3  14   -1.00   12.90
  10   3  15   15.40   15.50
  10  -3  15   -1.80   13.60
  10   3  16   16.80   15.50
  10  -3  16    4.90   13.90
 -10   4  18   86.19   12.80
  10  -4 -18   70.99   11.00
 -10  -4  18   77.69   27.20
 -10  -4  17    2.30   19.30
  10  -4 -17    2.50    4.60
 -10   4  16   16.60    5.00
  10  -4 -16   15.40    5.60
 -10  -4  16   42.40   21.10
 -10  -4  15   -6.50   12.30
 -10  -4  14   92.79   26.30
  10   4 -13   10.20   10.20
 -10  -4  13   12.80   14.30
  10   4 -12   44.40   16.00
 -10  -4  12   61.09   21.20
  10   4 -11  452.65   38.50
  10  -4 -11  456.95   32.80
 -10  -4  11  477.45   52.69
  10   4 -10    9.70    9.90
 -10  -4  10   -8.10   10.10
  10  -4 -10   -2.70    6.60
  10   4  -9   72.09   19.00
 -10  -4   9   71.99   19.60
  10  -4  -9   81.99   15.30
  10   4  -8  140.99   21.30
 -10  -4   8  124.79   25.00
  10  -4  -8  140.29   17.50
  10   4  -7   17.00    9.50
  10  -4  -7   11.10    6.40
 -10  -4   7    8.90   12.70
  10   4  -6   -2.90    5.70
 -10  -4   6    1.10   10.20
  10  -4  -6    3.80    4.80
  10   4  -5  238.08   32.20
  10  -4  -5  184.18   12.20
 -10  -4   5  142.79   25.90
  10   4  -4   45.30   12.30
 -10  -4   4   25.50   12.60
  10  -4  -4   34.00    5.00
  10   4  -3   12.70   10.50
  10  -4  -3    4.70    4.00
 -10  -4   3    8.70   11.00
  10   4  -2    0.50    7.30
 -10   4   2    9.40    4.40
  10   4  -2   -4.10    5.40
  10  -4  -2    8.50    4.80
  10   4  -1    1.90    6.60
  10   4  -1   14.10    8.80
 -10   4   1    9.90    5.20
  10  -4  -1   11.90    6.20
 -10   4   0    7.30    5.80
  10   4   0   -1.90    7.80
  10   4   0   -2.80    5.80
  10  -4   0    0.00    4.70
  10   4   1   26.00   12.10
 -10   4  -1   38.10    9.60
  10   4   1   47.50   14.20
  10  -4   1   34.10   10.20
  10   4   2   49.99   15.60
 -10   4  -2   83.79   14.10
  10   4   2   53.79   15.30
  10  -4   2   70.59   14.40
  10   4   3   -1.70    7.30
 -10   4  -3   -1.20    5.50
  10   4   3   -7.30    5.60
  10  -4   3   -7.50    4.90
 -10   4  -4   22.40    9.90
  10   4   4   26.70   12.90
  10   4   4   38.30   14.00
  10  -4   4   32.50   11.50
  10   4   5   30.90   12.30
  10   4   5   20.80   12.80
  10  -4   5   30.00   13.30
  10   4   6   67.19   16.80
  10   4   6  135.19   23.10
 -10   4  -6   84.49    7.70
 -10   4  -6   75.49    6.40
  10   4   7   12.70   10.00
  10   4   7    5.10   10.10
 -10   4  -7   -3.80    3.40
  10  -4   7    3.60    9.10
  10   4   8    7.80   10.40
 -10   4  -8   43.70    9.50
  10   4   8   22.40   11.70
  10  -4   8   46.50   15.90
  10   4   9  157.38   27.70
 -10   4  -9  160.98   17.80
  10   4   9  106.19   25.90
  10  -4   9  150.08   27.90
  10   4  10   -3.60    9.90
 -10   4 -10    8.00    7.10
  10   4  10   -1.60    9.50
  10  -4  10   -0.40   10.40
  10   4  11   53.59   18.90
  10   4  11   88.89   21.50
 -10   4 -11   97.69   19.20
  10  -4  11  156.28   30.00
  10   4  12    1.90   12.10
  10   4  12   30.80   16.80
 -10   4 -12   39.10   12.70
  10  -4  12   15.00   14.10
  10   4  13    3.20   11.60
  10   4  13   18.90   17.50
  10  -4  13   21.70   16.20
  10   4  14    8.20   13.40
  10   4  14    3.50   13.20
  10  -4  14   25.80   17.90
 -10  -5  16   93.59   30.80
  10   5 -15   36.30   17.60
 -10  -5  15   61.99   27.80
  10   5 -14   31.50   14.60
 -10  -5  14   32.40   18.20
  10   5 -13   10.00   11.50
 -10  -5  13   -1.80   12.90
  10   5 -12   54.89   18.00
 -10  -5  12   80.79   25.80
  10   5 -11   57.49   17.30
 -10  -5  11   46.70   20.50
  10   5 -10   57.69   18.80
  10  -5 -10   75.19   15.30
 -10  -5  10   60.49   19.90
  10   5  -9   -0.10    9.20
 -10  -5   9    7.00   13.30
  10   5  -8   55.09   17.80
  10  -5  -8  133.89   17.00
 -10  -5   8   81.69   22.20
  10  -5  -7  245.18   17.60
 -10  -5   7  204.58   32.50
  10   5  -6   63.29   15.80
 -10  -5   6   91.69   26.00
  10  -5  -6   82.59   11.20
  10   5  -5   49.70   14.50
  10  -5  -5   69.29    8.90
 -10  -5   5   58.19   21.80
  10   5  -4   38.90   16.50
 -10  -5   4   47.40   17.30
  10   5  -3   29.10   12.90
  10   5  -3   22.70   12.10
 -10  -5   3   17.70   15.30
  10   5  -2  112.99   21.10
  10   5  -2   94.09   19.00
  10  -5  -2  111.49   12.30
 -10   5   1    3.90    4.80
  10   5  -1    3.80    9.40
  10   5  -1   13.10    9.30
  10  -5  -1    1.50    5.20
  10   5   0   47.30   14.90
 -10   5   0   74.79   11.80
  10   5   0   37.70   14.90
  10  -5   0   70.79   12.80
 -10   5  -1    5.30    6.20
  10   5   1   -5.70    7.30
  10   5   1   11.20   11.10
  10  -5   1    9.90    6.80
  10   5   2   49.80   16.30
 -10   5  -2   45.00   12.70
  10   5   2   61.89   17.30
  10  -5   2   54.09   13.40
  10   5   3  225.58   32.30
 -10   5  -3  269.17   27.30
  10   5   3  278.87   34.00
  10  -5   3  229.18   27.90
  10   5   4   -3.40    8.90
  10   5   4   -3.30    7.30
  10  -5   4    0.20    7.50
  10   5   5   27.80   13.20
  10   5   5    7.90    9.50
  10  -5   5   32.90   14.20
  10   5   6    6.80   10.50
  10   5   6    9.60   12.60
  10  -5   6   13.20   11.10
  10   5   7   24.40   14.60
  10   5   7   -2.20    7.30
 -10   5  -7   32.30    4.60
  10  -5   7   13.70   12.20
  10   5   8   12.80   11.40
  10   5   8   26.70   15.60
 -10   5  -8   25.70    6.50
  10  -5   8   28.30   15.80
 -10   5  -9   -0.90    4.20
 -10   5  -9   -2.70    4.90
  10   5   9   12.80   12.00
  10   5   9  -17.90    7.40
  10  -5   9   -7.00    8.80
  10   5  10   -1.30   11.00
 -10   5 -10    6.80    7.00
  10   5  10   -6.70   10.20
  10  -5  10   -2.10   11.80
  10   5  11   53.59   20.40
 -10   5 -11   36.70   11.30
  10   5  11   22.90   28.80
  10  -5  11   40.30   18.30
  10   5  12   19.80   13.60
 -10   5 -12   10.10   10.10
  10   5  12    2.30   14.90
  10  -5  12   12.20   14.30
  10   6 -13   -1.20   12.20
 -10  -6  13  -14.40   12.60
  10   6 -12   -6.70    7.70
 -10  -6  12   -8.10   12.00
  10   6 -11   12.50   10.40
 -10  -6  11   13.00   16.40
  10   6 -10    2.60    9.80
 -10  -6  10    8.90   15.00
  10   6  -9   18.60   15.50
 -10  -6   9    8.10   16.30
  10  -6  -9   19.90    9.90
  10   6  -8   13.70   13.60
 -10  -6   8   24.30   17.10
  10  -6  -8   28.30    9.60
  10   6  -7   32.30   17.10
  10  -6  -7   30.10    8.80
 -10  -6   7   15.90   13.90
  10   6  -6    1.50   11.10
  10  -6  -6   -1.00    4.70
 -10  -6   6    3.60   12.80
  10   6  -5  255.77   36.90
  10  -6  -5  155.18   11.90
 -10  -6   5  193.08   37.40
  10   6  -4  116.69   25.10
 -10  -6   4  133.99   31.00
  10   6  -3  162.88   26.00
  10   6  -3  156.68   26.40
  10   6  -2    4.10   10.70
  10   6  -2    5.50    9.80
  10  -6  -2    3.40    3.40
  10   6  -1   -2.10    8.50
  10   6  -1    7.00   12.00
 -10   6   1    1.90    4.20
  10  -6  -1    3.60    5.80
 -10   6   0    0.70    5.30
  10   6   0    2.40   12.00
  10   6   0    4.70    9.70
  10  -6   0   -3.70    6.10
  10   6   1  123.89   24.30
  10   6   1  168.48   27.90
 -10   6  -1  173.08   18.90
  10  -6   1  203.58   22.90
 -10   6  -2   27.20   10.10
  10   6   2   37.40   15.70
  10   6   2   22.40   14.30
  10  -6   2   41.30   13.50
 -10   6  -3   -1.50    7.00
  10   6   3   -3.00    8.70
  10   6   3   -4.00    9.90
  10  -6   3   -0.40    8.20
  10   6   4    5.60   12.10
  10   6   4   11.50   11.20
  10  -6   4   -0.20    8.90
  10   6   5   46.20   19.20
  10   6   5   73.69   19.60
  10  -6   5   59.69   17.10
  10   6   6   -2.00    8.80
  10   6   6    6.00   12.90
  10  -6   6    3.30   12.00
  10   6   7    8.90   11.40
  10   6   7   12.50   16.20
  10  -6   7   25.20   13.70
  10   6   8    6.30   12.30
  10   6   8   15.20   16.40
  10  -6   8    7.70   11.90
  10   6   9    1.80   12.50
 -10   6  -9   28.10    4.80
  10   6   9   29.80   15.70
  10  -6   9   29.20   16.80
 -10  -7   7   54.49   24.40
  10   7  -6   23.60   16.60
 -10  -7   6   26.20   20.30
  10   7  -5    7.30   12.80
 -10  -7   5   -1.10   13.40
  10   7  -4    4.30   12.60
  10   7  -4    4.50   11.70
  10   7  -3   -5.60    9.40
  10   7  -3   10.50   12.90
  10   7  -2   69.79   20.90
  10   7  -2  105.59   25.20
  10   7  -1   80.09   23.80
  10   7  -1   52.49   19.50
  10  -7  -1   31.40    8.60
 -10   7   0   69.79   10.90
  10   7   0   54.89   18.50
  10   7   0   68.69   24.00
  10  -7   0   56.69   11.30
  10   7   1   15.30   13.80
  10   7   1   20.40   19.60
 -10   7  -1   18.60    9.30
  10  -7   1   18.40    9.60
 -10   7  -2   -0.30    7.90
  10   7   2   -1.80   10.90
  10   7   2   16.50   23.00
  10  -7   2    3.70    8.70
  10   7   3   24.70   17.70
  10   7   3    2.00   10.20
  10  -7   3    9.50    9.50
 -11   0  21   -7.30   11.40
 -11   0  20   38.70   17.10
 -11   0  19   13.80   15.00
 -11   0  18  285.67   40.40
 -11   0  17   -4.60    9.70
 -11   0  16  -10.90    8.60
 -11   0  15   -4.60    8.10
 -11   0  14   22.40   11.80
 -11   0  13   -1.30    8.90
  11   0 -12    2.50    7.20
 -11   0  12    5.70    8.50
  11   0 -11   -2.30    6.10
 -11   0  11    4.70    8.40
  11   0 -10    8.90    8.30
 -11   0  10   12.10    9.00
 -11   0   9   -0.80    7.00
  11   0  -8  737.03   41.40
 -11   0   8  787.12   44.30
 -11   0   7    1.30    7.00
  11   0  -7    2.20    5.60
 -11   0   6  200.48   24.60
  11   0  -6  187.18   21.90
  11   0  -5   -5.30    4.90
  11   0  -5    3.20    4.80
  11   0  -5   -0.90    4.40
  11   0  -4  774.22   35.60
  11   0  -4  757.12   41.40
  11   0  -4  728.93   37.50
  11   0  -3   -0.50    4.00
  11   0  -3  -10.50    3.90
  11   0  -3   -2.80    3.10
  11   0  -2   54.09   11.90
  11   0  -2   62.89   13.70
  11   0  -2   60.59    9.90
  11   0  -1    6.10    5.80
  11   0  -1    0.70    4.50
  11   0  -1    5.10    7.40
  11   0   0   45.30   10.30
 -11   0   0   27.10    8.70
  11   0   0   46.30    9.40
 -11   0   0   37.60    8.30
 -11   0  -1   -3.00    3.80
  11   0   1   -0.10    4.00
  11   0   1   -2.50    4.90
 -11   0  -1   -3.80    4.10
  11   0   2  148.89   17.20
  11   0   2   98.99   15.40
 -11   0  -2  152.08   20.30
 -11   0  -2  121.79   14.30
 -11   0  -3   -3.00    4.30
  11   0   3   -3.90    4.00
 -11   0  -3   -1.00    4.50
  11   0   3   -1.50    5.20
  11   0   4    1.10    5.70
  11   0   4    2.20    6.60
 -11   0  -4    8.70    6.10
 -11   0  -4    3.80    6.10
  11   0   5   -1.10    5.40
 -11   0  -5    1.10    5.10
  11   0   5   -2.40    5.90
  11   0   6    0.00    7.00
 -11   0  -6   -0.40    5.40
  11   0   6    9.70    9.00
 -11   0  -7    1.80    6.30
  11   0   7   -4.30    5.80
  11   0   7    5.30    7.50
  11   0   8    2.20    7.80
 -11   0  -8    0.30    6.60
  11   0   8    2.70    7.70
  11   0   9   -0.90    7.80
  11   0  10   50.39   15.60
  11   0  11   -5.70    7.00
  11   0  12  190.48   32.60
  11   0  13    3.00   11.50
  11   0  14   18.40   15.30
  11   0  15   12.40   14.40
  11   0  16    7.20   16.70
  11   0  17   -2.50   13.80
 -11   1  21  105.89   24.40
 -11  -1  21  123.59   29.20
 -11   1  20   -2.20   11.30
 -11  -1  20   -5.80   11.30
 -11   1  19   59.09   17.90
 -11  -1  19   52.99   19.30
 -11   1  18   35.40   16.60
 -11  -1  18   21.80   16.20
 -11   1  17   -3.40    8.70
 -11  -1  17    1.50   11.00
 -11   1  16    0.30    8.20
 -11  -1  16   -5.00   10.60
 -11   1  15  241.08   28.90
 -11  -1  15  224.08   34.60
  11  -1 -15  188.28   29.90
 -11   1  14    8.10    9.90
  11  -1 -14   -2.30    7.20
 -11  -1  14   16.70   12.90
 -11   1  13   78.49   17.70
  11  -1 -13   29.90   11.20
 -11  -1  13   45.70   15.90
 -11   1  12  190.98   24.40
 -11  -1  12  211.78   30.20
  11  -1 -12  186.18   24.20
 -11   1  11  471.15   32.40
  11  -1 -11  484.35   32.00
 -11  -1  11  499.35   38.50
  11   1 -10  181.08   39.60
 -11   1  10  124.89   18.90
 -11  -1  10  115.79   20.90
  11  -1 -10  137.09   18.80
  11   1  -9  358.76   36.90
 -11   1   9  322.87   25.40
  11  -1  -9  303.87   23.90
 -11  -1   9  314.57   34.90
 -11   1   8   -1.20    5.60
  11   1  -8   -0.50    6.60
 -11  -1   8   -0.70    7.90
  11  -1  -8    8.90    6.80
  11   1  -7   -7.70    5.70
  11  -1  -7    0.00    3.70
 -11  -1   7   10.20    8.70
  11  -1  -7    0.50    4.70
  11   1  -6  168.18   24.20
  11   1  -6  161.98   20.60
 -11  -1   6  172.98   25.10
  11  -1  -6  187.18   20.30
  11  -1  -6  165.78   17.60
  11   1  -5  173.58   21.50
  11   1  -5  210.58   25.90
 -11  -1   5  166.78   23.50
  11  -1  -5  172.08   15.20
  11  -1  -5  210.18   21.50
  11   1  -4  287.07   23.50
  11   1  -4  244.68   26.40
  11   1  -4  288.97   21.70
  11  -1  -4  248.78   21.50
  11  -1  -4  273.07   19.40
  11  -1  -4  300.07   18.00
  11   1  -3  152.98   18.90
  11   1  -3  132.69   20.40
  11   1  -3  129.19   18.40
  11  -1  -3  139.19   11.60
  11  -1  -3  176.38   20.80
  11  -1  -3  133.29   15.70
  11   1  -2  543.85   32.50
  11   1  -2  516.05   36.10
  11   1  -2  482.25   28.90
  11  -1  -2  532.85   24.00
  11  -1  -2  490.85   31.60
  11  -1  -2  454.05   34.60
 -11   1   1  331.17   22.40
  11   1  -1  311.77   24.70
  11   1  -1  268.37   21.20
  11   1  -1  350.36   29.30
  11  -1  -1  307.27   22.00
 -11  -1   1  313.77   21.90
  11  -1  -1  296.87   17.00
  11   1   0  250.47   22.30
  11   1   0  268.27   20.60
 -11   1   0  260.07   20.10
  11   1   0  263.77   29.50
 -11  -1   0  252.97   19.30
  11  -1   0  243.48   15.40
  11  -1   0  210.18   19.30
  11   1   1   11.00    7.60
 -11   1  -1   22.30    5.80
  11   1   1   11.60    6.70
 -11   1  -1   16.60    7.30
  11  -1   1    3.50    5.90
  11  -1   1   14.00    5.50
 -11  -1  -1    3.30    6.00
 -11  -1  -1   12.80    7.00
  11   1   2  163.28   19.40
  11   1   2  123.19   18.00
 -11   1  -2  144.99   14.20
  11  -1   2  125.89   17.90
 -11  -1  -2  118.29   17.60
 -11  -1  -2  103.89   17.60
  11  -1   2  145.29   15.30
 -11   1  -3    0.10    5.80
  11   1   3    4.70    6.40
  11   1   3   11.70    8.20
 -11   1  -3    7.20    4.60
 -11  -1  -3   -0.20    4.40
  11  -1   3    6.40    5.10
  11  -1   3    7.80    7.00
 -11  -1  -3    2.50    6.30
 -11   1  -4   62.89   13.80
 -11   1  -4   42.90    9.30
  11   1   4   45.30   13.70
  11   1   4   43.70   12.50
  11  -1   4   58.59   13.10
 -11  -1  -4   36.10   10.00
  11  -1   4   39.80   10.10
  11   1   5   32.70   10.50
 -11   1  -5   24.00    7.20
  11   1   5   20.80    9.70
  11  -1   5   57.79   12.10
  11  -1   5   50.99   14.80
 -11  -1  -5   21.00    9.50
 -11   1  -6  195.58   16.70
  11   1   6  243.28   27.40
 -11  -1  -6  195.58   22.50
  11  -1   6  230.68   29.70
  11   1   7   71.49   15.80
  11   1   7   64.49   15.00
 -11   1  -7   70.29   12.30
  11  -1   7   65.99   16.30
  11   1   8   46.30   15.30
  11   1   8   40.00   13.10
 -11   1  -8   75.39   13.90
  11  -1   8   61.79   17.30
  11   1   9   27.40   13.40
 -11   1  -9   57.79   12.90
  11   1   9   69.49   18.50
  11  -1   9   66.39   18.30
  11   1  10  222.88   31.50
  11   1  10  220.58   34.10
  11  -1  10  218.58   30.90
  11   1  11   12.20   11.70
  11  -1  11   -2.90    9.90
  11   1  12   33.40   16.40
  11  -1  12   20.60   13.30
  11   1  13   24.50   15.50
  11  -1  13   31.60   16.30
  11   1  14   -3.10   10.20
  11  -1  14   -3.50    9.30
  11   1  15    3.70   11.70
  11  -1  15    1.50   10.90
  11   1  16   86.89   27.50
  11  -1  16   50.79   27.40
 -11   2  20   23.80   13.20
 -11  -2  20   40.90   20.00
 -11   2  19   36.10   15.60
 -11  -2  19   41.80   20.10
 -11   2  18   31.80   13.10
 -11  -2  18    6.90   15.10
 -11   2  17   15.10   11.60
  11  -2 -17    6.80    9.70
 -11  -2  17   33.40   16.40
 -11   2  16    2.50    8.00
  11  -2 -16    0.80    7.90
 -11  -2  16    4.80   11.90
 -11   2  15   23.50   10.50
  11  -2 -15    1.80    9.10
 -11  -2  15    3.00   11.60
 -11   2  14   -2.60    7.00
 -11  -2  14    0.50   10.40
  11  -2 -14   13.20    8.40
 -11   2  13  230.28   24.40
 -11  -2  13  232.78   35.00
  11  -2 -13  233.48   20.70
 -11   2  12   51.09   12.20
 -11  -2  12   90.29   21.90
  11  -2 -12   53.99   12.00
 -11   2  11   66.89   12.80
 -11  -2  11   54.19   18.40
  11  -2 -11   59.79   11.90
 -11   2  10  167.28   18.50
  11  -2 -10  164.18   18.60
 -11  -2  10  189.88   30.50
  11  -2  -9  546.75   26.50
  11  -2  -9  488.05   27.70
 -11  -2   9  610.94   44.80
  11   2  -8    9.40    8.10
 -11  -2   8    8.50    9.50
  11  -2  -8   10.00    5.90
  11  -2  -8   10.40    5.10
  11   2  -7   19.40    9.50
  11  -2  -7   20.30    7.20
 -11  -2   7   29.90   12.20
  11  -2  -7   35.90    7.50
  11   2  -6    4.40    7.20
  11  -2  -6   34.90    7.50
 -11  -2   6   29.20   13.90
  11  -2  -6   39.70    8.90
  11   2  -5    4.90    6.30
  11   2  -5    5.20    8.60
 -11  -2   5   -7.70    6.30
  11  -2  -5    5.60    4.50
  11  -2  -5    3.10    4.90
  11   2  -4   -1.30    6.70
  11   2  -4    1.30    5.60
  11  -2  -4    0.90    3.60
  11  -2  -4    1.30    4.80
 -11  -2   4   11.40    9.60
  11   2  -3   31.50   11.20
  11   2  -3   20.70    9.50
  11   2  -3   18.60   11.00
  11  -2  -3   32.00    9.10
  11  -2  -3   24.30    7.30
  11  -2  -3   38.60    6.20
  11   2  -2  272.67   31.00
  11   2  -2  261.77   24.00
  11   2  -2  290.37   30.30
 -11   2   2  292.37   19.70
  11  -2  -2  286.27   13.40
  11  -2  -2  281.27   19.50
 -11  -2   2  245.98   26.20
  11   2  -1   76.29   13.90
  11   2  -1   74.29   18.40
  11   2  -1   68.89   13.90
 -11   2   1  102.99   14.50
 -11  -2   1   74.09   14.10
  11  -2  -1   80.09    6.40
  11  -2  -1   86.19   13.10
  11   2   0   51.49   13.30
  11   2   0   58.49   15.30
  11   2   0   60.39   13.60
 -11   2   0   38.00    9.10
 -11  -2   0   70.49   14.50
  11  -2   0   76.19   13.30
  11  -2   0   65.99    6.70
 -11   2  -1   63.59   11.90
  11   2   1   18.50   14.30
  11   2   1   37.30   10.80
  11   2   1   81.09   15.70
 -11  -2  -1   57.39   11.70
  11  -2   1   60.09   12.20
  11   2   2   41.10   10.70
  11   2   2   72.69   15.70
 -11   2  -2   54.39   11.30
 -11   2  -2   71.19    7.20
  11  -2   2   60.39   12.70
 -11  -2  -2   70.89   15.50
 -11   2  -3   41.80    7.80
  11   2   3   31.30   10.40
 -11   2  -3   34.00   10.00
  11   2   3   25.00   10.70
  11  -2   3   21.10    8.90
  11   2   4   -2.60    6.20
 -11   2  -4    3.30    3.50
 -11   2  -4    2.10    6.00
  11   2   4   -1.60    5.60
  11  -2   4    5.70    6.80
  11   2   5  176.88   28.00
 -11   2  -5  164.18   12.50
  11   2   5  169.78   27.10
  11  -2   5  132.49   20.40
  11   2   6  220.98   29.40
  11   2   6  158.48   22.10
 -11   2  -6  194.98   14.80
  11  -2   6  204.98   28.30
 -11   2  -7   13.30    7.40
  11   2   7    8.90    9.80
  11   2   7   14.50   11.50
  11  -2   7   22.20   11.70
 -11   2  -8  405.56   25.00
  11   2   8  449.36   37.50
  11   2   8  358.26   38.40
  11  -2   8  336.37   36.50
  11   2   9  276.47   33.70
  11   2   9  366.86   43.50
  11  -2   9  235.48   31.50
  11   2  10   80.29   21.30
 -11   2 -10   41.30   12.40
  11   2  10   66.19   20.40
  11  -2  10   85.59   22.60
  11   2  11   30.80   14.80
  11   2  11   17.20   11.70
  11  -2  11   23.00   13.80
  11   2  12   -8.50    8.70
  11   2  12    1.10   10.70
  11  -2  12   13.00   12.80
  11   2  13   60.39   20.00
  11  -2  13  108.39   28.00
  11   2  14   -1.40    9.80
  11  -2  14   -0.30   10.10
  11  -2  15   68.79   23.60
  11  -2  16   -2.90   10.80
 -11   3  19   -6.90    7.30
  11  -3 -19    5.80    9.60
 -11  -3  19   29.70   28.90
 -11   3  18   -6.20    6.30
 -11  -3  18    4.50   13.00
  11  -3 -18    5.70    8.50
 -11   3  17    8.00    8.80
 -11  -3  17   33.90   18.50
  11  -3 -17    7.10    7.30
 -11   3  16   88.29   14.90
 -11  -3  16   56.79   20.30
  11  -3 -16   83.89   14.10
 -11   3  15   85.19   14.00
 -11  -3  15   43.80   18.70
  11  -3 -15  105.19   14.40
 -11   3  14    7.70    6.40
 -11  -3  14    3.40   11.10
  11  -3 -14   14.50    6.50
 -11   3  13   57.59   10.30
  11  -3 -13   62.09    9.90
 -11  -3  13   66.09   21.60
 -11  -3  12   53.49   18.40
  11  -3 -12   49.40    8.60
 -11  -3  11   20.10   14.20
  11  -3 -11   15.00    4.50
  11  -3 -11   28.60   11.80
  11   3 -10   -0.80    7.10
 -11  -3  10    7.50   12.30
  11  -3 -10    3.10    3.10
  11  -3 -10   -0.10    3.10
  11  -3 -10    4.40    8.10
  11   3  -9   -6.20    5.60
  11  -3  -9    1.80    2.50
  11  -3  -9    3.30    6.40
  11  -3  -9    1.00    2.70
 -11  -3   9   -4.70    9.00
  11   3  -8  151.38   23.20
 -11  -3   8   99.19   21.80
  11  -3  -8  161.58   20.20
  11  -3  -8  147.19    8.60
  11  -3  -8  137.29    9.00
  11   3  -7   -7.00    5.40
  11  -3  -7    2.10    5.20
 -11  -3   7   13.00   11.30
  11  -3  -7    4.50    3.30
  11  -3  -7    3.40    2.70
  11   3  -6   19.80    9.00
 -11  -3   6   27.40   14.70
  11  -3  -6   28.50    5.90
  11  -3  -6   33.20    8.30
  11  -3  -6   26.40    5.00
  11  -3  -5   83.59   10.50
  11  -3  -5   68.09    8.60
  11   3  -4   73.09   19.30
 -11  -3   4   54.89   18.00
  11  -3  -4   50.29    9.20
  11  -3  -4   54.79    7.10
  11  -3  -4   44.20   10.20
  11   3  -3   11.70    8.20
  11   3  -3    6.70    7.00
  11  -3  -3   26.80    7.60
  11  -3  -3   15.10    5.80
  11   3  -2    8.70    8.50
  11   3  -2    9.10    8.30
 -11   3   2    3.70    4.20
  11  -3  -2    4.50    4.70
  11   3  -1  188.38   24.00
  11   3  -1  196.48   25.90
 -11   3   1  234.18   17.20
  11  -3  -1  202.48   17.10
  11   3   0   -5.00    4.70
 -11   3   0   -2.20    3.80
  11   3   0   -6.20    5.20
  11  -3   0    0.20    5.10
 -11   3  -1  169.38   18.90
  11   3   1  167.28   24.80
  11  -3   1  159.78   20.40
 -11   3  -2   35.10   10.20
  11   3   2   27.50   17.20
  11   3   2   41.20   13.00
  11  -3   2   27.20   10.40
  11   3   3   21.60   10.30
  11   3   3   18.70    9.60
 -11   3  -3    2.00    6.00
  11  -3   3    7.50    7.00
  11   3   4   52.39   16.20
 -11   3  -4   26.20   10.50
  11   3   4   18.90   10.10
  11  -3   4   37.30   12.40
  11   3   5  143.69   25.30
  11   3   5  112.29   19.90
 -11   3  -5  115.19    8.20
  11  -3   5  131.79   22.00
  11   3   6  162.58   24.80
  11   3   6  155.18   28.50
 -11   3  -6  125.79   10.40
  11  -3   6  140.89   31.00
 -11   3  -7  239.28   16.10
  11   3   7  199.38   27.10
  11   3   7  220.48   29.20
  11  -3   7  313.37   37.50
 -11   3  -8    2.30    5.00
  11   3   8   14.50   10.80
  11   3   8   -7.40    8.10
  11  -3   8   -2.90    7.80
 -11   3  -9  270.67   20.20
  11   3   9  206.78   32.20
  11   3   9  247.08   35.10
  11  -3   9  238.58   32.40
 -11   3 -10   11.50    8.90
  11   3  10    7.30   10.60
  11   3  10    2.60   10.70
  11  -3  10    3.20   11.90
  11   3  11   65.39   19.70
  11   3  11   65.59   19.60
 -11   3 -11   88.19   16.60
  11  -3  11  110.39   27.10
  11   3  12   -9.70    9.10
  11   3  12    5.60   12.80
  11  -3  12    2.70   11.20
  11   3  13   49.70   18.80
  11   3  13   75.59   22.00
  11  -3  13   58.09   20.70
  11   3  14   58.69   22.50
  11  -3  14   54.49   22.50
  11   3  15  -10.80    9.70
  11  -3  15   -4.30   12.70
 -11  -4  18   -9.50   12.40
  11  -4 -18   -4.20    4.20
 -11  -4  17    3.90   18.50
 -11  -4  16   17.40   17.70
 -11  -4  15    7.20   13.10
  11   4 -14   41.70   18.70
 -11  -4  14   41.50   20.30
  11   4 -13  157.88   24.40
 -11  -4  13  229.18   37.90
  11   4 -12   14.20   10.20
 -11  -4  12    7.20   12.70
  11   4 -11   -5.60    7.00
 -11  -4  11   -0.90   12.40
  11  -4 -11   -0.80    7.50
  11   4 -10   20.80   13.30
 -11  -4  10   -3.10    9.70
  11  -4 -10   11.20    9.10
  11   4  -9   18.80   11.20
  11  -4  -9   20.70    8.90
 -11  -4   9   19.40   14.30
  11   4  -8    7.80    9.10
  11  -4  -8   44.60   11.00
 -11  -4   8    2.40   10.60
  11   4  -7   96.29   20.90
 -11  -4   7   60.79   20.40
  11  -4  -7  131.99   15.60
  11   4  -6   -6.30    6.80
  11  -4  -6    3.20    4.60
 -11  -4   6  -10.30    8.00
  11   4  -5   20.10   11.60
  11  -4  -5   46.80    6.70
 -11  -4   5   33.40   16.80
  11   4  -4   70.09   18.00
  11  -4  -4   67.49    7.20
  11  -4  -4   70.09    6.90
 -11  -4   4   53.49   19.20
  11   4  -3   15.90   10.80
  11   4  -3    6.30    8.10
  11  -4  -3   -0.70    3.70
  11   4  -2   45.60   14.70
 -11   4   2   86.99   10.60
  11   4  -2   61.89   16.20
  11  -4  -2   63.19   10.20
  11   4  -1   -7.70    5.20
 -11   4   1    3.00    4.80
  11   4  -1    3.70    8.00
  11  -4  -1    0.20    5.00
 -11   4   0   30.40    8.20
  11   4   0   30.50   12.90
  11   4   0   11.00    9.00
  11  -4   0   53.89   11.30
 -11   4  -1   13.70    6.90
  11   4   1   -3.70    6.50
  11   4   1    4.80    8.50
  11  -4   1    5.00    6.40
  11   4   2    6.90    8.90
  11   4   2   -4.10    6.70
  11  -4   2    1.10    6.70
 -11   4  -3    6.70    6.90
  11   4   3   12.00   10.10
  11   4   3   -6.50    6.40
  11  -4   3   16.70   10.50
  11   4   4    8.50    8.90
  11   4   4    9.50   10.80
 -11   4  -4    3.80    6.90
  11  -4   4   10.60    8.20
  11   4   5   12.00   12.10
  11   4   5    2.60    7.70
  11  -4   5    4.80    8.70
  11   4   6   -4.40    7.70
  11   4   6   16.40   11.30
  11  -4   6   12.00   10.50
  11   4   7   -3.20    7.90
  11   4   7    4.70   11.00
  11  -4   7   -9.70    5.80
 -11   4  -8    9.00    5.50
  11   4   8   -6.60    8.10
  11   4   8    9.30    9.50
  11  -4   8    4.50    9.40
 -11   4  -9  101.49   13.10
  11   4   9   99.79   23.10
  11   4   9   83.89   20.70
  11  -4   9  103.29   23.90
  11   4  10  102.09   25.00
  11   4  10  150.98   30.00
 -11   4 -10  147.99   18.10
  11  -4  10  115.09   27.20
  11   4  11    0.60    9.80
  11   4  11   -3.40   10.70
  11  -4  11   -2.10   10.80
 -11   4 -12    8.80    9.90
  11   4  12    2.90   12.60
  11   4  12   26.10   14.80
  11  -4  12   -5.60   11.60
  11   4  13  145.49   30.30
  11   4  13   77.59   26.60
  11  -4  13   29.10   17.80
  11   5 -15   -5.20   10.40
 -11  -5  15   25.20   19.40
  11   5 -14  100.89   26.10
 -11  -5  14   55.39   25.90
  11   5 -13   45.20   15.90
 -11  -5  13   40.00   19.90
  11   5 -12   18.50   14.30
 -11  -5  12   -0.70   11.40
  11   5 -11    4.70   11.00
  11  -5 -11   14.50   12.60
 -11  -5  11   26.40   18.00
  11   5 -10   -0.60    8.70
  11  -5 -10   11.40    8.60
 -11  -5  10    0.50   12.60
  11   5  -9   94.09   21.00
  11  -5  -9  122.19   17.20
 -11  -5   9  102.99   28.60
  11   5  -8   11.00    9.60
  11  -5  -8   19.10    7.50
 -11  -5   8   -8.10   10.60
  11   5  -7    1.90    8.90
  11  -5  -7   15.40    6.40
 -11  -5   7   25.70   17.00
  11   5  -6  134.69   22.60
 -11  -5   6  147.29   30.70
  11  -5  -6  136.79   11.20
  11   5  -5   -1.90    8.80
  11  -5  -5   -0.50    2.70
 -11  -5   5    0.40   11.70
  11   5  -4   24.30   13.90
 -11  -5   4   25.10   15.40
  11   5  -3   45.10   16.60
  11   5  -3   20.90   12.20
  11  -5  -3   41.50    4.70
  11  -5  -3   34.20    4.20
  11   5  -2    4.60   11.00
  11   5  -2   -0.80    8.20
 -11   5   2   11.80    4.90
  11   5  -1   24.00   13.30
 -11   5   1   12.60    5.40
  11   5  -1    6.90    9.50
  11  -5  -1   14.20    7.10
  11   5   0   31.10   12.90
 -11   5   0   76.19   11.90
  11   5   0   79.29   18.50
  11  -5   0   70.09   13.80
  11   5   1  171.08   27.80
  11   5   1  163.78   26.60
 -11   5  -1  192.58   20.50
  11  -5   1  195.58   22.40
  11   5   2   66.69   16.90
 -11   5  -2   80.59   14.30
  11   5   2   73.99   20.30
  11  -5   2   78.59   16.50
  11   5   3   49.60   18.40
  11   5   3   33.40   13.90
 -11   5  -3   34.10   10.60
  11  -5   3   40.30   13.00
  11   5   4    8.80   10.40
  11   5   4    4.70   11.70
  11  -5   4   14.90    9.50
  11   5   5    8.50    9.70
  11   5   5   -5.00    8.10
  11  -5   5    0.30    8.40
  11   5   6   -5.80    8.20
  11   5   6   -8.30    8.40
  11  -5   6    1.10    9.30
  11   5   7   -7.10    9.10
  11   5   7    3.30   10.00
  11  -5   7   -3.40    9.20
  11   5   8   -3.70    8.80
  11   5   8    7.10   12.70
  11  -5   8   11.80   11.50
  11   5   9    8.00   12.10
  11   5   9    8.20   10.90
 -11   5  -9    2.50    4.20
  11  -5   9   10.40   12.80
 -11   5 -10   91.09   11.30
 -11   5 -10  102.69   12.90
  11   5  10   93.19   23.80
  11   5  10   66.89   35.40
  11  -5  10   77.69   21.80
  11   5  11   13.60   13.30
  11   5  11   21.70   17.20
 -11   5 -11    6.40    7.50
  11  -5  11   30.20   17.00
  11   6 -12   45.10   18.80
 -11  -6  12   20.20   19.70
  11   6 -11   -2.70   10.20
  11   6 -10   28.60   15.00
  11  -6 -10   48.80   13.10
 -11  -6  10   12.20   16.10
  11   6  -9   31.80   17.20
 -11  -6   9   12.20   17.10
  11   6  -8   34.60   17.10
 -11  -6   8   50.49   21.70
  11  -6  -8   41.40    9.90
  11   6  -7   25.60   16.40
  11  -6  -7   25.30    7.80
 -11  -6   7   31.40   18.50
  11   6  -6   20.30   15.00
 -11  -6   6   25.10   16.70
  11   6  -5   -8.70    7.60
 -11  -6   5   10.50   13.60
  11   6  -4    6.90   11.20
  11   6  -4   14.90   12.70
 -11  -6   4   -2.70   11.10
  11   6  -3   21.10   13.00
  11   6  -3    9.50   12.00
  11   6  -2   40.20   16.10
  11   6  -2   43.30   16.90
  11  -6  -2   46.90    5.80
  11   6  -1    7.30   10.00
 -11   6   1    2.20    4.20
  11   6  -1   -5.50    8.30
  11  -6  -1    0.50    5.00
  11   6   0   75.09   21.30
  11   6   0   79.29   19.60
 -11   6   0   91.79   12.60
  11  -6   0  114.49   16.10
  11   6   1   14.70   11.60
 -11   6  -1   13.70    7.50
  11   6   1   -1.40   10.60
  11  -6   1   16.70    9.70
 -11   6  -2   14.10    8.90
  11   6   2   49.30   16.90
  11   6   2   20.10   15.50
  11  -6   2   29.60   12.50
  11   6   3   56.49   17.80
  11   6   3   58.49   22.00
  11  -6   3   34.60   13.50
  11   6   4   -5.90   10.30
  11   6   4   -1.70   10.10
  11   6   5   -8.40    9.80
  11   6   5    3.90   10.40
  11  -6   5   11.20   10.80
  11   6   6   -4.30    9.30
  11   6   6   -3.70   12.60
  11  -6   6    0.20    9.60
  11   6   7    7.80   11.50
  11   6   7   -5.40   10.80
  11  -6   7   -1.00   11.20
  11   6   8   -6.10    8.60
  11   6   8   -0.70   10.20
  11  -6   8   -0.90   10.70
  11   7  -5   27.30   16.10
  11   7  -5    1.50   10.90
 -11  -7   5    6.90   14.80
  11   7  -4   30.50   16.50
  11   7  -4   46.70   21.10
  11   7  -3   -0.30   11.00
  11   7  -3   12.80   14.00
  11   7  -2   22.00   17.70
  11   7  -2   29.70   15.80
  11   7  -1   -5.40    9.00
  11   7  -1   21.60   17.30
  11  -7  -1   -0.10    3.60
  11   7   0   48.70   18.80
  11   7   0   49.50   19.40
 -11   7   0   51.59    9.20
  11  -7   0   67.39   12.00
  11   7   1   16.30   15.20
  11   7   1    9.70   14.40
 -12   0  21    6.20   14.30
 -12   0  20   63.49   21.00
 -12   0  19   -0.90   10.80
 -12   0  18   17.10   14.20
 -12   0  17  -15.10    8.90
 -12   0  16    0.70   10.10
 -12   0  15   -6.20    8.40
 -12   0  14   -1.60    9.10
 -12   0  13   -0.70    8.70
  12   0 -12   28.90   13.80
 -12   0  12   21.40   11.80
 -12   0  11   -7.10    6.40
  12   0 -11   -6.90    6.30
  12   0 -10  195.28   25.30
 -12   0  10  189.18   26.10
 -12   0   9   -1.30    6.80
  12   0  -9    1.50    7.00
 -12   0   8   -4.20    6.60
  12   0  -8    0.40    7.80
 -12   0   7   -5.20    5.90
  12   0  -7   -6.90    5.70
  12   0  -6  149.79   18.10
  12   0  -6  210.28   22.90
  12   0  -6  151.18   20.70
  12   0  -5   -1.30    4.40
  12   0  -5    3.50    5.50
  12   0  -5    1.70    4.60
  12   0  -4  913.41   43.60
  12   0  -4  887.31   40.10
  12   0  -4  852.31   47.00
  12   0  -3    3.20    4.30
  12   0  -3   -2.00    4.60
  12   0  -3    1.50    6.20
  12   0  -2 1651.73   85.49
  12   0  -2 1570.24   60.49
  12   0  -2 1566.44   65.39
  12   0  -1    6.70    7.00
  12   0  -1   -3.90    3.70
  12   0  -1    1.70    5.50
 -12   0   0  802.22   42.40
 -12   0   0  756.12   35.90
  12   0   0  874.81   38.70
  12   0   0  854.71   43.70
  12   0   1   -5.10    3.60
 -12   0  -1   -1.10    5.20
  12   0   1   -3.20    4.30
 -12   0  -1   -0.20    4.10
  12   0   2    7.20    5.80
 -12   0  -2    7.50    6.60
  12   0   2    7.00    6.00
 -12   0  -2    8.50    5.70
 -12   0  -3   -1.40    5.60
 -12   0  -3    3.70    5.00
  12   0   3   -5.40    4.10
  12   0   3   -1.20    5.10
  12   0   4  129.49   18.10
  12   0   4  164.88   23.60
 -12   0  -4  132.59   16.60
  12   0   5   -0.60    6.40
 -12   0  -5    7.60    6.80
  12   0   5    5.00    6.80
  12   0   6   49.90   13.10
  12   0   6   21.20   10.60
 -12   0  -6   45.30   11.10
  12   0   7    4.70    7.60
  12   0   7   -2.40    6.70
 -12   0  -7    3.00    6.10
  12   0   8   25.50   14.30
  12   0   8   53.49   14.50
  12   0   9   -8.90    6.70
  12   0  10   48.20   17.20
  12   0  11    8.00   10.80
  12   0  12    3.60    9.90
  12   0  13  -10.20    8.70
  12   0  14   85.39   25.20
  12   0  15    0.80   12.70
  12   0  16   26.70   17.90
 -12   1  20   24.20   15.30
 -12  -1  20    4.60   14.60
 -12   1  19    2.50   11.00
 -12  -1  19   14.20   15.50
 -12   1  18   22.40   14.50
 -12  -1  18    0.70   11.10
 -12   1  17   19.30   13.20
 -12  -1  17   29.20   16.10
 -12   1  16   37.30   14.00
 -12  -1  16   27.50   13.80
 -12   1  15  109.09   20.10
 -12  -1  15   97.99   22.80
 -12   1  14   16.30   10.20
  12  -1 -14    5.90    8.60
 -12  -1  14   16.40   12.50
 -12   1  13   19.60   11.70
 -12  -1  13   13.10   12.40
  12  -1 -13   26.40   11.00
 -12   1  12  295.97   31.40
  12  -1 -12  142.49   21.20
 -12  -1  12  213.58   32.50
 -12   1  11   36.50   11.80
  12  -1 -11    6.50    7.90
 -12  -1  11   59.09   17.80
 -12   1  10   39.20   11.90
  12  -1 -10   19.60    9.60
 -12  -1  10   32.60   14.00
 -12   1   9  197.38   24.30
 -12  -1   9  166.68   27.40
  12  -1  -9  195.08   23.20
  12   1  -8    0.30    7.00
 -12   1   8    6.50    7.70
  12  -1  -8   -3.00    5.50
 -12  -1   8   -0.70    8.30
  12   1  -7   31.50   12.50
  12   1  -7   21.30   10.20
  12  -1  -7   24.20    8.00
 -12  -1   7   18.50   11.20
  12  -1  -7   32.70   10.10
  12   1  -6   14.20    9.00
  12   1  -6    6.90    6.00
  12  -1  -6   20.50    7.10
  12  -1  -6   10.70    6.90
 -12  -1   6    7.20    9.00
  12   1  -5   70.49   13.80
  12   1  -5   54.19   13.40
  12   1  -5   60.39   15.80
  12  -1  -5   68.99   11.50
  12  -1  -5   86.19   13.60
 -12  -1   5   45.90   14.50
  12  -1  -5   51.69   12.50
  12   1  -4 1023.10   47.40
  12   1  -4  939.01   52.59
  12   1  -4 1050.49   50.69
  12  -1  -4 1002.30   48.50
  12  -1  -4  939.81   43.50
  12  -1  -4  990.50   40.40
  12   1  -3  437.36   28.00
  12   1  -3  402.46   29.20
  12   1  -3  442.96   34.20
  12  -1  -3  419.46   25.80
  12  -1  -3  430.46   22.50
  12  -1  -3  394.26   28.70
  12   1  -2   72.09   17.30
  12   1  -2   51.89   11.30
  12   1  -2   74.59   15.30
  12  -1  -2   62.59   12.00
  12  -1  -2   62.79   10.10
  12  -1  -2   58.79   13.30
  12   1  -1    4.20    5.80
  12   1  -1    9.30    8.20
 -12   1   1    4.60    6.10
  12   1  -1   -1.70    4.50
  12  -1  -1   -2.60    3.00
  12  -1  -1   -2.50    4.00
  12   1   0  132.79   21.40
  12   1   0  113.29   17.50
  12   1   0  121.89   17.70
 -12   1   0  185.08   20.60
  12  -1   0  137.49   18.10
  12  -1   0  151.18   15.00
 -12   1  -1    6.10    4.60
  12   1   1   17.50    8.00
 -12   1  -1   12.30    7.10
  12   1   1    3.10    6.00
 -12  -1  -1   12.90    8.10
  12  -1   1   10.00    5.20
 -12  -1  -1    6.00    5.50
  12  -1   1    7.90    7.20
 -12   1  -2   29.30    7.10
  12   1   2   26.90    9.80
  12   1   2   32.30   10.60
 -12   1  -2   28.70    9.90
  12  -1   2   26.80    7.90
 -12  -1  -2   20.90    7.60
  12  -1   2   42.10   12.50
 -12   1  -3   74.59   15.10
  12   1   3   76.99   17.10
  12   1   3   61.39   13.70
 -12   1  -3   85.59   11.60
 -12  -1  -3   66.79   12.30
  12  -1   3   81.39   12.90
  12  -1   3   66.49   14.90
 -12   1  -4  277.57   18.80
  12   1   4  276.77   32.20
  12   1   4  299.67   31.00
  12  -1   4  317.57   22.20
  12  -1   4  328.37   34.30
 -12  -1  -4  278.37   22.90
  12   1   5  140.69   23.20
 -12   1  -5  184.58   15.50
  12   1   5  185.98   26.30
 -12  -1  -5  180.78   21.70
  12  -1   5  196.68   21.60
  12  -1   5  159.38   23.10
  12   1   6   14.90   10.50
  12   1   6   12.70    9.70
 -12   1  -6   18.80    7.30
  12  -1   6   27.60   12.70
 -12   1  -7    5.30    7.00
  12   1   7   -8.30    5.70
  12   1   7    7.10    8.80
  12  -1   7   20.00   12.10
  12   1   8   -6.50    7.80
 -12   1  -8   -4.00    5.10
  12   1   8   -9.50    6.00
  12  -1   8    1.70    8.60
  12   1   9  120.19   24.30
 -12   1  -9  110.99   17.90
  12   1   9  129.29   24.60
  12  -1   9   87.59   21.00
  12   1  10   60.69   18.40
  12   1  10   65.39   20.60
  12  -1  10   53.49   17.40
  12   1  11   89.59   22.40
  12   1  11   76.69   21.70
  12  -1  11   93.59   24.20
  12   1  12   36.40   16.40
  12  -1  12   21.00   15.80
  12   1  13    9.60   13.10
  12  -1  13   10.60   13.90
  12   1  14   10.90   14.10
  12  -1  14    8.10   13.40
  12   1  15   72.99   25.40
  12  -1  15   53.59   30.30
  12   1  16   -7.20   12.30
  12  -1  16    3.20   13.80
 -12   2  20   -1.20   10.50
 -12  -2  20    1.80   13.70
 -12   2  19    4.10   10.10
 -12  -2  19    4.10   14.20
 -12   2  18    3.90    9.00
 -12  -2  18    5.20   12.50
 -12   2  17    2.30    8.90
  12  -2 -17    4.80    9.20
 -12  -2  17   -1.50   12.20
 -12   2  16  119.69   20.30
  12  -2 -16  158.18   23.70
 -12  -2  16  139.19   28.60
 -12   2  15  159.88   22.10
 -12  -2  15  129.89   28.20
  12  -2 -15  124.29   20.00
 -12   2  14    1.50    6.80
 -12  -2  14  -13.40    7.40
  12  -2 -14   -1.30    6.60
 -12   2  13   86.59   16.00
 -12  -2  13   77.19   22.20
  12  -2 -13   75.09   15.00
 -12   2  12  171.18   21.00
 -12  -2  12  194.78   32.90
  12  -2 -12  170.98   20.90
 -12   2  11  105.19   16.10
 -12  -2  11   82.49   20.50
  12  -2 -11   68.29   13.00
  12  -2 -10  157.58   18.30
 -12  -2  10  104.59   21.70
  12   2  -9   36.40   12.40
  12  -2  -9   26.20    7.40
  12  -2  -9   11.00    6.90
 -12  -2   9   14.50   11.90
  12  -2  -8  106.09   13.10
  12  -2  -8   82.49   13.30
  12   2  -7    6.50    7.50
  12  -2  -7   -2.20    3.40
 -12  -2   7    5.40   10.00
  12  -2  -7   -3.10    4.30
  12   2  -6   85.09   17.70
 -12  -2   6   66.19   17.80
  12  -2  -6  100.49   14.30
  12  -2  -6   71.59   10.60
  12   2  -5   51.09   12.50
  12  -2  -5   54.09   11.30
 -12  -2   5   66.49   16.90
  12  -2  -5   73.19   11.40
  12   2  -4  101.49   17.10
  12   2  -4  104.09   17.20
  12  -2  -4  146.49   18.40
  12  -2  -4  137.19   12.80
  12  -2  -4  140.69   15.90
  12   2  -3  203.88   23.10
  12   2  -3  206.98   25.60
  12  -2  -3  217.68   13.10
  12  -2  -3  214.18   17.20
  12  -2  -3  217.68   19.70
  12   2  -2   89.09   15.20
  12   2  -2   78.89   15.80
 -12   2   2  107.29   15.10
  12  -2  -2  105.09    9.40
  12  -2  -2   84.99   13.00
 -12  -2   2   91.89   17.40
  12   2  -1   44.60   12.90
 -12   2   1   36.80    9.10
  12   2  -1   29.10    9.40
  12  -2  -1   31.80    9.30
 -12  -2   1   35.90   10.70
  12  -2  -1   53.69    6.80
 -12   2   0    8.10    6.20
  12   2   0   -1.00    5.30
  12   2   0    3.10    6.00
  12  -2   0   15.20    6.60
 -12  -2   0   11.40    7.40
  12  -2   0    5.20    3.50
  12   2   1   87.09   15.10
 -12   2  -1   76.49   15.40
  12   2   1   72.49   14.90
  12  -2   1   69.89    8.10
  12  -2   1   92.69   16.10
  12   2   2   89.49   18.20
  12   2   2  112.49   18.10
 -12   2  -2  104.49   17.10
  12  -2   2  100.69   17.40
 -12   2  -3  383.56   28.00
  12   2   3  439.16   32.40
  12   2   3  334.27   37.60
 -12   2  -3  419.06   18.60
  12  -2   3  453.25   32.10
  12   2   4  188.48   25.50
 -12   2  -4  171.98   12.00
  12   2   4  126.19   19.90
  12  -2   4  199.68   27.00
  12   2   5   15.10    9.50
  12   2   5    2.10    8.50
 -12   2  -5   11.20    5.30
  12  -2   5   31.90   12.60
  12   2   6  165.58   26.40
  12   2   6  178.48   24.80
 -12   2  -6  172.18   14.20
  12  -2   6  162.18   23.90
  12   2   7  132.49   25.10
  12   2   7  193.98   27.60
 -12   2  -7  176.68   17.80
  12  -2   7  133.59   25.20
 -12   2  -8   22.70    8.50
  12   2   8   26.30   13.80
  12   2   8   17.40   12.70
  12  -2   8   37.30   14.90
  12   2   9   13.10   10.60
  12   2   9   21.70   13.40
 -12   2  -9   14.70    8.40
  12  -2   9   33.70   15.20
 -12   2 -10  138.09   19.70
  12   2  10  115.69   24.50
  12   2  10  113.69   23.20
  12  -2  10  198.28   33.80
  12   2  11   -8.90    7.50
  12   2  11   12.20   11.60
  12  -2  11    1.60   10.90
  12   2  12    3.60   11.10
  12   2  12    0.70   11.00
  12  -2  12   11.40   12.60
  12   2  13   11.20   13.60
  12  -2  13    2.40   13.40
  12   2  14    7.20   13.30
  12  -2  14    0.40   10.80
  12   2  15   10.40   27.50
  12  -2  15    6.50   14.00
 -12   3  19   23.00   11.30
 -12  -3  19  -13.80   12.10
 -12   3  18   -0.20    8.40
 -12  -3  18    1.20   13.60
 -12   3  17   -1.10    7.10
 -12  -3  17   -1.90   13.50
  12  -3 -17    5.40    7.90
 -12   3  16    5.90    7.40
 -12  -3  16    7.80   13.20
  12  -3 -16    7.00    7.20
 -12   3  15   22.10    8.90
 -12  -3  15   37.80   18.50
  12  -3 -15   22.30    7.90
 -12   3  14   10.40    6.70
  12  -3 -14   10.90    6.40
 -12  -3  14   11.30   13.20
 -12  -3  13   40.70   18.60
  12  -3 -13   39.70    8.40
  12  -3 -12    2.30    4.60
 -12  -3  12   -9.00    9.50
  12  -3 -12   -1.80    3.50
  12   3 -11   38.90   15.10
  12  -3 -11   77.29   18.40
  12  -3 -11   71.99   12.00
 -12  -3  11  100.79   24.60
  12  -3 -11   62.39    9.60
  12   3 -10  139.49   22.40
  12  -3 -10  160.88   13.60
  12  -3 -10  164.48   23.10
  12  -3 -10  164.18   10.70
 -12  -3  10  160.08   30.50
  12   3  -9   17.20   11.40
  12  -3  -9    6.60    3.90
  12  -3  -9    9.40    3.80
  12  -3  -9    2.40    6.70
 -12  -3   9    2.50   11.20
  12   3  -8   26.40   12.00
  12  -3  -8   39.60    6.20
  12  -3  -8   46.90    7.30
 -12  -3   8   71.39   22.80
  12  -3  -8   27.80   10.10
  12   3  -7   59.99   15.30
  12  -3  -7   82.19    9.00
  12  -3  -7   65.69   11.10
  12  -3  -7   76.29   12.80
 -12  -3   7   66.49   19.90
  12   3  -6   -3.20    6.50
 -12  -3   6   -7.40    7.20
  12  -3  -6    4.00    4.60
  12  -3  -6   -0.10    3.70
  12  -3  -6    0.50    4.20
  12  -3  -5  214.98   14.20
  12  -3  -5  212.88   15.40
  12  -3  -5  223.78   14.60
 -12  -3   5  222.98   34.30
  12   3  -4   82.29   17.80
  12   3  -4   25.40   11.10
 -12  -3   4   54.59   17.40
  12  -3  -4   75.19    6.40
  12  -3  -4   88.29   12.90
  12  -3  -4   93.89    8.80
  12  -3  -4   73.49   10.80
  12   3  -3   98.49   20.70
  12   3  -3   77.59   16.40
  12  -3  -3  127.69   16.70
  12  -3  -3  118.29   14.30
  12   3  -2    5.30    8.00
 -12   3   2    8.50    5.60
  12   3  -2   -2.40    6.30
  12  -3  -2   11.90    5.80
  12   3  -1    4.60    7.50
  12   3  -1  -10.10    4.30
 -12   3   1   -3.00    3.90
  12  -3  -1    0.10    4.70
  12   3   0    3.50    7.60
 -12   3   0   -2.80    4.60
  12   3   0   -1.40    6.50
  12  -3   0    7.50    6.60
  12   3   1  132.69   20.70
 -12   3  -1  173.48   19.00
  12   3   1  161.08   25.20
  12  -3   1  126.89   18.30
 -12   3  -2   -1.80    4.00
  12   3   2   -2.50    5.80
  12   3   2    0.70    7.20
  12  -3   2   -1.60    6.10
 -12   3  -3   83.99   16.20
  12   3   3   55.19   15.30
  12   3   3   61.49   15.40
  12  -3   3   52.79   13.70
  12   3   4   23.10   11.50
  12   3   4   49.80   14.10
  12  -3   4   33.80   13.10
 -12   3  -5  236.18   11.80
  12   3   5  203.88   26.70
  12   3   5  231.28   31.90
  12  -3   5  270.47   32.40
  12   3   6   -5.20    6.30
 -12   3  -6   -2.10    3.40
  12   3   6   -2.70    9.00
  12  -3   6   -8.00    6.20
  12   3   7  122.89   23.10
 -12   3  -7  131.29   13.60
  12   3   7  136.19   25.40
  12  -3   7  132.79   25.30
  12   3   8  255.57   36.50
 -12   3  -8  272.97   18.20
  12   3   8  180.28   28.40
  12  -3   8  243.98   35.50
  12   3   9   -3.80    8.20
  12   3   9    8.00   11.00
 -12   3  -9    5.50    6.80
  12  -3   9   -3.20    8.50
  12   3  10    6.50   12.70
  12   3  10   -5.60    7.70
  12  -3  10   -2.20    8.50
  12   3  11   31.70   18.90
  12   3  11   16.70   14.20
 -12   3 -11    7.40    8.50
  12  -3  11   15.20   12.60
  12   3  12   18.60   15.40
  12   3  12    0.10   10.60
  12  -3  12   10.20   13.40
  12   3  13   65.49   23.90
  12   3  13   59.29   20.30
  12  -3  13   34.30   19.50
  12   3  14   20.70   15.50
 -12  -4  17    3.40   15.70
 -12  -4  16  -14.80    9.00
  12   4 -15   -0.70    9.80
 -12  -4  15   -4.40   11.80
  12   4 -14   14.50   10.60
 -12  -4  14   33.10   18.70
  12   4 -13   -6.30    9.20
 -12  -4  13  -13.50    8.50
  12   4 -12   16.90   12.80
 -12  -4  12   15.90   16.50
  12   4 -11   84.09   21.60
 -12  -4  11   58.39   19.90
  12  -4 -11   62.79   15.10
  12   4 -10   48.40   15.90
  12  -4 -10   94.79   18.00
 -12  -4  10   54.69   21.60
  12   4  -9  152.68   24.60
 -12  -4   9  102.69   26.30
  12  -4  -9  140.39   19.00
  12   4  -8   -2.20    8.00
 -12  -4   8   28.50   17.90
  12  -4  -8    6.50    6.20
  12   4  -7  178.78   29.20
  12  -4  -7  181.98   15.00
 -12  -4   7  152.68   28.40
  12   4  -6  152.18   27.60
  12  -4  -6  145.69   13.30
 -12  -4   6   82.09   23.10
  12   4  -5   18.40    9.60
  12  -4  -5   19.50    4.10
 -12  -4   5   12.30   11.80
  12   4  -4  310.87   37.50
  12   4  -4  306.57   32.50
  12  -4  -4  302.67   16.50
  12  -4  -4  273.57   15.30
 -12  -4   4  315.27   43.40
  12   4  -3   43.00   15.80
  12   4  -3   61.99   15.30
  12  -4  -3   95.99   11.90
  12  -4  -3   94.29   12.60
  12   4  -2   33.10   13.30
 -12   4   2   39.20    8.40
  12   4  -2   36.80   14.00
  12  -4  -2   50.49   10.10
 -12   4   1    6.00    5.60
  12   4  -1   10.90    9.20
  12   4  -1   12.50   10.20
  12  -4  -1    4.60    5.70
  12   4   0   96.29   20.80
  12   4   0   84.59   18.80
 -12   4   0   83.29   13.20
  12  -4   0   84.29   14.40
  12   4   1   78.59   18.40
 -12   4  -1   75.09   13.00
  12   4   1   83.79   20.10
  12  -4   1   64.69   13.90
  12   4   2   14.70    9.10
  12   4   2   -6.70    6.50
 -12   4  -2    5.90    6.40
  12  -4   2    5.20    6.60
  12   4   3   40.00   14.50
  12   4   3   32.80   15.80
 -12   4  -3   20.70    9.30
  12  -4   3   40.20   12.90
  12   4   4  217.78   30.70
  12   4   4  190.68   28.60
  12  -4   4  265.07   32.00
  12   4   5   29.30   11.90
  12   4   5   42.50   14.50
  12  -4   5   45.30   17.60
  12   4   6   59.89   17.70
  12   4   6   58.19   17.90
  12  -4   6   48.30   15.40
 -12   4  -7   20.10    3.80
  12   4   7   29.90   14.20
  12   4   7   35.00   16.50
  12  -4   7   -4.90    8.00
 -12   4  -8    8.90    5.00
  12   4   8   18.60   13.90
  12   4   8   20.20   13.60
  12  -4   8   13.60   11.80
 -12   4  -9   88.19   12.10
  12   4   9   65.29   21.70
  12   4   9   46.10   16.70
  12  -4   9   69.59   20.20
 -12   4 -10    2.60    5.90
  12   4  10   -8.90    8.00
  12   4  10   11.00   12.80
  12  -4  10    4.00   11.40
 -12   4 -11    6.30    7.70
  12   4  11   21.50   14.20
  12   4  11   -7.70    9.60
  12  -4  11   14.90   14.60
 -12   4 -12    9.40    9.30
  12   4  12   26.10   19.20
  12   4  12   18.00   14.50
  12  -4  12    6.60   12.80
  12   5 -15   37.50   20.00
 -12  -5  15   64.09   25.70
 -12  -5  14   16.70   18.20
  12   5 -13    9.10   11.00
 -12  -5  13  -12.40   10.90
  12   5 -12   31.20   15.70
 -12  -5  12   10.50   16.80
  12   5 -11    8.50   12.90
  12  -5 -11    2.20    8.50
 -12  -5  11    9.40   15.40
  12   5 -10   53.69   17.10
 -12  -5  10   99.99   30.20
  12  -5 -10   89.39   15.70
  12   5  -9  147.29   30.40
 -12  -5   9  179.08   35.00
  12  -5  -9  159.28   18.80
  12   5  -8  278.97   40.30
  12  -5  -8  258.97   18.40
 -12  -5   8  268.77   43.60
  12   5  -7   10.60   10.10
  12  -5  -7    1.30    4.70
 -12  -5   7   -0.50   12.10
  12   5  -6    6.50   11.40
 -12  -5   6   22.70   16.40
  12   5  -5   25.40   13.60
 -12  -5   5   -0.10   11.60
  12   5  -4    5.10   10.80
  12   5  -4    1.10   10.10
  12   5  -3    8.90    9.70
  12   5  -3   -3.40    9.90
  12  -5  -3   28.30    5.60
  12  -5  -3   16.80    4.60
  12   5  -2   29.30   14.30
  12   5  -2    2.60    9.30
 -12   5   2   26.60    6.60
  12  -5  -2   22.30    7.00
  12   5  -1  295.97   36.90
 -12   5   1  306.87   19.70
  12   5  -1  358.16   42.80
  12  -5  -1  303.87   21.60
 -12   5   0  110.09   14.70
  12   5   0  116.29   23.90
  12   5   0   83.39   20.40
  12  -5   0  123.79   17.80
  12   5   1   -1.30    8.60
  12   5   1    1.90    9.20
 -12   5  -1   -2.30    5.20
  12  -5   1    2.10    6.60
  12   5   2  224.48   35.80
  12   5   2  181.18   29.20
 -12   5  -2  182.38   22.30
  12  -5   2  215.18   26.50
 -12   5  -3    7.40    8.70
  12   5   3    7.10   10.00
  12   5   3   16.70   11.90
  12  -5   3   11.90    9.60
  12   5   4    2.30   10.30
  12   5   4    3.70    9.20
  12  -5   4   -6.00    6.70
  12   5   5    8.90   12.50
  12   5   5   17.50   13.20
  12  -5   5   16.70   11.60
  12   5   6    9.30   13.40
  12   5   6   -5.00    8.10
  12  -5   6   -7.70    8.10
  12   5   7   30.00   15.10
  12   5   7   -4.10   11.60
  12  -5   7   17.80   11.90
  12   5   8   50.69   18.30
  12   5   8   37.30   19.10
  12  -5   8   67.09   20.00
  12   5   9   68.19   34.90
  12   5   9   52.09   19.00
  12  -5   9   43.40   18.20
 -12   5 -10    5.80    5.10
  12   5  10    4.80   11.90
  12   5  10    2.80   14.60
  12  -5  10    7.00   13.90
  12   6 -11   18.40   16.20
 -12  -6  11   -1.80   16.70
  12  -6 -10   13.80    9.20
  12   6  -9    4.80   12.30
  12  -6  -9    4.90    6.90
 -12  -6   9   -9.90   11.40
  12   6  -8   13.60   14.00
 -12  -6   8   15.60   17.30
  12  -6  -8    9.80    6.40
  12   6  -7   14.60   13.70
  12  -6  -7    6.30    4.70
 -12  -6   7    2.40   13.10
  12   6  -6    7.60   11.90
 -12  -6   6   12.10   14.80
  12   6  -5   23.40   15.20
  12   6  -5   11.70   13.60
 -12  -6   5   31.90   18.90
  12   6  -4   -8.50    7.10
  12   6  -4   -5.20    9.40
  12   6  -3   -4.80   10.30
  12   6  -3    6.80   10.60
  12   6  -2  -14.10    7.60
  12   6  -2   10.10   12.20
  12  -6  -2    2.00    3.40
 -12   6   1    1.40    4.70
  12   6  -1    7.10   11.00
  12   6  -1   19.30   12.70
  12  -6  -1    3.90    6.00
  12   6   0   -3.90    9.50
 -12   6   0    3.10    5.50
  12   6   0   -0.20   10.00
  12  -6   0    7.60    7.10
  12   6   1   22.00   12.50
  12   6   1   22.60   13.50
 -12   6  -1    9.90    7.30
  12  -6   1   35.40   12.20
 -12   6  -2   14.10    9.00
  12   6   2    3.30   10.20
  12   6   2   17.40   12.20
  12  -6   2   17.60   10.60
  12   6   3   16.10   12.80
  12   6   3   10.10   11.70
  12  -6   3    4.00    9.70
  12   6   4   21.40   14.60
  12   6   4   12.60   12.50
  12  -6   4   17.30   11.50
  12   6   5   20.20   19.10
  12   6   5   13.60   13.60
  12  -6   5    4.60   10.60
  12   6   6    4.70   10.40
  12   6   6   -5.80   10.80
  12  -6   6    5.20   10.20
  12   6   7   -6.80   10.20
 -13   0  20   38.10   17.80
 -13   0  19   -4.50   10.20
 -13   0  18   13.00   13.30
 -13   0  17    5.40   11.90
 -13   0  16   24.30   14.40
 -13   0  15    3.00   10.00
 -13   0  14  219.88   31.50
 -13   0  13    3.90    9.20
 -13   0  12  143.59   25.60
  13   0 -11   -4.40    6.60
 -13   0  11  -11.20    6.90
 -13   0  10   -1.60    7.00
  13   0 -10   -9.20    5.90
  13   0  -9   -1.70    6.30
 -13   0   9   -2.90    7.20
  13   0  -8  177.38   24.80
 -13   0   8  205.88   27.60
 -13   0   7   -1.30    7.20
  13   0  -7   -1.30    6.10
  13   0  -7   -5.80    3.40
  13   0  -6   74.29   14.00
  13   0  -6   78.49   13.80
  13   0  -6   85.29   16.30
  13   0  -5   -4.50    6.00
  13   0  -5   -1.20    3.90
  13   0  -5   -4.90    3.90
  13   0  -4   90.49   17.00
  13   0  -4   85.69   13.90
  13   0  -4   77.19   13.50
  13   0  -3    1.10    5.50
  13   0  -3    2.60    7.90
  13   0  -3    8.20    5.40
  13   0  -2  135.39   19.90
  13   0  -2  151.88   17.50
  13   0  -2  133.19   22.00
  13   0  -1   -5.40    3.60
  13   0  -1   -2.70    6.30
  13   0  -1   -0.50    5.00
 -13   0   0   32.00   10.60
  13   0   0   51.49   13.20
 -13   0   0   48.60   10.30
  13   0   0   52.19   10.90
 -13   0  -1   -2.00    4.10
 -13   0  -1   -1.60    4.80
  13   0   1   -4.10    4.70
  13   0   1    8.70    7.10
  13   0   2  181.08   21.00
 -13   0  -2  177.38   19.50
  13   0   2  129.49   19.10
  13   0   3    0.10    5.90
  13   0   3    0.00    6.00
 -13   0  -3   -0.60    4.50
 -13   0  -4   61.49   13.90
  13   0   4   59.89   13.00
 -13   0  -5    4.10    5.90
  13   0   5    1.60    6.80
  13   0   5    7.80    7.70
  13   0   6   31.10   13.50
 -13   0  -6   56.59   13.50
  13   0   6   45.60   14.10
  13   0   7   -2.80    6.70
  13   0   7   -9.40    6.20
  13   0   8  107.49   19.90
  13   0   8   96.79   22.20
  13   0   9   10.50   11.10
  13   0   9    2.80    8.90
  13   0  10   35.70   17.40
  13   0  11    2.30   11.70
  13   0  12   85.59   25.00
  13   0  13    0.30   10.80
  13   0  14   -5.70    9.90
  13   0  15   14.90   15.90
 -13   1  20   10.60   12.70
 -13  -1  20   -6.80   11.70
 -13   1  19   29.60   15.50
 -13  -1  19   13.70   14.00
 -13   1  18    1.70   11.00
 -13  -1  18   30.30   15.60
 -13   1  17   42.50   15.50
 -13  -1  17    4.50   13.10
 -13   1  16   40.50   17.90
 -13  -1  16   80.49   21.90
 -13   1  15   50.89   16.20
 -13  -1  15   67.19   20.30
 -13   1  14   13.20   10.00
  13  -1 -14   -2.60    7.90
 -13  -1  14   19.40   12.50
 -13   1  13  171.58   24.70
  13  -1 -13  159.58   23.90
 -13  -1  13  126.69   24.10
 -13   1  12   14.00   10.70
  13  -1 -12    9.60    9.00
 -13  -1  12    8.40   11.60
 -13   1  11  305.47   27.20
  13  -1 -11  292.67   26.30
 -13  -1  11  370.36   50.49
 -13   1  10   11.70    8.70
  13  -1 -10   -1.60    5.90
 -13  -1  10   19.50   12.70
 -13   1   9   79.49   16.30
 -13  -1   9   34.00   15.00
  13  -1  -9   61.19   14.20
  13   1  -8   21.10    9.60
 -13  -1   8   46.00   15.00
  13  -1  -8   38.70   11.60
  13  -1  -8   32.90    9.70
  13   1  -7  134.29   19.90
  13  -1  -7  158.88   20.90
 -13  -1   7   78.29   19.50
  13  -1  -7   97.29   15.30
  13   1  -6  409.46   36.20
  13   1  -6  290.17   24.20
  13   1  -6  314.07   26.90
  13  -1  -6  284.37   23.90
  13  -1  -6  303.27   21.90
 -13  -1   6  293.87   34.30
  13   1  -5  489.65   34.30
  13   1  -5  512.95   38.00
  13   1  -5  551.04   33.10
  13  -1  -5  601.84   29.50
  13  -1  -5  493.85   33.00
  13  -1  -5  540.75   30.80
  13   1  -4  437.16   29.60
  13   1  -4  473.65   32.90
  13   1  -4  443.56   35.70
  13  -1  -4  482.65   32.60
  13  -1  -4  474.45   28.70
  13  -1  -4  497.85   25.50
  13   1  -3  132.39   18.00
  13   1  -3  144.99   21.40
  13   1  -3   96.79   20.50
  13  -1  -3  147.19   18.20
  13  -1  -3   79.39   16.40
  13  -1  -3  131.39   14.60
  13   1  -2  101.39   21.10
  13   1  -2   88.29   15.10
  13   1  -2  117.19   17.30
  13  -1  -2   92.39   15.90
  13  -1  -2  104.69   12.80
  13  -1  -2  105.39   18.50
  13   1  -1    9.90    7.30
  13   1  -1    4.90    6.40
 -13   1   1    4.00    5.30
 -13  -1   1   14.40    7.70
  13  -1  -1   -0.30    3.80
  13  -1  -1    7.40    6.30
  13   1   0   -3.60    4.60
  13   1   0   -4.30    5.00
 -13   1   0   -1.70    5.00
 -13  -1   0    7.40    6.70
  13  -1   0    3.10    4.60
  13  -1   0   -0.50    4.60
 -13   1  -1   -2.30    5.10
 -13   1  -1    3.50    4.10
  13   1   1    8.70    6.70
  13   1   1   14.60    8.30
  13  -1   1    6.60    6.10
 -13  -1  -1   -2.10    4.50
  13  -1   1   -2.00    3.90
 -13   1  -2    4.40    4.50
 -13   1  -2    3.00    5.90
  13   1   2    6.60    6.90
  13   1   2    7.60    7.10
  13  -1   2   -5.20    4.60
  13  -1   2    8.70    6.20
 -13  -1  -2    5.80    6.70
  13   1   3  331.57   26.70
 -13   1  -3  300.47   19.10
  13   1   3  244.58   31.50
  13  -1   3  298.17   21.20
  13  -1   3  308.67   27.80
 -13  -1  -3  340.77   24.60
 -13   1  -4   -1.50    3.80
  13   1   4   -4.10    5.40
  13   1   4   -2.10    5.90
  13  -1   4   -7.70    4.30
 -13  -1  -4    1.10    5.50
  13  -1   4    6.00    7.80
 -13   1  -5   70.19   12.10
  13   1   5   58.49   15.60
  13   1   5   51.29   13.60
  13  -1   5   84.59   17.90
  13  -1   5   81.69   14.80
  13   1   6   43.80   15.30
  13   1   6   74.29   17.40
 -13   1  -6  108.09   15.30
  13  -1   6   79.39   19.60
  13  -1   6   97.99   17.40
 -13   1  -7   -1.00    5.40
  13   1   7   -2.60    7.70
  13   1   7   -2.10    6.80
  13  -1   7   -2.50    7.40
  13   1   8   96.69   22.00
  13   1   8   55.09   15.60
 -13   1  -8   57.59   13.20
  13  -1   8   53.79   16.00
  13   1   9  162.38   28.10
  13   1   9  260.27   31.80
  13  -1   9  148.39   25.60
  13   1  10   13.00   10.80
  13   1  10   15.70   11.90
  13  -1  10   15.70   12.80
  13   1  11   -2.00   10.20
  13   1  11    5.30   11.40
  13  -1  11  -10.20    8.90
  13   1  12   -8.20    8.80
  13  -1  12   12.20   12.10
  13   1  13   -0.40   12.70
  13  -1  13    6.00   12.90
  13   1  14   44.00   20.80
  13  -1  14   58.29   21.70
  13   1  15   -6.90    8.40
  13  -1  15  -16.50   10.60
 -13   2  19   12.00   11.80
 -13  -2  19   11.40   15.40
 -13   2  18   18.90   11.50
 -13  -2  18   23.00   17.20
 -13   2  17    1.70   10.00
 -13  -2  17  -10.20   10.00
 -13   2  16   16.00   11.50
 -13  -2  16    3.90   11.60
  13  -2 -16   25.10   12.20
 -13   2  15  189.68   24.40
  13  -2 -15  134.39   20.60
 -13  -2  15  172.58   30.50
 -13   2  14   -4.80    6.60
  13  -2 -14    1.90    7.40
 -13  -2  14   13.80   14.20
 -13   2  13  123.79   18.50
  13  -2 -13  116.69   18.60
 -13  -2  13  111.69   25.80
 -13   2  12   -3.70    6.40
 -13  -2  12    4.70   10.50
  13  -2 -12    8.30    7.30
 -13  -2  11    4.70   12.50
  13  -2 -11   -3.40    5.80
  13   2 -10   10.60    7.80
  13  -2 -10   17.40    6.70
  13  -2 -10    5.80    6.50
 -13  -2  10   18.90   13.30
  13   2  -9   60.49   16.50
  13  -2  -9   66.39   13.20
  13  -2  -9   58.49   10.70
 -13  -2   9   98.89   23.30
  13   2  -8  104.49   18.70
  13  -2  -8  140.39   17.50
  13  -2  -8  162.08   17.00
 -13  -2   8  161.18   28.70
  13   2  -7    7.80    7.90
  13  -2  -7    3.10    4.50
 -13  -2   7   -4.50    8.90
  13  -2  -7    1.30    6.20
  13   2  -6  255.97   29.30
  13  -2  -6  319.87   20.30
  13  -2  -6  283.07   21.90
  13   2  -5  619.74   55.39
  13   2  -5  619.24   38.70
 -13  -2   5  573.84   52.19
  13  -2  -5  563.54   30.30
  13  -2  -5  611.44   33.80
  13   2  -4  289.47   32.90
  13   2  -4  214.08   23.60
  13  -2  -4  294.07   20.80
  13  -2  -4  301.47   16.50
  13  -2  -4  260.07   22.20
  13   2  -3   98.29   16.30
  13   2  -3  117.29   21.00
  13  -2  -3  183.18   23.20
  13  -2  -3  124.49   10.30
  13  -2  -3  117.09   16.20
  13   2  -2   -4.70    6.20
 -13   2   2   -4.00    4.40
  13   2  -2   -9.30    4.30
  13  -2  -2    1.60    5.00
  13  -2  -2   -3.70    2.80
  13   2  -1    0.60    6.70
  13   2  -1   -4.20    6.70
 -13   2   1    7.50    5.50
  13  -2  -1    0.40    3.10
  13  -2  -1   -2.20    4.10
  13   2   0   -5.50    5.10
  13   2   0   10.60    9.00
  13  -2   0    7.10    6.50
  13  -2   0   10.70    4.10
  13   2   1  106.39   17.20
 -13   2  -1  123.99   18.60
  13   2   1   84.89   15.80
  13  -2   1  115.69   17.60
  13  -2   1  119.99    9.80
 -13   2  -2  399.66   28.40
  13   2   2  357.36   31.10
  13   2   2  342.87   36.10
  13  -2   2  388.36   29.40
  13   2   3    8.20   12.70
  13   2   3   -1.10    6.30
 -13   2  -3   -0.70    2.80
  13  -2   3   -3.30    6.00
 -13   2  -4   15.30    5.40
  13   2   4   19.00   11.00
  13   2   4   40.30   14.30
  13  -2   4   14.50    9.70
 -13   2  -5   39.90    8.30
  13   2   5   52.79   14.90
  13   2   5   23.60   11.50
  13  -2   5   89.49   20.20
  13   2   6   78.29   18.90
 -13   2  -6   93.19   12.50
  13   2   6  136.39   25.50
  13  -2   6  121.59   21.90
  13   2   7   15.20   10.10
 -13   2  -7   18.20    7.40
  13   2   7   48.90   16.30
  13  -2   7   74.59   20.20
  13   2   8   99.99   20.90
  13   2   8  176.28   30.70
 -13   2  -8   95.69   14.20
  13  -2   8  142.79   26.90
  13   2   9   20.90   13.90
 -13   2  -9    7.40    7.10
  13   2   9   32.10   15.40
  13  -2   9   11.10   11.70
  13   2  10   20.90   14.50
 -13   2 -10   16.90    9.60
  13   2  10   -7.50    8.80
  13  -2  10    4.60   10.20
  13   2  11  109.79   25.90
  13   2  11   76.19   21.60
  13  -2  11   93.69   26.50
  13   2  12   10.10   12.70
  13   2  12   21.50   13.80
  13  -2  12    8.50   12.50
  13   2  13   -1.10   11.00
  13  -2  13    7.90   14.30
  13   2  14   61.99   38.90
 -13   3  18   49.50   13.30
 -13  -3  18    3.00   26.20
 -13   3  17   68.99   13.90
  13  -3 -17   35.40   11.20
 -13  -3  17   44.60   22.90
 -13   3  16    9.90    7.50
 -13  -3  16    0.40   12.60
  13  -3 -16    7.10    6.90
 -13   3  15    7.80    6.90
 -13  -3  15  -14.40    9.00
  13  -3 -15    0.50    5.60
  13  -3 -14   26.80    8.30
  13  -3 -14   35.40    8.00
 -13  -3  14   26.60   16.50
  13  -3 -13   92.89   11.80
 -13  -3  13  100.49   26.30
  13  -3 -13   90.79   12.30
  13   3 -12    0.50    7.90
  13  -3 -12    9.20    5.60
 -13  -3  12   24.30   14.10
  13  -3 -12   11.40    5.20
  13   3 -11  -10.90    6.80
  13  -3 -11    1.20    3.90
  13  -3 -11   -2.70    3.70
 -13  -3  11   -4.50    9.40
  13   3 -10   12.90   10.70
  13  -3 -10   16.50    5.90
 -13  -3  10   19.80   15.60
  13   3  -9   69.59   17.20
  13  -3  -9   53.69    9.00
 -13  -3   9   61.69   20.80
  13   3  -8   73.39   18.90
 -13  -3   8   58.39   19.80
  13  -3  -8   69.79   10.30
  13   3  -7  297.07   34.90
  13  -3  -7  336.07   19.60
  13  -3  -7  330.27   18.10
 -13  -3   7  365.16   45.30
  13   3  -6   30.40   13.90
  13  -3  -6   74.89   11.30
  13  -3  -6   72.99   11.10
  13  -3  -6   50.69    9.30
 -13  -3   6   74.89   20.90
  13   3  -5   -5.20    7.50
 -13  -3   5    1.00    9.00
  13  -3  -5    0.30    5.00
  13  -3  -5    8.90    5.40
  13  -3  -5    7.40    4.80
  13   3  -4    5.80    8.10
  13   3  -4   34.30   10.60
  13  -3  -4   -0.60    5.40
  13  -3  -4    7.70    3.00
  13  -3  -4   14.10    6.10
  13  -3  -4   13.20    4.20
  13   3  -3    8.00    7.90
  13   3  -3    3.70    7.10
  13  -3  -3    0.60    4.50
  13  -3  -3   -1.60    5.20
  13   3  -2   29.20   11.70
 -13   3   2   11.00    6.20
  13   3  -2   14.10    9.70
  13  -3  -2   11.60    6.90
  13   3  -1   18.70    9.20
 -13   3   1   20.90    7.70
  13   3  -1   28.60   12.90
  13  -3  -1   18.00    7.60
  13   3   0   16.10   10.40
 -13   3   0    7.00    5.90
  13   3   0    6.70    7.30
  13  -3   0   12.90    7.90
 -13   3  -1   14.00    7.20
  13   3   1   38.90   13.20
  13   3   1   33.40   13.40
  13  -3   1   18.10    9.40
  13   3   2    5.90    9.10
 -13   3  -2   -1.90    4.80
  13   3   2   -0.30    7.30
  13  -3   2   -2.90    6.00
  13   3   3   72.09   16.10
  13   3   3   77.89   17.80
  13  -3   3  106.79   20.30
  13   3   4   -2.70    7.50
  13   3   4    3.30    8.80
  13  -3   4   17.10   10.00
  13   3   5   16.40   10.70
 -13   3  -5   17.90    3.90
  13   3   5   19.00   13.80
  13  -3   5   30.10   13.50
  13   3   6  236.58   31.00
  13   3   6  249.78   32.70
 -13   3  -6  232.18   13.70
  13  -3   6  271.37   35.30
  13   3   7   14.80   11.40
  13   3   7   -2.80    8.70
 -13   3  -7    5.30    4.80
  13  -3   7    3.00    9.70
  13   3   8   66.09   18.50
  13   3   8   38.10   13.80
 -13   3  -8   59.19   10.10
  13  -3   8   20.20   12.10
  13   3   9  179.08   31.20
 -13   3  -9  221.28   20.90
  13   3   9  177.28   31.30
  13  -3   9  197.18   30.40
  13   3  10    3.60   10.50
  13   3  10   20.30   14.80
  13  -3  10   13.40   12.10
  13   3  11   46.00   20.70
  13   3  11   49.90   19.30
 -13   3 -11   37.40   12.10
  13  -3  11   59.99   20.40
  13   3  12    4.10   11.30
  13   3  12   17.00   13.60
  13  -3  12   -1.20   11.30
  13   3  13   57.99   22.60
  13  -3  13   36.70   18.60
 -13  -4  17   -9.00   11.50
  13   4 -16    6.90   11.10
 -13  -4  16   12.80   19.50
  13   4 -15    4.80   11.50
 -13  -4  15    1.90   12.90
  13   4 -14    2.90   10.20
 -13  -4  14    0.80   14.30
  13   4 -13   -1.40    8.60
 -13  -4  13   22.60   17.90
  13   4 -12    1.40    9.30
 -13  -4  12    7.30   12.90
  13   4 -11   29.50   12.50
  13  -4 -11   34.50   12.20
 -13  -4  11   43.40   20.20
  13   4 -10   90.39   23.00
 -13  -4  10  113.39   25.90
  13   4  -9  117.49   25.70
 -13  -4   9  227.98   40.00
  13  -4  -9  175.78   21.00
  13   4  -8    2.50    7.80
  13  -4  -8   -2.00    4.90
 -13  -4   8    3.50   12.60
  13   4  -7   10.50   10.10
  13  -4  -7    7.20    5.30
 -13  -4   7   -1.20   11.30
  13   4  -6   -5.70    7.80
 -13  -4   6   11.90   13.50
  13   4  -5   46.40   14.20
 -13  -4   5   73.99   22.70
  13  -4  -5   78.89    8.60
  13  -4  -5   76.89    8.20
  13   4  -4    0.50    9.80
  13   4  -4   15.20   12.00
  13  -4  -4    3.40    4.90
  13   4  -3   10.60   10.20
  13   4  -3    5.80    8.90
  13  -4  -3   16.70    6.70
  13  -4  -3   16.20    7.60
  13   4  -2    3.50    9.50
 -13   4   2   20.50    7.40
  13   4  -2   -2.50    8.30
  13  -4  -2    3.40    5.60
  13   4  -1  269.07   35.00
 -13   4   1  289.37   20.40
  13   4  -1  257.37   30.70
  13  -4  -1  298.67   22.40
  13   4   0   21.40   12.20
  13   4   0   37.10   13.60
 -13   4   0   59.59   11.90
  13  -4   0   49.50   12.20
 -13   4  -1  151.38   18.60
  13   4   1  163.88   25.50
  13   4   1  150.78   26.60
  13  -4   1  158.48   21.80
  13   4   2  364.76   40.40
  13   4   2  332.97   39.20
 -13   4  -2  318.77   24.90
  13  -4   2  318.97   27.70
  13   4   3   28.90   14.50
  13   4   3   16.80   10.60
  13  -4   3   23.40   10.80
  13   4   4   -2.60    9.20
  13   4   4    8.50   11.10
  13  -4   4    0.10    9.50
  13   4   5   81.09   23.30
  13   4   5   37.70   15.30
  13  -4   5   66.39   18.00
  13   4   6   11.20   14.00
  13   4   6   16.80   11.90
  13  -4   6   23.90   12.20
  13   4   7  256.57   36.10
  13   4   7  389.56   46.20
  13  -4   7  382.56   45.60
  13   4   8   18.40   14.50
  13   4   8    4.60   10.50
  13  -4   8   -5.10    9.30
  13   4   9   25.20   16.60
 -13   4  -9   11.10    5.70
  13   4   9   12.80   12.10
  13  -4   9    4.10   10.50
 -13   4 -10   67.89   11.70
  13   4  10   60.49   20.20
  13   4  10   73.99   24.00
  13  -4  10   96.79   26.30
  13   4  11   -8.90    8.80
 -13   4 -11    6.40    8.30
  13   4  11   -2.70   14.70
  13  -4  11   17.20   16.20
  13   4  12   13.00   14.30
 -13   4 -12   22.60   11.10
  13   4  12   40.40   20.20
  13  -4  12   92.69   27.60
  13   5 -14   20.00   16.40
 -13  -5  14  -13.70   11.00
 -13  -5  13   47.30   27.50
  13   5 -12   -4.10   10.00
 -13  -5  12  -14.90   11.70
  13   5 -11   -3.40   10.20
 -13  -5  11    7.50   15.90
  13  -5 -11    6.50    7.90
  13   5 -10    4.20   11.30
 -13  -5  10   -5.30   11.60
  13  -5 -10   19.90   10.00
  13   5  -9    6.40   12.00
  13  -5  -9    5.10    6.80
 -13  -5   9   22.20   16.90
  13   5  -8    0.30    9.60
 -13  -5   8    1.40   12.70
  13  -5  -8    0.90    5.00
  13   5  -7   -1.60    8.60
  13  -5  -7    9.30    4.60
 -13  -5   7    1.90   12.90
  13   5  -6   18.30   12.00
 -13  -5   6  -13.80    9.30
  13   5  -5    9.00   10.90
  13   5  -5    7.90   11.30
 -13  -5   5    3.20   12.60
  13   5  -4   -0.30    8.60
  13   5  -4    0.40    9.20
  13   5  -3   63.99   17.80
  13   5  -3  121.09   26.80
  13  -5  -3   83.29    9.80
  13  -5  -3   91.39   13.70
 -13   5   2    3.10    4.70
  13   5  -2    6.40   10.20
  13   5  -2   16.70   11.00
  13  -5  -2    7.40    6.10
 -13   5   1  165.88   15.00
  13   5  -1  150.18   25.60
  13   5  -1  128.19   23.80
  13  -5  -1  183.28   19.90
 -13   5   0   42.80   10.50
  13   5   0   59.49   19.70
  13   5   0   41.90   16.20
  13  -5   0   49.50   12.10
  13   5   1   62.79   17.30
 -13   5  -1   53.39   11.80
  13   5   1   96.29   23.30
  13  -5   1   89.79   16.80
  13   5   2   59.09   18.60
 -13   5  -2   31.40   10.60
  13   5   2   49.50   18.80
  13  -5   2   46.00   13.50
  13   5   3   18.40   13.40
  13   5   3    7.10   10.10
  13  -5   3    1.30    8.00
  13   5   4   25.60   14.50
  13   5   4   33.50   15.30
  13  -5   4   36.10   15.00
  13   5   5    5.40    9.70
  13   5   5    4.30   13.00
  13  -5   5    8.10    9.90
  13   5   6   82.19   22.70
  13   5   6   63.09   23.00
  13  -5   6  108.89   22.40
  13   5   7  -10.90    9.10
  13   5   7    6.60   11.80
  13  -5   7   19.40   13.30
  13   5   8   25.30   17.10
  13   5   8   17.00   13.70
  13  -5   8   33.80   17.50
  13   5   9   38.50   19.40
  13   5   9   26.10   17.90
  13  -5   9   40.30   18.50
  13   6 -10    0.00   12.50
  13  -6 -10    9.50    9.10
 -13  -6  10   -4.10   13.30
  13   6  -9    6.50   12.80
 -13  -6   9    5.30   20.00
  13  -6  -9    9.50    6.50
  13   6  -8    7.30   15.60
  13  -6  -8   17.50    6.00
 -13  -6   8   32.90   19.70
  13   6  -7    8.90   12.80
 -13  -6   7    2.70   12.90
  13   6  -6   30.60   16.30
 -13  -6   6   68.19   27.00
  13   6  -5   75.69   22.60
  13   6  -5   59.59   21.50
  13   6  -4    5.40   13.80
  13   6  -4   -4.10    9.30
  13   6  -3   74.89   20.00
  13   6  -3   34.90   15.50
  13   6  -2   -0.40   10.30
  13   6  -2   25.50   14.70
  13  -6  -2    6.50    4.30
  13   6  -1  -10.20    7.50
 -13   6   1    2.60    4.90
  13   6  -1   -3.30   11.30
  13  -6  -1   -1.50    5.70
  13   6   0    2.60   12.00
 -13   6   0    6.30    6.40
  13   6   0   27.70   15.20
  13  -6   0   14.50    8.90
  13   6   1    7.90   12.60
  13   6   1   10.70   13.70
  13  -6   1   -6.00    7.10
 -13   6  -2   -4.40    6.60
  13   6   2   -7.00    9.30
  13   6   2   -2.80   11.50
  13  -6   2   -5.70    7.20
  13   6   3   -4.70   16.80
  13   6   3    1.20   11.20
  13  -6   3   28.70   12.20
  13   6   4   15.50   16.50
  13   6   4   22.30   14.00
  13  -6   4    9.00   11.00
  13   6   5   -1.90   10.20
  13   6   5   -1.30   10.20
  13  -6   5  -10.10    7.60
 -14   0  20  104.09   26.20
 -14   0  19    2.30   11.30
 -14   0  18   47.80   20.10
 -14   0  17    6.80   12.10
 -14   0  16   46.20   17.60
 -14   0  15    1.50    9.50
 -14   0  14   16.80   13.10
 -14   0  12   43.00   15.10
 -14   0  11   -3.40    7.80
 -14   0  10   -3.70    8.00
 -14   0   9    0.00    7.40
  14   0  -9    5.20    9.20
  14   0  -8  342.17   35.50
  14   0  -8  322.67   26.40
 -14   0   8  285.27   32.70
  14   0  -7   12.30    9.50
  14   0  -7   -5.50    3.30
  14   0  -7    0.50    5.50
  14   0  -6  318.77   33.70
  14   0  -6  317.67   25.40
  14   0  -6  256.57   21.70
  14   0  -5   -2.60    4.30
  14   0  -5    3.30    5.90
  14   0  -5    6.10    7.30
  14   0  -4  170.28   24.20
  14   0  -4  143.49   19.30
  14   0  -4  179.58   19.50
  14   0  -3   -1.70    4.20
  14   0  -3    7.50    8.50
  14   0  -3    3.60    5.50
  14   0  -2    4.90    8.50
  14   0  -2    0.30    4.80
  14   0  -2    6.00    7.00
  14   0  -1    6.40    6.30
  14   0  -1   -1.50    5.10
  14   0  -1    7.20    8.00
 -14   0   0   72.69   13.60
  14   0   0   93.59   14.40
  14   0   0   80.99   15.40
  14   0   1    3.90    6.10
  14   0   1    7.70    7.50
 -14   0  -1   -3.20    4.30
  14   0   2  101.39   19.60
 -14   0  -2  148.19   21.30
  14   0   2  147.09   19.00
 -14   0  -3   -2.10    4.80
  14   0   3    8.40    7.60
  14   0   3   11.60    9.30
  14   0   4  195.68   28.50
  14   0   4  240.48   26.60
 -14   0  -4  220.58   23.80
  14   0   5   -4.80    4.90
  14   0   5    0.20    6.40
 -14   0  -5   -1.10    5.80
 -14   0  -6  620.74   36.00
  14   0   6  597.14   39.30
  14   0   6  612.74   45.20
  14   0   7   -5.70    7.10
  14   0   7   -2.90    8.80
  14   0   8    4.90    8.80
  14   0   9    5.80   11.10
  14   0   9   -3.40    9.00
  14   0  10   64.99   19.60
  14   0  11   -8.90    8.70
  14   0  12   14.60   15.80
  14   0  13    1.20   13.10
  14   0  14   48.60   20.90
 -14   1  20    3.20   12.00
 -14  -1  20   32.60   20.00
 -14   1  19   34.50   17.00
 -14  -1  19   20.30   16.60
 -14   1  18   23.80   14.40
 -14  -1  18  -11.50   10.70
 -14   1  17   -0.30   10.70
 -14  -1  17   24.50   15.70
 -14   1  16   22.50   13.00
 -14  -1  16   22.40   15.10
 -14   1  15  -11.60    7.30
 -14  -1  15   -2.70    9.60
 -14   1  14   22.70   11.80
 -14  -1  14    7.50   11.80
 -14   1  13   56.19   15.20
 -14  -1  13   54.09   19.00
  14  -1 -13   32.20   13.40
 -14   1  12   22.80   11.50
  14  -1 -12    5.70    9.30
 -14  -1  12   26.00   14.10
 -14   1  11  218.58   27.40
 -14  -1  11  215.48   33.00
  14  -1 -11  193.28   25.10
 -14   1  10   18.70   10.80
 -14  -1  10   13.60   12.50
  14  -1 -10    6.70    8.90
  14   1  -9   58.99   15.60
  14  -1  -9   31.70   10.20
  14  -1  -9   26.10   12.30
  14   1  -8   -8.10    4.20
  14  -1  -8    7.40   10.00
 -14  -1   8    7.90   10.60
  14  -1  -8    3.60    6.00
  14   1  -7   41.70   12.50
  14  -1  -7   80.59   16.50
 -14  -1   7   52.39   17.00
  14  -1  -7   64.99   13.10
  14   1  -6   17.80   10.30
  14   1  -6    7.90    7.20
  14  -1  -6   17.90    7.80
  14  -1  -6   32.70    9.50
  14  -1  -6   12.70    8.90
  14   1  -5  195.38   22.10
  14   1  -5  281.87   30.20
  14  -1  -5  269.87   21.60
  14  -1  -5  261.47   31.70
  14  -1  -5  249.68   18.90
  14   1  -4   17.70    8.80
  14   1  -4   22.90    9.00
  14  -1  -4   28.30    8.00
  14  -1  -4   29.90    9.80
  14   1  -3   10.20    6.90
  14   1  -3   18.40    9.30
  14  -1  -3   13.30    6.10
  14  -1  -3    9.80    8.70
  14  -1  -3   15.80    8.00
  14   1  -2   31.80   10.70
  14   1  -2   25.90   11.10
  14  -1  -2   40.40   10.80
  14  -1  -2   33.10   11.80
  14  -1  -2   42.70    8.60
  14   1  -1   49.80   12.20
  14   1  -1   56.09   14.70
 -14   1   1   48.40   11.60
  14  -1  -1   82.19   16.00
 -14  -1   1   65.29   12.50
  14  -1  -1   80.59   11.60
  14   1   0    9.70   10.60
 -14   1   0    8.70    6.90
  14   1   0    3.90    6.50
 -14  -1   0    5.10    6.30
  14  -1   0   -1.00    4.60
  14  -1   0   14.40    6.40
 -14   1  -1  164.78   16.70
  14   1   1  129.99   22.60
 -14   1  -1  173.18   27.60
  14   1   1  150.88   20.10
  14  -1   1  167.08   18.10
  14  -1   1  156.28   23.00
 -14  -1  -1  182.58   21.70
 -14   1  -2   11.80    6.10
  14   1   2   -1.70    6.30
  14   1   2    7.00    7.50
 -14  -1  -2    3.30    7.00
  14  -1   2   -1.00    4.00
  14  -1   2   -4.60    5.20
 -14   1  -3   39.20    8.70
  14   1   3   47.90   14.70
  14   1   3   64.19   15.20
  14  -1   3   52.79   13.70
  14  -1   3   50.09   11.30
 -14   1  -4  379.16   23.10
  14   1   4  399.06   32.10
  14   1   4  423.66   35.40
  14  -1   4  385.76   33.40
  14  -1   4  377.56   26.40
  14   1   5   33.60   12.40
 -14   1  -5   23.00    8.10
  14   1   5    0.50    6.90
  14  -1   5    9.70    8.00
  14  -1   5   13.50    9.20
 -14   1  -6   -3.60    6.00
  14   1   6    3.20    8.50
  14   1   6   -7.60    7.50
  14  -1   6    5.70    7.40
  14  -1   6    6.80    8.80
  14   1   7  150.68   24.20
 -14   1  -7  172.88   20.30
  14   1   7  182.18   28.20
  14  -1   7  153.58   26.10
 -14   1  -8   13.80    8.30
  14   1   8   -1.40    9.80
  14   1   8    0.00    7.80
  14  -1   8   -3.00    9.30
  14   1   9   25.20   12.90
  14   1   9   15.60   12.00
  14  -1   9   17.30   11.90
  14   1  10   -3.70   10.60
  14   1  10   -1.80    8.80
  14  -1  10    7.30   13.20
  14   1  11  127.69   25.50
  14   1  11  164.68   30.40
  14  -1  11   95.89   23.70
  14   1  12    3.80   10.40
  14  -1  12   21.10   16.00
  14   1  13   29.10   18.40
  14  -1  13   17.70   16.70
  14   1  14   17.30   17.10
  14  -1  14   -2.50   11.20
 -14   2  19    2.40   10.30
 -14  -2  19   18.80   17.70
 -14   2  18  103.49   20.70
 -14  -2  18   85.49   27.70
 -14   2  17    4.80   10.20
 -14  -2  17   -6.70   12.40
 -14   2  16  102.79   19.30
 -14  -2  16   79.19   22.40
  14  -2 -16   96.19   19.30
 -14   2  15   82.49   17.60
  14  -2 -15   62.29   15.30
 -14  -2  15  125.59   31.20
 -14   2  14    9.30    8.80
 -14  -2  14    0.60   11.20
  14  -2 -14    1.10    9.80
 -14   2  13   -3.80    6.20
  14  -2 -13    2.50    7.80
 -14  -2  13    0.70   11.80
 -14  -2  12   24.70   15.10
  14  -2 -12   -1.80    4.70
  14  -2 -12   13.40    8.60
  14   2 -11   45.30   13.30
  14  -2 -11   37.00   11.50
  14  -2 -11   24.90    8.30
 -14  -2  11   18.90   13.20
  14   2 -10    3.80    7.70
  14  -2 -10    2.70    4.90
  14  -2 -10   -1.50    6.10
 -14  -2  10   -7.30    9.10
  14   2  -9  130.69   23.10
  14  -2  -9  137.49   18.80
  14  -2  -9  127.69   15.80
 -14  -2   9  132.39   26.50
  14   2  -8  191.98   25.10
  14  -2  -8  222.58   17.80
 -14  -2   8  185.58   29.90
  14  -2  -8  224.18   23.40
  14   2  -7    2.20    7.10
 -14  -2   7   14.60   12.50
  14  -2  -7   13.50    7.90
  14  -2  -7    8.60    6.00
  14   2  -6    2.90    6.00
  14   2  -6   18.80    9.10
  14  -2  -6   17.10    6.40
 -14  -2   6   14.30   12.30
  14  -2  -6    6.40    7.10
  14  -2  -6   18.90    7.10
  14   2  -5   -4.60    5.90
  14   2  -5   -2.70    5.50
  14  -2  -5    1.40    5.20
  14  -2  -5    1.50    4.20
  14  -2  -5   15.60    8.50
  14   2  -4  411.56   33.30
  14  -2  -4  414.66   21.00
  14  -2  -4  398.06   26.10
  14  -2  -4  376.86   28.60
  14   2  -3  138.49   25.20
  14   2  -3  120.29   21.90
  14  -2  -3  131.39   17.80
  14  -2  -3  163.18   21.90
  14  -2  -3  147.49   13.50
  14   2  -2   32.40   10.40
  14   2  -2   28.40   11.90
 -14   2   2   39.80   10.70
  14  -2  -2   34.40    9.80
  14  -2  -2   51.89    9.70
 -14   2   1    4.30    6.40
  14   2  -1   26.70   12.40
  14   2  -1   -2.20    7.10
  14  -2  -1    4.00    4.70
  14  -2  -1    2.40    5.70
  14   2   0   -1.40    6.10
 -14   2   0    9.50    6.70
  14  -2   0    4.70    3.90
  14  -2   0    1.70    6.10
  14   2   1    4.60    7.80
  14   2   1    5.40    7.40
 -14   2  -1    5.30    6.70
  14  -2   1   11.50    8.00
  14   2   2   18.90   10.60
  14   2   2   17.30    9.80
  14  -2   2   30.60   11.70
  14   2   3   58.69   14.80
 -14   2  -3   62.99    8.70
  14   2   3   58.69   14.90
  14  -2   3   27.50   11.30
  14   2   4   60.89   17.20
 -14   2  -4   12.80    5.10
  14   2   4   35.70   13.50
  14  -2   4   24.80   11.70
  14   2   5    4.00    8.30
  14   2   5   10.30   10.80
 -14   2  -5    9.80    5.40
  14  -2   5    8.00    9.60
  14   2   6   86.09   20.40
 -14   2  -6   96.49   13.10
  14   2   6   64.69   16.90
  14  -2   6  123.39   25.20
  14   2   7   57.49   17.80
 -14   2  -7   59.89   11.70
  14   2   7   63.29   19.10
  14  -2   7   69.69   18.90
 -14   2  -8    9.40    8.00
  14   2   8   27.60   14.10
  14   2   8   22.20   13.70
  14  -2   8   11.30   10.70
  14   2   9   -2.10    9.00
  14   2   9  -10.10    9.00
 -14   2  -9    0.10    6.80
  14  -2   9   -9.50    7.10
  14   2  10   50.69   18.50
 -14   2 -10   52.39   13.40
  14   2  10   59.59   20.70
  14  -2  10   77.89   21.70
  14   2  11   -7.40    7.70
  14   2  11    3.50   10.90
  14  -2  11    4.10   11.10
  14   2  12   22.90   17.00
  14   2  12   11.80   13.20
  14  -2  12    9.40   14.40
  14  -2  13   14.70   18.00
 -14   3  18    0.10    7.50
 -14  -3  18   -2.30   15.10
 -14   3  17    1.90    8.10
  14  -3 -17   11.80    8.60
 -14  -3  17    4.20   13.90
 -14  -3  16   36.40   19.80
  14  -3 -16   60.29   12.20
  14  -3 -15   21.80    8.70
  14  -3 -15    7.80    5.90
 -14  -3  15   14.60   14.90
  14   3 -14   14.30   10.90
  14  -3 -14   -3.10    5.10
  14  -3 -14    4.90    5.00
 -14  -3  14    1.10   11.70
  14   3 -13   -5.30    8.90
  14  -3 -13    9.30    5.30
 -14  -3  13   18.00   15.60
  14  -3 -13   10.70    6.70
  14   3 -12   84.39   21.50
  14  -3 -12   85.59   10.80
 -14  -3  12   50.99   21.00
  14  -3 -12   60.59   10.60
  14   3 -11  152.48   26.30
  14  -3 -11  219.58   14.40
 -14  -3  11  228.78   38.20
  14  -3 -11  204.38   15.60
  14   3 -10   59.19   17.50
 -14  -3  10   73.59   23.90
  14  -3 -10  113.29   12.20
  14  -3 -10   86.39   12.00
  14   3  -9   31.00   12.40
  14  -3  -9   30.50    7.90
  14  -3  -9   39.00    7.70
 -14  -3   9   26.30   15.30
  14   3  -8   51.19   16.90
  14  -3  -8   23.90    6.50
  14  -3  -8   19.30    7.50
 -14  -3   8   52.79   19.30
  14   3  -7   -0.30    7.70
  14  -3  -7   -0.80    4.20
 -14  -3   7   19.30   15.10
  14  -3  -7   16.20    7.10
  14   3  -6  108.49   19.90
  14  -3  -6  160.98   14.10
 -14  -3   6  137.69   28.70
  14  -3  -6  182.98   18.80
  14   3  -5   69.49   16.40
  14   3  -5   69.09   17.70
  14  -3  -5  103.69   14.80
  14  -3  -5   85.69   12.80
  14   3  -4   38.90   13.50
  14   3  -4   38.40   14.20
  14  -3  -4   53.09   12.20
  14  -3  -4   66.59    6.50
  14  -3  -4   67.29   11.90
  14  -3  -4   64.29    7.10
  14   3  -3    6.30    8.20
  14   3  -3    6.40    8.70
  14  -3  -3   12.00    6.70
  14  -3  -3    0.80    6.20
  14   3  -2   42.50   14.40
  14   3  -2   27.50   11.60
 -14   3   2   38.20    9.80
  14  -3  -2   40.50   10.10
  14   3  -1  100.99   21.10
  14   3  -1   81.69   19.20
 -14   3   1   99.09   15.70
  14  -3  -1   96.49   16.50
  14   3   0   16.60   10.70
  14   3   0   17.10   10.50
 -14   3   0   34.50    9.70
  14  -3   0   28.90   10.00
  14   3   1    5.90    7.80
  14   3   1    5.90    8.50
 -14   3  -1    2.20    5.90
  14  -3   1   -0.60    6.50
  14   3   2  104.19   20.40
  14   3   2   99.19   20.80
  14  -3   2  152.68   22.40
  14   3   3   21.60   11.60
  14   3   3   10.80   10.90
  14  -3   3   13.40    9.20
  14   3   4   54.49   16.90
  14   3   4  109.79   23.30
  14  -3   4   91.39   19.90
  14   3   5   83.49   20.90
  14   3   5   63.79   18.50
  14  -3   5   84.49   19.00
  14   3   6    6.80   11.50
 -14   3  -6   11.20    4.40
  14   3   6   16.20   13.80
  14  -3   6   -1.60    8.40
 -14   3  -7   23.50    6.50
  14   3   7   13.00   11.30
  14   3   7   38.00   17.00
  14  -3   7   40.40   15.90
  14   3   8  139.79   29.00
[truncated: 94,293 more chars]
